# Supplementary material for: Type 2 Cytokine–Dependent Skin Barrier Regulation in Personalized 2-Dimensional and 3-Dimensional Skin Models of Atopic Dermatitis: A Pilot Study
Source: JID Innov. 2024 Aug 30;5(1):100309. doi: 10.1016/j.xjidi.2024.100309 (PMC11460444; doi:10.1016/j.xjidi.2024.100309)
Supplement: Supplementary Data S2. — Shown are the unfiltered summary statistics for gene set enrichment analysis of 4 3D skin models generated from AD-derived keratinocytes stimulated with IL-4 (5 ng/ml) and IL-13 (50 ng/ml). For each contrast/comparison (IL4_vs_Ctrl, IL13_vs_Ctrl, IL4_IL13_vs_Ctrl, IL4_vs_IL4_IL13, IL13_vs_IL4_IL13, and IL4_vs_IL13) and each reference (MSigDB gene set collections hallmark, kegg, gobp, gomf, and reactome), pathways as well as respective fgsea summary statistics (pval, padj, log2err, ES, and NES) are reported. For further details, see the legend sheet. 3D, 3-dimensional; AD, atopic dermatitis; Ctrl, control; MSigDB, Molecular signature Database; NES, normalized enrichment score. [file mmc2.xlsx]

## Sheet: IL4_vs_Ctrl
reference	pathway	pval	padj	log2err	ES	NES	p<0.05	padj<0.05	selection	all	intersect	down	up	down_p	up_p	down_padj	up_padj	down_p_genes	up_p_genes
hallmark	HALLMARK_ADIPOGENESIS	0.973005	0.996102	0.00478197	-0.21306	-0.71715	0	0	0	210	194	93	101	37	62	30	46	ABCA1,ACADL,ADIPOR2,ALDH2,ALDOA,ANGPT1,C3,CD36,CMBL,CRAT,DHCR7,ENPP2,ETFB,FZD4,GBE1,GPX3,GRPEL1,HSPB8,LEP,LPL,ME1,MGLL,MTARC2,MYLK,PFKFB3,PIM3,PLIN2,POR,PTGER3,RTN3,SLC27A1,SORBS1,SOWAHC,TOB1,TST,UBQLN1,YWHAG	ACAA2,ACADM,AIFM1,AK2,ANGPTL4,APOE,ARL4A,ATP5PO,BCL6,CAT,CCNG2,CHCHD10,CMPK1,COQ5,COQ9,COX6A1,COX7B,COX8A,CPT2,CYC1,CYP4B1,DBT,DHRS7B,DLAT,DLD,DRAM2,ECHS1,ELMOD3,G3BP2,GHITM,GPX4,HADH,HIBCH,IDH1,IDH3G,IFNGR1,IMMT,LPCAT3,MCCC1,MTCH2,NABP1,NDUFA5,NDUFAB1,NDUFS3,PDCD4,PHYH,PPARG,PRDX3,PTCD3,QDPR,REEP5,RETSAT,RMDN3,SAMM50,SDHB,SDHC,SLC5A6,SSPN,STOM,TKT,UQCR10,UQCRC1
hallmark	HALLMARK_ALLOGRAFT_REJECTION	0.0712922	0.198303	0.0554274	-0.389281	-1.27383	0	0	0	335	137	83	54	35	25	29	24	ACHE,APBB1,BCAT1,BCL10,BCL3,CCR1,CD1D,CD74,CDKN2A,CRTAM,CSK,DYRK3,EGFR,EIF4G3,EREG,FYB1,GCNT1,HLA-A,IL16,IL1B,IL2RB,IL4R,IL6,INHBA,KRT1,LTB,LYN,MMP9,RIPK2,ST8SIA4,STAT4,TAP2,TLR1,TLR6,TNF	ABI1,B2M,BRCA1,CCL11,CD47,CD86,FAS,GBP2,HLA-E,IFNGR1,IFNGR2,JAK2,LY75,MRPL3,MTIF2,PSMB10,RPL9,RPS3A,SOCS1,STAT1,TAP1,TGFB2,TLR3,TPD52,ZAP70
hallmark	HALLMARK_ANDROGEN_RESPONSE	0.490529	0.676366	0.0506476	0.256531	0.981836	0	0	0	102	97	56	41	26	21	19	18	ABHD2,ADAMTS1,AKAP12,ALDH1A3,APPBP2,DHCR24,GUCY1A1,H1-0,HOMER2,INPP4B,MAP7,MERTK,NDRG1,PGM3,PIAS1,PMEPA1,PTK2B,RPS6KA3,RRP12,SCD,SLC38A2,STK39,TSC22D1,UBE2J1,ZBTB10,ZMIZ1	ABCC4,B2M,BMPR1B,CDC14B,CENPN,ELOVL5,FKBP5,ITGAV,MAF,NCOA4,NGLY1,SELENOP,SGK1,SLC26A2,SORD,STEAP4,TNFAIP8,TPD52,UAP1,XRCC5,XRCC6
hallmark	HALLMARK_ANGIOGENESIS	0.419166	0.629102	0.021653	-0.397947	-1.04273	0	0	0	36	29	16	13	10	5	7	4	JAG1,LPL,LUM,PTK2,S100A4,SERPINA5,STC1,TNFRSF21,VAV2,VEGFA	ITGAV,JAG2,MSX1,POSTN,THBD
hallmark	HALLMARK_APICAL_JUNCTION	0.0287864	0.0959546	0.0876972	-0.396835	-1.32817	1	0	0	231	177	131	46	68	17	53	15	ACTB,ACTG1,ACTN4,ADAM15,ADAMTS5,AKT2,AKT3,BMP1,CALB2,CDH11,CDH4,CDSN,CLDN11,CLDN4,CLDN7,CRAT,DSC1,EGFR,FLNC,FSCN1,FYB1,GNAI1,GRB7,IRS1,ITGA3,ITGB1,ITGB4,JUP,KRT31,LAMA3,LAMB3,LAMC2,MAP3K20,MAPK13,MDK,MMP2,MMP9,MPZL1,MYH10,MYH9,MYL9,NECTIN1,NECTIN4,NEGR1,NEXN,NFASC,NLGN2,NRXN2,PARD6G,PCDH1,PECAM1,PIK3CB,PPP2R2C,PTK2,RAC2,RHOF,SDC3,SGCE,SHC1,SPEG,TGFBI,TMEM8B,TNFRSF11B,TRO,TUBG1,VASP,VAV2,WASL	ADAM23,ADAM9,ALOX15B,CD274,CD86,CDH3,CLDN5,CNTN1,COL17A1,DLG1,DSC3,GAMT,HADH,LAYN,MYL12B,PALS1,TSPAN4
hallmark	HALLMARK_APICAL_SURFACE	0.0170358	0.0655222	0.125953	-0.545328	-1.51358	1	0	0	46	40	31	9	13	4	12	3	ADIPOR2,DCBLD2,EFNA5,EPHB4,HSPB1,IL2RB,LYN,LYPD3,NTNG1,PLAUR,RHCG,SRPX,TMEM8B	ADAM10,BRCA1,GAS1,GATA3
hallmark	HALLMARK_APOPTOSIS	0.706418	0.861485	0.0109113	-0.269991	-0.893006	0	0	0	183	154	91	63	50	40	37	36	BCL10,BCL2L1,BMF,BMP2,BNIP3L,BTG2,CCNA1,CD38,CDC25B,CDKN1B,CFLAR,CTH,DCN,EGR3,EMP1,ENO2,ERBB2,ERBB3,EREG,FEZ1,GPX3,GSN,H1-0,HGF,HMOX1,HSPB1,IER3,IGF2R,IL1A,IL1B,IL6,ISG20,JUN,KRT18,LMNA,LUM,MMP2,NEDD9,PPP2R5B,PSEN2,PTK2,RELA,RHOB,SC5D,SLC20A1,SOD2,TIMP2,TIMP3,TNF,WEE1	BCL2L10,BIK,BIRC3,BRCA1,CASP1,CASP3,CASP4,CASP7,CAV1,CD14,CD44,CDK2,CTNNB1,CYLD,DAP3,DFFA,DNM1L,DPYD,EBP,ETF1,FAS,GCH1,GPX4,HMGB2,IFNGR1,IRF1,LGALS3,PAK1,PDCD4,PLAT,PMAIP1,PPT1,RARA,RETSAT,SQSTM1,TAP1,TGFB2,TNFSF10,TOP2A,VDAC2
hallmark	HALLMARK_BILE_ACID_METABOLISM	0.33312	0.5205	0.0616308	0.275207	1.04949	0	0	0	114	95	41	54	22	29	16	23	ABCA1,ABCA8,ABCG4,ALDH1A1,AMACR,AR,BCAR3,CYP27A1,CYP39A1,DHCR24,DIO2,IDH2,RBP1,RXRA,SERPINA6,SLC22A18,SLC23A1,SLC23A2,SLCO1A2,SULT1B1,SULT2B1,TFCP2L1	ABCA4,ABCA5,ALDH9A1,ATXN1,BBOX1,BMP6,CAT,CH25H,CROT,GNPAT,GSTK1,HACL1,HSD17B11,HSD17B4,HSD3B1,IDH1,ISOC1,NR1H4,NUDT12,OPTN,PEX1,PEX11A,PEX11G,PEX12,PEX13,PHYH,PXMP2,RETSAT,SLC29A1
hallmark	HALLMARK_CHOLESTEROL_HOMEOSTASIS	0.806362	0.87648	0.0351108	0.232729	0.851419	0	0	0	77	73	46	27	26	15	20	13	ACTG1,ALDOC,ANTXR2,ANXA13,CPEB2,DHCR7,ERRFI1,FABP5,FASN,GNAI1,JAG1,LDLR,LGMN,LPL,MAL2,MVK,NFIL3,NIBAN1,PLAUR,PMVK,PNRC1,SC5D,SCD,STX5,TM7SF2,TRIB3	ACAT2,CD9,CTNNB1,EBP,ETHE1,FDFT1,GLDC,HSD17B7,LGALS3,LSS,PCYT2,PDK3,PLSCR1,PPARG,TMEM97
hallmark	HALLMARK_COAGULATION	0.0767805	0.202054	0.0541624	-0.400291	-1.28138	0	0	0	162	113	74	39	47	19	30	14	ACOX2,BMP1,C1R,C3,C9,CAPN5,COMP,CTSB,CTSK,CTSV,DUSP14,F12,FN1,FURIN,FYN,GDA,GNB2,GSN,HNF4A,HTRA1,ITGB3,KLF7,KLK8,LGMN,LRP1,MAFF,MMP1,MMP10,MMP15,MMP2,MMP3,MMP8,MMP9,PDGFB,PECAM1,PREP,PRSS23,S100A13,SERPINA1,SERPINB2,SERPINE1,SERPING1,SH2B2,TF,TFPI2,TIMP3,WDR1	ADAM9,ANG,APOC1,CD9,CFH,CTSO,DPP4,F2RL2,F8,FGA,GNG12,ISCU,LTA4H,P2RY1,PEF1,PLAT,PROS1,SIRT2,THBD
hallmark	HALLMARK_COMPLEMENT	0.427789	0.629102	0.0180186	-0.306896	-1.02474	0	0	0	237	171	97	74	52	42	37	33	BRPF3,C1R,C3,C9,CD36,CDA,CDH13,CDK5R1,CEBPB,CTSB,CTSD,CTSV,DOCK10,DOCK9,DUSP5,DYRK2,FN1,FYN,GNB2,GNG2,HNF4A,HSPA1A,HSPA5,IL6,KYNU,LGMN,LRP1,LYN,MAFF,ME1,MMP12,MMP13,MMP15,MMP8,PDGFB,PIM1,PLA2G7,PLAUR,PPP2CB,PREP,RAF1,RBSN,S100A13,S100A9,SERPINA1,SERPINB2,SERPINE1,SERPING1,TFPI2,TIMP2,TNFAIP3,ZEB1	ADAM9,ANG,APOC1,ATOX1,CA2,CASP1,CASP10,CASP3,CASP4,CASP7,CBLB,CD59,CFH,CTSC,CTSL,CTSO,DPP4,ERAP2,F8,GATA3,GCA,GMFB,GNB4,IRF1,IRF2,ITGAM,JAK2,KLK1,L3MBTL4,LAP3,LGALS3,LIPA,LTA4H,MSRB1,PCLO,PLA2G4A,PLAT,PLSCR1,PRCP,PSMB9,RASGRP1,XPNPEP1
hallmark	HALLMARK_DNA_REPAIR	0.00412443	0.0229135	0.407018	0.349263	1.40874	1	1	0	170	148	41	107	10	50	5	40	AK1,CDA,ELL,ERCC1,POLD4,POLL,RNMT,SAC3D1,SUPT5H,VPS37B	AAAS,BCAM,CANT1,CCNO,CLP1,DGUOK,FEN1,GMPR2,GPX4,GSDME,GTF2A2,GTF2H1,GTF2H3,GUK1,HPRT1,IMPDH2,ITPA,LIG1,MRPL40,NFX1,NME3,NUDT9,PCNA,POLA1,POLB,POLD3,POLH,POLR1H,POLR3GL,PRIM1,RAD51,RAD52,RFC3,RFC4,RFC5,RPA2,RPA3,SDCBP,SEC61A1,SF3A3,SMAD5,SNAPC5,SRSF6,SURF1,TAF13,TK2,TYMS,UMPS,VPS28,ZWINT
hallmark	HALLMARK_E2F_TARGETS	1.57242e-17	7.86211e-16	1.07687	0.59974	2.51382	1	1	0	218	199	43	156	15	102	12	85	CDC25B,CDKN1B,CDKN2A,GSPT1,HMGA1,JPT1,MYC,POP7,PPM1D,PRDX4,PRPS1,SHMT1,TFRC,TUBG1,WEE1	AK2,ANP32E,ASF1A,ASF1B,ATAD2,AURKA,AURKB,BARD1,BIRC5,BRCA1,BRCA2,BRMS1L,BUB1B,CCNB2,CCNE1,CDC20,CDC25A,CDCA3,CDCA8,CDK1,CDKN3,CENPE,CHEK2,CKS1B,CKS2,CSE1L,DCK,DEK,DEPDC1,DIAPH3,DLGAP5,DSCC1,EXOSC8,GINS1,GINS3,GINS4,HMGB2,HMMR,ING3,KIF18B,KIF22,KIF2C,KIF4A,KPNA2,LIG1,LMNB1,MAD2L1,MCM2,MCM3,MCM4,MCM5,MCM6,MCM7,MELK,MKI67,MLH1,MMS22L,MSH2,MYBL2,NASP,NCAPD2,ORC6,PAN2,PCNA,PDS5B,PLK1,PLK4,PMS2,PNN,POL…
hallmark	HALLMARK_EPITHELIAL_MESENCHYMAL_TRANSITION	7.40867e-06	7.40867e-05	0.610527	-0.498451	-1.67961	1	1	0	204	197	153	44	85	16	62	13	ABI3BP,BASP1,BDNF,BMP1,CAP2,CCN1,CCN2,CDH11,CDH2,COL8A2,COMP,CRLF1,CXCL12,DAB2,DCN,DKK1,DPYSL3,ECM1,ECM2,EDIL3,EFEMP2,ELN,EMP3,ENO2,FBLN1,FERMT2,FN1,FOXC2,FZD8,GEM,GJA1,GLIPR1,GREM1,HTRA1,IL6,INHBA,ITGA5,ITGB1,ITGB3,ITGB5,JUN,LAMA1,LAMA3,LAMC2,LGALS1,LRP1,LRRC15,LUM,MGP,MMP1,MMP2,MMP3,MYL9,MYLK,NNMT,NT5E,NTM,PCOLCE2,PLAUR,PLOD1,PMEPA1,PTX3,PVR,QSOX1,RHOB,SDC1,SDC4,SERPINE1,SERPINE2,SGCG,SLC6A8,SL…	CD44,CD59,DST,FAP,FAS,GAS1,ID2,IGFBP2,ITGAV,MCM7,MSX1,PMP22,POSTN,RGS4,SFRP1,TNC
hallmark	HALLMARK_ESTROGEN_RESPONSE_EARLY	0.0219459	0.0783784	0.10035	-0.397842	-1.33777	1	0	0	216	191	131	60	84	33	68	28	ABAT,ABHD2,ADCY1,ADCY9,ALDH3B1,AMFR,ANXA9,AR,BHLHE40,CALB2,CCN5,CELSR2,CLDN7,CLIC3,CXCL12,CYP26B1,DHCR7,DHRS2,EEIG1,EGR3,FASN,FHL2,FKBP4,FLNB,FOS,FOXC1,GAB2,GFRA1,GJA1,GREB1,HES1,HR,HSPB8,KAZN,KCNK5,KDM4B,KLF4,KLK10,KRT15,KRT18,LAD1,MAPT,MAST4,MINDY1,MLPH,MYBBP1A,MYC,OLFML3,OPN3,OVOL2,PPIF,PRSS23,RAPGEFL1,RET,RHOBTB3,RHOD,RPS6KA2,RRP12,SEC14L2,SFN,SH3BP5,SIAH2,SLC19A2,SLC1A1,SLC2A1,SLC7A5,SNX24,S…	ADD3,AQP3,ARL3,BCL11B,BLVRB,CANT1,CD44,CELSR1,CISH,DEPTOR,DYNLT3,ELF1,ELOVL5,FDFT1,FKBP5,INPP5F,ITPK1,JAK2,MYOF,PAPSS2,PEX11A,PMAIP1,RARA,RASGRP1,RBBP8,RETREG1,SLC16A1,SLC22A5,SLC24A3,SLC26A2,SLC39A6,SYNGR1,XBP1
hallmark	HALLMARK_ESTROGEN_RESPONSE_LATE	0.149913	0.312319	0.0360495	-0.350593	-1.17629	0	0	0	218	184	107	77	76	46	64	42	ABHD2,ACOX2,AGR2,ALDH3B1,AMFR,ANXA9,ATP2B4,CCN5,CCNA1,CELSR2,CLIC3,CPE,CXCL12,CYP26B1,DHCR7,DHRS2,DNAJC1,EEIG1,EGR3,ETFB,FABP5,FKBP4,FLNB,FOS,FOXC1,GAL,GJB3,GPER1,HOMER2,HR,HSPB8,IDH2,IMPA2,ISG20,KCNK5,KLF4,KLK10,KLK11,LAMC2,LARGE1,MAPK13,MAPT,MDK,NAB2,NMU,OPN3,OVOL2,PERP,PKP3,PLAC1,PPIF,PRSS23,PTGER3,RAPGEFL1,RET,RPS6KA2,S100A9,SERPINA1,SERPINA3,SERPINA5,SFN,SIAH2,SLC7A5,SULT2B1,TFAP2C,TFPI2,TH,…	ADD3,ARL3,BLVRB,CA2,CAV1,CD44,CD9,CDC20,CDC6,CISH,CKB,COX6C,DYNLT3,ELOVL5,FDFT1,FGFR3,FKBP5,GFUS,GINS2,HPRT1,HSPA4L,ID2,ITPK1,JAK2,KIF20A,METTL3,MOCS2,MYOF,PAPSS2,PDCD4,PLK4,RABEP1,RBBP8,SGK1,SLC16A1,SLC22A5,SLC24A3,SLC26A2,SLC29A1,SLC2A8,SORD,ST6GALNAC2,STIL,TOP2A,XBP1,XRCC3
hallmark	HALLMARK_FATTY_ACID_METABOLISM	0.97618	0.996102	0.00540512	-0.209727	-0.691204	0	0	0	165	147	65	82	26	49	20	40	ACADL,ACADVL,ADH7,ADIPOR2,ALDH1A1,ALDOA,CA6,CD1D,CD36,CRAT,DHCR24,ECI2,ENO2,EPHX1,ETFDH,FASN,G0S2,HSDL2,INMT,LDHA,LGALS1,ME1,MGLL,ODC1,RDH16,TP53INP2	ACAA2,ACADM,ACAT2,ACOT2,ACSL4,ADSL,ALAD,ALDH9A1,APEX1,AUH,BMPR1B,CA2,CBR1,CPT2,CRYZ,DLD,ECHS1,EHHADH,ELOVL5,FH,GRHPR,HADH,HADHB,HIBCH,HSD17B10,HSD17B11,HSD17B4,HSD17B7,IDH1,IDH3B,IDH3G,MAOA,MCEE,MDH1,NCAPH2,PCBD1,PDHA1,PRDX6,PSME1,RETSAT,SDHA,SDHC,SDHD,SLC22A5,SUCLG2,TDO2,UBE2L6,UROD,UROS
hallmark	HALLMARK_G2M_CHECKPOINT	1.18021e-12	2.95053e-11	0.91012	0.538938	2.25897	1	1	0	204	199	62	137	26	91	20	74	ABL1,BCL3,CDC25B,CDKN1B,EFNA5,EGF,GSPT1,HMGA1,JPT1,KIF5B,KPNB1,MAP3K20,MT2A,MYC,ODC1,PAFAH1B1,PRMT5,RAD23B,RPS6KA5,SLC7A5,SMAD3,SMARCC1,TENT4A,TLE3,TOP1,UPF1	ATRX,AURKA,AURKB,BARD1,BIRC5,BRCA2,BUB1,CCNA2,CCNB2,CDC20,CDC25A,CDC27,CDC45,CDC6,CDK1,CDKN3,CENPA,CENPE,CENPF,CHAF1A,CKS1B,CKS2,CUL4A,DBF4,DMD,DTYMK,EXO1,FOXN3,G3BP1,GINS2,H2BC12,HMGN2,HMMR,HSPA8,KIF11,KIF15,KIF20B,KIF22,KIF23,KIF2C,KIF4A,KNL1,KPNA2,LMNB1,MAD2L1,MCM2,MCM3,MCM5,MCM6,MEIS1,MKI67,MTF2,MYBL2,NASP,NCL,NDC80,NEK2,NSD2,NUP98,ODF2,ORC6,PBK,PDS5B,PLK1,PLK4,POLQ,PRC1,PRPF4B,PTTG1,RACGAP1,…
hallmark	HALLMARK_GLYCOLYSIS	0.514038	0.676366	0.0151935	-0.293693	-0.986186	0	0	0	215	185	117	68	59	40	48	36	AK4,ALDOA,ANKZF1,ARTN,B3GAT1,B3GNT3,CAPN5,CHPF,CHPF2,CHST12,CHST2,CITED2,CTH,CYB5A,DCN,DDIT4,DSC2,EFNA3,EGFR,ENO2,ERO1A,FAM162A,FKBP4,GAL3ST1,GNE,GPC4,HDLBP,HK2,HOMER1,HSPA5,IER3,IL13RA1,IRS2,ISG20,LDHA,ME1,MERTK,MXI1,NT5E,P4HA1,PFKP,PLOD1,PPFIA4,PPP2CB,PRPS1,PYGB,PYGL,QSOX1,SDC1,SDC3,SLC16A3,SOX9,STC1,STC2,TGFA,TGFBI,TPBG,TPI1,VEGFA	AGL,AKR1A1,ALDH7A1,ALDH9A1,ANG,ANGPTL4,AURKA,B4GALT4,BIK,BPNT1,CD44,CDK1,CENPA,CHST1,COG2,DEPDC1,DLD,ECD,GCLC,GFUS,GLCE,GOT1,GOT2,HMMR,IDH1,KIF20A,MDH1,ME2,NASP,NDUFV3,PDK3,PKP2,POLR3K,PPIA,RRAGD,SDHC,SLC37A4,STMN1,TXN,UGP2
hallmark	HALLMARK_HEDGEHOG_SIGNALING	0.045284	0.141513	0.0771938	-0.534949	-1.43851	1	0	0	36	33	27	6	14	2	12	1	ACHE,ADGRG1,CDK5R1,CNTFR,DPYSL2,ETS2,L1CAM,MYH9,NRP2,RTN1,SLIT1,TLE1,TLE3,VEGFA	AMOT,CELSR1
hallmark	HALLMARK_HEME_METABOLISM	0.510251	0.676366	0.0153868	-0.295182	-0.987599	0	0	0	214	176	101	75	53	43	41	33	ACP5,AGPAT4,ANK1,BACH1,BMP2K,BNIP3L,BSG,BTG2,C3,CAST,CLCN3,CTNS,CTSB,DAAM1,DCAF10,EPOR,FOXO3,GAPVD1,GLRX5,GYPC,H1-0,HDGF,HEBP1,KAT2B,KLF3,LRP10,MAP2K3,MARK3,MBOAT2,MKRN1,MOCOS,MXI1,NUDT4,OSBP2,PICALM,PIGQ,PPP2R5B,RANBP10,RNF123,SEC14L1,SLC10A3,SLC2A1,SLC30A1,SLC30A10,SLC66A2,SLC6A8,SMOX,TCEA1,TFRC,TMCC2,TOP1,TSPAN5,VEZF1	ALAD,ALDH6A1,AQP3,ARL2BP,ATG4A,BCAM,BLVRB,BPGM,CA2,CAT,CCDC28A,CDC27,CIR1,DCAF11,DMTN,FBXO9,GCLC,GMPS,HAGH,HTATIP2,IGSF3,MARCHF2,MFHAS1,NCOA4,NFE2,NFE2L1,NNT,OPTN,PDZK1IP1,RBM5,RCL1,RNF19A,SDCBP,SELENBP1,SLC25A37,SLC25A38,SNCA,TMEM9B,TRAK2,TRIM10,UBAC1,UROD,UROS
hallmark	HALLMARK_HYPOXIA	2.5848e-05	0.0002154	0.57561	-0.49703	-1.66952	1	1	0	215	187	152	35	94	15	83	13	AK4,AKAP12,ALDOA,ALDOC,AMPD3,ANKZF1,B4GALNT2,BHLHE40,BNIP3L,CCN1,CCN2,CCN5,CDKN1B,CDKN1C,CHST2,CHST3,CITED2,CSRP2,DCN,DDIT4,DTNA,DUSP1,EFNA1,EFNA3,EGFR,ENO2,ERO1A,ERRFI1,FAM162A,FOS,FOXO3,GBE1,GPC4,HDLBP,HK2,HMOX1,HSPA5,IDS,IER3,IL6,ILVBL,IRS2,ISG20,JMJD6,JUN,KIF5A,KLF6,KLF7,LARGE1,LDHA,LXN,MAFF,MT2A,MXI1,MYH9,NDRG1,NDST1,NDST2,NFIL3,P4HA1,PDGFB,PDK1,PFKFB3,PFKP,PIM1,PKP1,PLAUR,PLIN2,PNRC1,PPFIA4…	ANGPTL4,CAV1,CCNG2,GCNT2,GRHPR,HK1,HS3ST1,PDK3,PPP1R3C,RRAGD,SELENBP1,SLC37A4,TPD52,UGP2,XPNPEP1
hallmark	HALLMARK_IL2_STAT5_SIGNALING	0.24399	0.435697	0.10035	0.261804	1.07747	0	0	0	216	176	106	70	53	35	45	29	ABCB1,ADAM19,AHCY,AMACR,BCL2L1,BHLHE40,BMP2,CD81,CDKN1C,CKAP4,CSF2,CTSZ,ECM1,EMP1,ENPP1,ETV4,FURIN,GLIPR2,HK2,HOPX,IGF2R,IL18R1,IL2RB,IL4R,KLF6,LTB,MAFF,MAP3K8,MXD1,MYC,NDRG1,NFIL3,NT5E,ODC1,P4HA1,PHLDA1,PIM1,PLAGL1,PLIN2,POU2F1,PRKCH,RHOB,RNH1,RORA,SHE,SLC2A3,SNX9,SOCS2,SPRED2,SPRY4,SYT11,TIAM1,TNFRSF21	AHR,ANXA4,ARL4A,CA2,CASP3,CCNE1,CD44,CD86,CDC42SE2,CDC6,CISH,F2RL2,FGL2,GALM,GPX4,IFNGR1,IKZF2,IL10RA,IL3RA,ITGAE,ITGAV,LCLAT1,NFKBIZ,PLSCR1,RABGAP1L,RRAGD,SCN9A,SERPINB6,SOCS1,TNFSF10,TNFSF11,TWSG1,UCK2,UMPS,XBP1
hallmark	HALLMARK_IL6_JAK_STAT3_SIGNALING	0.302492	0.487891	0.025072	-0.363982	-1.10761	0	0	0	103	74	38	36	24	14	18	13	ACVR1B,ACVRL1,CCR1,CD36,CD38,CNTFR,CSF2,CSF2RA,CXCL3,HMOX1,IL13RA1,IL17RA,IL18R1,IL1B,IL1R1,IL4R,IL6,ITGB3,JUN,LTB,MAP3K8,PIM1,TNF,TNFRSF21	CD14,CD44,CD9,FAS,IFNGR1,IFNGR2,IL3RA,IRF1,IRF9,PDGFC,SOCS1,STAT1,STAT2,TYK2
hallmark	HALLMARK_INFLAMMATORY_RESPONSE	0.296725	0.487891	0.0237797	-0.32801	-1.08968	0	0	0	222	161	114	47	52	21	43	20	ABCA1,ACVR1B,ATP2A2,BDKRB1,BTG2,CCL24,CD70,CD82,CHST2,DCBLD2,EMP3,EREG,FPR1,FZD5,HBEGF,IL18R1,IL1A,IL1B,IL1R1,IL2RB,IL4R,IL6,INHBA,IRAK2,ITGA5,ITGB3,KIF1B,KLF6,LDLR,LPAR1,LYN,MARCO,MEFV,MXD1,MYC,PLAUR,PVR,RAF1,RELA,RIPK2,RNF144B,ROS1,SCN1B,SELENOS,SEMA4D,SERPINE1,SGMS2,SLC1A2,SLC31A1,TLR1,TNFSF9,TPBG	ABI1,AHR,ATP2C1,CALCRL,CD14,GCH1,HRH1,IFNGR2,IL10RA,IRF1,KCNJ2,NMI,P2RX7,PCDH7,PDPN,RASGRP1,RTP4,SLC7A1,TLR3,TNFAIP6,TNFSF10
hallmark	HALLMARK_INTERFERON_ALPHA_RESPONSE	0.000166151	0.00103844	0.518848	0.462515	1.76481	1	1	1	140	96	37	59	9	35	8	32	BATF2,CD74,IL4R,ISG20,NCOA7,OASL,RIPK2,SAMD9,TRIM25	B2M,CASP1,CD47,DDX60,DHX58,ELF1,GBP2,HERC6,IFI35,IFIH1,IFIT2,IFIT3,IRF1,IRF2,IRF9,LAP3,MX1,NMI,OAS1,PARP12,PARP14,PARP9,PLSCR1,PROCR,PSMA3,PSMB8,PSMB9,PSME1,PSME2,RTP4,SP110,STAT2,TAP1,TRIM21,UBE2L6
hallmark	HALLMARK_INTERFERON_GAMMA_RESPONSE	1.115e-06	1.39375e-05	0.643552	0.4306	1.7828	1	1	1	286	186	79	107	32	60	23	57	AUTS2,BANK1,BATF2,C1R,CD38,CD74,FPR1,HLA-A,HLA-DRB1,IL2RB,IL4R,IL6,IRF5,ISG20,LYSMD2,MT2A,MX2,OASL,PELI1,PFKP,PIM1,PTGS2,RIPK2,SERPING1,SOD2,ST8SIA4,STAT4,TNFAIP2,TNFAIP3,TOR1B,TRIM25,UPP1	APOL6,ARL4A,B2M,BPGM,CASP1,CASP3,CASP4,CASP7,CD274,CD86,CFH,DDX60,DHX58,EIF4E3,FAS,FGL2,GBP6,GCH1,HERC6,IFI35,IFIH1,IFIT2,IFIT3,IL10RA,IRF1,IRF2,IRF9,ISOC1,JAK2,LAP3,MX1,NMI,OAS2,PARP12,PARP14,PLA2G4A,PLSCR1,PSMA3,PSMB10,PSMB2,PSMB8,PSMB9,PSME1,PSME2,RIGI,RTP4,SECTM1,SOCS1,SP110,SPPL2A,SSPN,STAT1,STAT2,TAP1,TNFAIP6,TNFSF10,TRIM21,UBE2L6,VAMP5,VAMP8
hallmark	HALLMARK_KRAS_SIGNALING_DN	0.0106982	0.0486282	0.147705	-0.434932	-1.42053	1	1	0	220	134	84	50	40	27	32	23	ABCG4,ALOX12B,BTG2,CALML5,CCNA1,CELSR2,CHST2,CNTFR,COL2A1,CPEB3,CYP39A1,EGF,ENTPD7,FGF22,GPRC5C,HTR1B,KLK8,KRT1,KRT15,LYPD3,MEFV,MFSD6,PAX3,PKP1,PTGFR,RGS11,RYR2,SERPINB2,SHOX2,SKIL,SLC29A3,SLC6A14,SNN,SPRR3,SPTBN2,TCF7L1,TFCP2L1,TGM1,THRB,TNNI3	BARD1,BMPR1B,CCDC106,CDH16,COPZ2,DLK2,FGFR3,GAMT,IGFBP2,KLK7,MACROH2A2,MX1,NOS1,NR6A1,NUDT11,P2RX6,SELENOP,SGK1,SIDT1,SLC16A7,SLC5A5,SYNPO,TENM2,TEX15,TFAP2B,TGFB2,ZNF112
hallmark	HALLMARK_KRAS_SIGNALING_UP	0.0906206	0.215763	0.0480325	-0.36883	-1.23191	0	0	0	220	172	117	55	69	31	56	26	ABCB1,ACE,ADGRL4,AKAP12,AKT2,ALDH1A3,APOD,ARG1,BMP2,CAB39L,CPE,CSF2,CSF2RA,DCBLD2,DOCK2,EMP1,EPHB2,EREG,ERO1A,ETV4,ETV5,F2RL1,G0S2,GFPT2,GNG11,GUCY1A1,GYPC,HBEGF,HOXD11,IGF2,IL1B,INHBA,JUP,KCNN4,KLF4,LAT2,MAFB,MALL,MAP7,MMP10,MMP9,NGF,PCSK1N,PECAM1,PLAUR,PLEK2,PPP1R15A,PRDM1,PRELID3B,PTGS2,RELN,SCG5,SCN1B,SERPINA3,SLPI,SOX9,SPON1,SPRY2,STRN,TFPI,TMEM158,TMEM176A,TMEM176B,TNFAIP3,TRIB2,TSPAN1,TSPA…	ADAM17,ALDH1A2,AMMECR1,ANGPTL4,ANO1,BIRC3,BPGM,BTBD3,CA2,CFH,CROT,FBXO4,GADD45G,GPNMB,ID2,IL10RA,IL33,LCP1,MMD,MTMR10,NR1H4,PDCD1LG2,PLAT,PSMB8,PTCD2,RABGAP1L,SDCCAG8,ST6GAL1,USP12,VWA5A,ZNF277
hallmark	HALLMARK_MITOTIC_SPINDLE	0.00691932	0.0345966	0.407018	0.326704	1.36938	1	1	0	215	199	99	100	45	59	33	52	ABL1,ACTN4,AKAP13,ARAP3,ARF6,ARHGAP27,ARHGAP29,ARHGAP4,ARHGEF2,BCR,CD2AP,CDC42EP4,CLIP1,CLIP2,DOCK2,EZR,FLNB,FSCN1,GEMIN4,GSN,KIF1B,KIF3C,KIF5B,KIFAP3,KLC1,KPTN,MARK4,MYH10,MYH9,NCK2,NEDD9,NET1,PAFAH1B1,RAPGEF5,RHOF,SAC3D1,SHROOM1,STAU1,STK38L,SUN2,TIAM1,TLK1,TUBA4A,WASF2,WASL	ABI1,ABR,ANLN,ARHGAP10,AURKA,BIRC5,BRCA2,BUB1,CCNB2,CDC27,CDC42,CDC42BPA,CDC42EP1,CDK1,CDK5RAP2,CENPE,CENPF,CENPJ,CEP192,CEP57,CEP72,CKAP5,CNTRL,CTTN,DLG1,DLGAP5,DST,ECT2,FGD6,KIF11,KIF15,KIF20B,KIF22,KIF23,KIF2C,KIF4A,KNTC1,LMNB1,LRPPRC,MID1,NDC80,NEK2,PALLD,PCM1,PIF1,PKD2,PLK1,PRC1,RAB3GAP1,RACGAP1,SMC3,SMC4,SPTBN1,SSH2,SYNPO,TOP2A,TPX2,TTK,YWHAE
hallmark	HALLMARK_MTORC1_SIGNALING	0.771269	0.876442	0.0596578	0.215723	0.902525	0	0	0	211	197	104	93	49	49	44	39	ACACA,ADIPOR2,AK4,ALDOA,ATP2A2,BCAT1,BHLHE40,BTG2,CTH,DAPP1,DDIT4,DHCR24,DHCR7,EDEM1,ERO1A,GBE1,GSK3B,HK2,HSPA5,IFRD1,IGFBP5,LDHA,LDLR,LGMN,MAP2K3,ME1,MLLT11,MTHFD2L,NFIL3,NIBAN1,P4HA1,PDK1,PPP1R15A,SC5D,SCD,SLC2A1,SLC2A3,SLC6A6,SLC7A5,STC1,STIP1,SYTL2,TCEA1,TFRC,TM7SF2,TPI1,TRIB3,TUBA4A,TUBG1	ADD3,ARPC5L,ATP5MC1,AURKA,BUB1,CACYBP,CANX,CCT6A,CD9,CDC25A,COPS5,CTSC,CYB5B,DHFR,EBP,ELOVL5,ETF1,FGL2,GCLC,GGA2,GMPS,GOT1,GTF2H1,HPRT1,HSPA9,HSPE1,IDH1,IMMT,LTA4H,M6PR,MCM2,MCM4,NFYC,PHGDH,PLK1,PPIA,PSMA3,PSMB5,PSMC2,PSMC6,QDPR,RRM2,SLC37A4,SORD,SQSTM1,SRD5A1,SSR1,TMEM97,XBP1
hallmark	HALLMARK_MYC_TARGETS_V1	9.74355e-05	0.000695968	0.538434	0.372707	1.567	1	1	0	236	200	58	142	24	80	16	56	EIF3B,EIF4G2,EIF4H,GLO1,GNL3,GSPT1,HDGF,IFRD1,KPNB1,LDHA,MYC,ODC1,PABPC1,PCBP1,PRDX4,PRPS2,PSMD3,PTGES3,RAD23B,SF3B3,SMARCC1,SRM,SRPK1,TRIM28	APEX1,C1QBP,CANX,CCNA2,CCT3,CDC20,CDC45,CDK2,CLNS1A,CNBP,COPS5,CYC1,DEK,DHX15,EEF1B2,ERH,ETF1,G3BP1,GOT2,HNRNPA1,HNRNPA2B1,HNRNPC,HNRNPR,HPRT1,HSP90AB1,HSPE1,ILF2,IMPDH2,KPNA2,LSM2,MAD2L1,MCM2,MCM4,MCM5,MCM6,MCM7,MRPL23,MRPL9,MRPS18B,NCBP1,NDUFAB1,PCNA,PHB1,POLE3,PPIA,PRDX3,PRPF31,PSMA7,PSMB2,PSMB3,PSMC6,RAN,RFC4,RPL14,RPL18,RPL22,RPL6,RPLP0,RPS3,RPS5,RRM1,SET,SLC25A3,SNRPD1,SNRPD2,SNRPG,SRSF2,SR…
hallmark	HALLMARK_MYC_TARGETS_V2	0.545683	0.699593	0.0413224	0.273517	0.958724	0	0	0	60	58	25	33	7	13	4	9	GNL3,HK2,MAP3K6,MYBBP1A,MYC,RRP12,SRM	HSPE1,MCM4,MCM5,MPHOSPH10,NDUFAF4,PHB1,PLK1,PLK4,RCL1,SORD,SUPV3L1,TMEM97,UTP20
hallmark	HALLMARK_MYOGENESIS	0.0713891	0.198303	0.0549209	-0.380245	-1.26158	0	0	0	212	160	113	47	65	20	47	12	ACHE,ADCY9,AK1,AKT2,ANKRD2,APOD,ATP6AP1,BDKRB2,BHLHE40,CAMK2B,CD36,CDH13,COX7A1,CRAT,CRYAB,DMPK,DTNA,ERBB3,FABP3,FHL1,FKBP1B,FOXO4,GJA5,GPX3,GSN,HBEGF,HDAC5,HSPB8,IFRD1,IGFBP7,ITGB1,ITGB4,ITGB5,KIFC3,KLF5,LARGE1,LPIN1,LSP1,MAPRE3,MEF2C,MEF2D,MRAS,MYH9,MYLK,MYOM1,PDLIM7,PLXNB2,PPFIA4,PSEN2,PTGIS,SCD,SGCA,SGCG,SLC6A8,SMTN,SORBS1,SPEG,STC2,TNNI1,TNNT1,TNNT3,TPD52L1,TPM2,TSC2,WWTR1	AGL,CASQ2,CHRNB1,CKB,DAPK2,DMD,EFS,EIF4A2,FST,MB,MEF2A,MYL2,NOS1,PDE4DIP,PKIA,PPP1R3C,PTP4A3,SIRT2,SSPN,TPM3
hallmark	HALLMARK_NOTCH_SIGNALING	0.796934	0.87648	0.0119637	-0.291055	-0.778033	0	0	0	34	32	20	12	9	2	8	2	DTX1,FZD1,FZD5,FZD7,HES1,JAG1,NOTCH3,PPARD,PSEN2	DTX4,MAML2
hallmark	HALLMARK_OXIDATIVE_PHOSPHORYLATION	9.64144e-12	1.60691e-10	0.875325	0.517431	2.17548	1	1	0	220	200	33	167	12	116	9	88	ACADVL,ATP1B1,ATP6AP1,ATP6V0C,CYB5A,ETFB,ETFDH,GRPEL1,IDH2,LDHA,OGDH,POR	ABCB7,ACAA2,ACADM,ACADSB,ACAT1,AFG3L2,AIFM1,ALDH6A1,ATP5F1A,ATP5F1B,ATP5F1C,ATP5MC1,ATP5MC2,ATP5MC3,ATP5ME,ATP5MF,ATP5PB,ATP5PD,ATP5PF,ATP5PO,ATP6V1C1,ATP6V1E1,ATP6V1G1,BDH2,CASP7,COX15,COX4I1,COX5B,COX6A1,COX6B1,COX6C,COX7A2,COX7A2L,COX7B,COX7C,COX8A,CYB5R3,CYC1,CYCS,DLAT,DLD,ECHS1,FH,GOT2,GPX4,HADHA,HADHB,HSD17B10,HSPA9,IDH1,IDH3B,IDH3G,IMMT,ISCU,LRPPRC,MAOB,MDH1,MPC1,MRPL11,MRPL34,MRPL35,MRPS1…
hallmark	HALLMARK_P53_PATHWAY	0.462995	0.661421	0.0165988	-0.29893	-1.00845	0	0	0	215	200	112	88	70	46	54	34	ABAT,ACVR1B,AEN,AK1,BMP2,BTG2,CD81,CD82,CDH13,CDK5R1,CDKN2A,CDKN2B,CEBPA,CGRRF1,CSRNP2,CTSD,CTSF,CYFIP2,DDIT4,DRAM1,EPHX1,EPS8L2,FAM162A,FOS,FOXO3,HBEGF,HDAC3,HMOX1,IER3,IER5,IL1A,IRAG2,IRAK1,ITGB4,JUN,KIF13B,KLF4,KLK8,KRT17,MDM2,MKNK2,MXD1,NDRG1,OSGIN1,PERP,PITPNC1,PLK3,PLXNB2,PPM1D,PPP1R15A,PVT1,RAB40C,RHBDF2,RXRA,S100A4,SDC1,SERPINB5,SFN,SLC19A2,STEAP3,TCHH,TGFA,TNFSF9,TNNI1,TOB1,TPD52L1,TRIB3…	ABCC5,ABHD4,ALOX15B,ANKRA2,BLCAP,CASP1,CDKN2AIP,CLCA2,DEF6,EI24,ELP1,FAS,FBXW7,GPX2,H1-2,HINT1,HSPA4L,ISCU,JAG2,NINJ1,NUDT15,PCNA,PLK2,POLH,PRKAB1,PRMT2,PROCR,PTPN14,RCHY1,RETSAT,RNF19B,RPL18,RPS12,RPS27L,RRP8,SEC61A1,SLC35D1,SOCS1,STOM,TAP1,TAX1BP3,TM7SF3,TP63,VAMP8,VWA5A,WWP1
hallmark	HALLMARK_PANCREAS_BETA_CELLS	0.259092	0.44671	0.0304782	-0.481295	-1.17356	0	0	0	44	20	9	11	6	5	4	4	ABCC8,AKT3,FOXA2,FOXO1,MAFB,PAX6	CHGA,DPP4,ELP4,PCSK1,SPCS1
hallmark	HALLMARK_PEROXISOME	0.564728	0.70591	0.0151145	-0.305258	-0.956672	0	0	0	110	94	51	43	18	27	14	22	ABCB1,ABCB4,ABCC8,ALDH1A1,BCL10,CLN8,CRAT,DHCR24,DLG4,ECI2,ERCC1,IDH2,PABPC1,SERPINA6,SLC23A2,SMARCC1,SOD2,SULT2B1	ABCC5,ACSL4,ALDH9A1,ATXN1,CAT,CDK7,CNBP,EHHADH,ELOVL5,FIS1,GNPAT,GSTK1,HSD17B11,HSD17B4,IDH1,ISOC1,ITGB1BP1,MSH2,PEX11A,PEX11B,PEX13,PEX2,RETSAT,SEMA3C,SLC25A17,SLC25A19,TOP2A
hallmark	HALLMARK_PI3K_AKT_MTOR_SIGNALING	0.742202	0.873375	0.0111006	-0.273277	-0.858657	0	0	0	118	96	59	37	25	15	17	13	ACACA,AKT1S1,CAB39,CAB39L,CAMK4,CDKN1B,DAPP1,EGFR,FGF22,GNA14,GRK2,GSK3B,MAP2K3,MKNK2,NGF,PDK1,PITX2,PLCB1,RAF1,RPS6KA3,SFN,SLC2A1,TIAM1,TRIB3,TSC2	AP2M1,ARPC3,CDK1,CDK2,FGF17,IRAK4,ITPR2,MAPK1,MAPK9,PPP2R1B,PRKAG1,RALB,SQSTM1,STAT2,VAV3
hallmark	HALLMARK_PROTEIN_SECRETION	0.177037	0.354073	0.0857131	0.302593	1.15052	0	0	0	98	94	35	59	11	25	8	21	ABCA1,BNIP3,CLCN3,EGFR,IGF2R,KIF1B,KRT18,RAB22A,RAB2A,RAB5A,RPS6KA3	ADAM10,ANP32E,AP2M1,ARFGAP3,CAV2,COG2,COPB1,CTSC,DNM1L,DST,M6PR,MAPK1,MON2,NAPG,OCRL,PPT1,SCAMP3,SCRN1,SGMS1,SSPN,STX12,TPD52,TSPAN8,VAMP3,VPS45
hallmark	HALLMARK_REACTIVE_OXYGEN_SPECIES_PATHWAY	0.948932	0.996102	0.0086044	-0.232052	-0.661276	0	0	0	58	47	27	20	14	11	12	9	ABCC1,GLRX2,GPX3,IPCEF1,JUNB,LSP1,MGST1,OXSR1,PFKP,PRDX4,SELENOS,SOD2,SRXN1,TXNRD2	ATOX1,CAT,GCLC,GPX4,LAMTOR5,MBP,NDUFA6,NDUFS2,PDLIM1,PRDX6,TXN
hallmark	HALLMARK_SPERMATOGENESIS	0.751103	0.873375	0.0110555	-0.273261	-0.850982	0	0	0	144	89	45	44	17	23	10	19	ACE,BRAF,CAMK4,CCNA1,CLGN,ELOVL3,HSPA2,IP6K1,LPIN1,MAP7,PCSK1N,SCG5,SEPTIN4,SHE,SIRT1,THEG,TNNI3	ARL4A,AURKA,BUB1,CCNB2,CCT6B,CDK1,CDKN3,DBF4,HSPA4L,IL12RB2,IL13RA2,KIF2C,NCAPH,NEK2,NOS1,PARP2,PHF7,RFC4,TOPBP1,TSN,TTK,VDAC3,ZC3H14
hallmark	HALLMARK_TGF_BETA_SIGNALING	0.203854	0.377507	0.0329645	-0.413192	-1.1958	0	0	0	59	52	34	18	19	6	15	6	BCAR3,BMP2,CDK9,CDKN1C,FURIN,HDAC1,ID1,JUNB,LTBP2,PMEPA1,PPM1A,PPP1R15A,SERPINE1,SKI,SKIL,SLC20A1,SMAD3,SMURF1,WWTR1	CTNNB1,ID2,ID3,IFNGR2,SMAD1,SPTBN1
hallmark	HALLMARK_TNFA_SIGNALING_VIA_NFKB	0.0134945	0.0562273	0.12849	-0.407007	-1.36953	1	0	1	228	193	143	50	87	25	76	22	ABCA1,B4GALT5,BCL3,BHLHE40,BMP2,BTG2,CCN1,CEBPB,CFLAR,CLCF1,CSF2,CXCL2,CXCL3,DRAM1,DUSP1,DUSP5,EFNA1,EGR3,ETS2,F2RL1,FOS,FOSL1,G0S2,GEM,GFPT2,HBEGF,HES1,IER2,IER3,IER5,IL1A,IL1B,IL6,INHBA,IRS2,JAG1,JUN,JUNB,KDM6B,KLF4,KLF6,KLF9,KYNU,LAMB3,LDLR,MAFF,MAP2K3,MAP3K8,MXD1,MYC,NFIL3,NR4A3,PER1,PFKFB3,PHLDA1,PHLDA2,PLAUR,PMEPA1,PNRC1,PPP1R15A,PTGS2,PTX3,RCAN1,RELA,RHOB,RIPK2,SDC4,SERPINB2,SERPINB8,SERPI…	BCL6,BIRC2,BIRC3,CD44,DNAJB4,FJX1,GCH1,ID2,IFIH1,IFIT2,IFNGR2,IRF1,NFKB2,NFKBIE,NINJ1,PLK2,RIGI,RNF19B,SGK1,SPSB1,SQSTM1,TAP1,TNC,TNFAIP6,TNFAIP8
hallmark	HALLMARK_UNFOLDED_PROTEIN_RESPONSE	0.999653	0.999653	0.00573326	-0.164639	-0.526732	0	0	0	115	112	58	54	25	22	17	17	CEBPB,CEBPG,CHAC1,CNOT6,CXXC1,DCTN1,DDIT4,EDEM1,EIF2AK3,EIF4EBP1,EIF4G1,ERO1A,EXOSC4,GEMIN4,HERPUD1,HSPA5,KIF5B,PDIA5,SHC1,SLC7A5,STC2,TUBB2A,VEGFA,YIF1A,YWHAZ	CKS1B,CNOT2,DCP2,EIF4A2,EXOC2,EXOSC1,EXOSC10,EXOSC2,EXOSC9,HSPA9,LSM1,LSM4,MTREX,NABP1,NFYB,POP4,RPS14,SDAD1,SKIC3,SPCS1,SSR1,XBP1
hallmark	HALLMARK_UV_RESPONSE_DN	0.10749	0.233673	0.0442079	-0.373216	-1.22698	0	0	0	152	144	100	44	54	20	37	16	ABCC1,ADGRL2,AKT3,APBB2,ATP2B4,BDNF,BHLHE40,CACNA1A,CAP2,CCN1,CDKN1B,CITED2,DAB2,DDAH1,DUSP1,ERBB2,FHL2,FYN,GCNT1,GJA1,GRK5,ID1,IGFBP5,INPP4B,IRS1,ITGB3,KCNMA1,KIT,LDLR,LPAR1,MAGI2,MAP1B,MGLL,MYC,PIAS3,PIK3CD,PLCB4,PRKCE,PTGFR,PTPRM,RBPMS,RUNX1,RXRA,SCN8A,SERPINE1,SIPA1L1,SLC22A18,SMAD3,SYNE1,TENT4A,TFPI,TGFBR2,VAV2,ZMIZ1	ADD3,ANXA4,ARHGEF9,ATP2C1,ATRX,ATXN1,CAV1,CDC42BPA,DLG1,EFEMP1,KALRN,NFIB,PHF3,PMP22,PPARG,PRDM2,RGS4,RND3,SFMBT1,SLC7A1
hallmark	HALLMARK_UV_RESPONSE_UP	0.082315	0.205788	0.051016	-0.379676	-1.25259	0	0	0	191	148	99	49	50	29	38	22	ABCB1,ALDOA,ARRB2,BMP2,BSG,BTG2,CDC34,CDKN1C,CDKN2B,CEBPG,CLTB,COL2A1,CTSV,CXCL2,DLG4,DNAJB1,ENO2,EPCAM,EPHX1,FKBP4,FOS,FURIN,GAL,GLS,GPX3,GRPEL1,HMOX1,HSPA13,HSPA2,IL6,JUNB,LYN,MAPK8IP2,MARK2,NPTXR,PPIF,PRKACA,PTPRD,RET,RHOB,SHOX2,SLC6A8,SOD2,STARD3,STIP1,TCHH,TFRC,TST,TUBA4A,TYRO3	AQP3,ATP6V1C1,CA2,CASP3,CCNE1,CDC5L,CDK2,CYB5B,FEN1,GCH1,GGH,HTR7,IGFBP2,IRF1,MAOA,MRPL23,MSX1,NXF1,PARP2,PLCL1,POLE3,PPT1,RASGRP1,RFC4,SELENOW,SQSTM1,TAP1,TMBIM6,UROD
hallmark	HALLMARK_WNT_BETA_CATENIN_SIGNALING	0.0952568	0.216493	0.0514678	-0.475545	-1.32454	0	0	0	50	41	28	13	14	5	11	3	AXIN1,CSNK1E,DKK1,FRAT1,FZD1,FZD8,GNAI1,HDAC5,JAG1,MYC,PPARD,PSEN2,TCF7,WNT5B	ADAM17,CTNNB1,JAG2,NKD1,SKP2
hallmark	HALLMARK_XENOBIOTIC_METABOLISM	0.191638	0.368535	0.0313191	-0.343672	-1.14788	0	0	0	224	172	95	77	48	39	34	31	ACOX2,ADH7,AHCY,AKR1C2,AKR1C3,ALDH2,AOX1,ARG1,ARG2,ASL,ATOH8,ATP2A2,BCAT1,CD36,CDA,CYB5A,CYFIP2,CYP27A1,CYP2C18,DDAH2,DHRS1,EPHX1,ETFDH,ETS2,FBLN1,GSTA3,HMOX1,HNF4A,IL1R1,JUP,KYNU,MAN1A1,MPP2,MT2A,PINK1,POR,PPARD,PTGDS,PTGES3,PTGR1,SERPINA6,SERPINE1,SLC6A6,SMOX,TMEM176B,UPB1,UPP1,XDH	ABCC2,ADH5,ALDH9A1,APOE,BLVRB,CA2,CAT,CBR1,CROT,CYP2J2,CYP2S1,ELOVL5,ENTPD5,FAS,FETUB,GCH1,GCLC,GCNT2,GSTM4,HACL1,HPRT1,HSD17B2,ID2,IDH1,MAOA,MTHFD1,NINJ1,PAPSS2,PROS1,PSMB10,RETSAT,SLC35D1,SLC46A3,TDO2,TGFB2,TKFC,TMBIM6,TMEM97,TTPA
kegg	KEGG_ABC_TRANSPORTERS	0.145635	0.463877	0.0410264	-0.46053	-1.26767	0	0	0	61	38	23	15	13	10	8	6	ABCA1,ABCA12,ABCA13,ABCA8,ABCB1,ABCB4,ABCC1,ABCC6,ABCC8,ABCC9,ABCG1,ABCG4,TAP2	ABCA4,ABCA5,ABCA7,ABCB10,ABCB7,ABCC2,ABCC4,ABCC5,ABCD4,TAP1
kegg	KEGG_ACUTE_MYELOID_LEUKEMIA	0.0876413	0.377061	0.0530145	-0.452806	-1.31776	0	0	0	59	54	36	18	23	4	17	2	AKT2,AKT3,BRAF,CCNA1,CEBPA,EIF4EBP1,JUP,KIT,KRAS,MAP2K1,MAP2K2,MAPK3,MYC,PIK3CB,PIK3CD,PIM1,PPARD,RAF1,RELA,RUNX1,STAT5B,TCF7,TCF7L1	BAD,MAPK1,NRAS,RARA
kegg	KEGG_ADHERENS_JUNCTION	0.0968101	0.393826	0.0495153	-0.428277	-1.28865	0	0	0	82	69	49	20	24	5	21	4	ACTB,ACTG1,ACTN4,CSNK2A1,EGFR,ERBB2,FARP2,FYN,MAPK3,NECTIN1,NECTIN4,PARD3,PTPRB,PTPRF,PTPRM,RAC2,SMAD3,SORBS1,TCF7,TCF7L1,TGFBR2,WASF2,WASF3,WASL	CDC42,CTNNB1,MAPK1,RAC3,SSX2IP
kegg	KEGG_ADIPOCYTOKINE_SIGNALING_PATHWAY	0.150797	0.464956	0.0390408	-0.418475	-1.2347	0	0	0	85	59	37	22	17	9	15	6	ACACB,ADIPOR2,AKT2,AKT3,CAMKK1,CD36,CPT1C,IRS1,IRS2,LEP,PCK2,PRKAG3,RELA,RXRA,SLC2A1,STK11,TNF	ACSL4,JAK2,MAPK9,NFKBIE,PRKAA1,PRKAB1,PRKAB2,PRKAG1,PRKCQ
kegg	KEGG_ALANINE_ASPARTATE_AND_GLUTAMATE_METABOLISM	0.329868	0.685681	0.0258183	-0.430012	-1.11177	0	0	0	33	27	16	11	8	4	8	3	ABAT,ADSS1,ALDH5A1,ASL,ASPA,GFPT2,GLS,GPT2	ADSL,ALDH4A1,GOT1,GOT2
kegg	KEGG_ALDOSTERONE_REGULATED_SODIUM_REABSORPTION	0.306056	0.66687	0.0267104	-0.419248	-1.1177	0	0	0	42	32	24	8	13	3	8	3	ATP1A2,ATP1B1,FXYD2,IRS1,IRS2,KRAS,MAPK3,PIK3CB,PIK3CD,SCNN1B,SCNN1G,SFN,SLC9A3R2	ATP1A4,MAPK1,SGK1
kegg	KEGG_ALLOGRAFT_REJECTION	0.554736	0.862405	0.0182902	-0.411244	-0.947193	0	0	0	157	15	9	6	3	3	1	3	HLA-A,HLA-DRB1,TNF	CD86,FAS,HLA-E
kegg	KEGG_ALPHA_LINOLENIC_ACID_METABOLISM	0.68838	0.89547	0.0156426	-0.391549	-0.840867	0	0	0	20	11	7	4	1	1	1	1	PLA2G4E	PLA2G4A
kegg	KEGG_ALZHEIMERS_DISEASE	0.60205	0.883962	0.0133065	-0.286355	-0.946789	0	0	0	193	156	47	109	23	74	15	61	APBB1,ATP2A2,CALML3,CALML5,CDK5R1,CHP1,CHP2,COX7A1,EIF2AK3,GRIN2B,GSK3B,IL1B,ITPR1,LPL,LRP1,MAPK3,MAPT,NDUFA4L2,PLCB1,PLCB4,PPP3CA,PSEN2,TNF	ADAM10,ADAM17,APOE,ATP5F1A,ATP5F1B,ATP5F1C,ATP5MC1,ATP5MC2,ATP5MC3,ATP5PB,ATP5PD,ATP5PF,ATP5PO,BAD,CASP3,CASP7,CDK5,COX4I1,COX5B,COX6A1,COX6B1,COX6C,COX7A2,COX7A2L,COX7B,COX7C,COX8A,CYC1,CYCS,FADD,FAS,HSD17B10,ITPR2,MAPK1,MT-ATP6,MT-ATP8,MT-CO1,MT-CO2,MT-CO3,MT-CYB,NDUFA1,NDUFA10,NDUFA2,NDUFA3,NDUFA4,NDUFA5,NDUFA6,NDUFA9,NDUFAB1,NDUFB1,NDUFB10,NDUFB3,NDUFB5,NDUFB6,NDUFB9,NDUFC1,NDUFS1,NDUFS2,NDUF…
kegg	KEGG_AMINOACYL_TRNA_BIOSYNTHESIS	0.940803	0.991244	0.0269728	0.214197	0.693074	0	0	0	55	41	17	24	4	9	3	5	CARS1,GARS1,HARS1,VARS1	EARS2,FARSB,NARS1,PSTK,QARS1,RARS2,SEPSECS,TARS3,YARS2
kegg	KEGG_AMINO_SUGAR_AND_NUCLEOTIDE_SUGAR_METABOLISM	0.530666	0.853679	0.0174597	-0.343696	-0.963238	0	0	0	46	42	26	16	6	9	4	6	CHIT1,GFPT2,GNE,HEXB,HK2,PGM3	CYB5R3,GALT,GFUS,GNPDA2,HK1,NPL,UAP1,UGP2,UXS1
kegg	KEGG_AMYOTROPHIC_LATERAL_SCLEROSIS_ALS	0.0986564	0.393826	0.0499319	-0.455056	-1.30796	0	0	0	65	50	29	21	13	8	9	4	BCL2L1,CHP1,CHP2,GRIN2B,MAP2K3,MAP3K5,MAPK13,NEFL,NEFM,PPP3CA,RAB5A,SLC1A2,TNF	BAD,CASP1,CASP3,CAT,CYCS,GRIA1,NOS1,TOMM40L
kegg	KEGG_ANTIGEN_PROCESSING_AND_PRESENTATION	0.67808	0.89547	0.0137852	-0.308366	-0.873025	0	0	0	535	45	25	20	10	12	7	10	CD74,CTSB,HLA-A,HLA-DRB1,HSPA1A,HSPA1B,HSPA2,HSPA5,LGMN,TAP2	B2M,CANX,CTSL,HLA-E,HSP90AB1,HSPA8,NFYB,NFYC,PSME1,PSME2,RFX5,TAP1
kegg	KEGG_APOPTOSIS	0.0474828	0.283365	0.158178	0.357022	1.32403	1	0	0	98	82	43	39	21	18	17	15	AKT2,AKT3,BCL2L1,CFLAR,CHP1,CHP2,IL1A,IL1B,IL1R1,IRAK1,IRAK2,IRAK3,NGF,PIK3CB,PIK3CD,PPP3CA,PRKACA,PRKACB,RELA,TNF,TNFRSF10D	AIFM1,BAD,BIRC2,BIRC3,CASP10,CASP3,CASP7,CYCS,DFFA,FADD,FAS,IL3RA,IRAK4,MAP3K14,NTRK1,PRKAR1A,TNFRSF10A,TNFSF10
kegg	KEGG_ARACHIDONIC_ACID_METABOLISM	0.0549235	0.304598	0.068945	-0.499087	-1.39873	0	0	0	64	42	25	17	11	8	10	6	AKR1C3,ALOX12,ALOX12B,CYP2C18,CYP2U1,GPX3,PLA2G4E,PTGDS,PTGIS,PTGS1,PTGS2	ALOX15B,CBR1,CYP2J2,GGT1,GPX2,GPX4,LTA4H,PLA2G4A
kegg	KEGG_ARGININE_AND_PROLINE_METABOLISM	0.0451498	0.278423	0.143185	0.428723	1.43973	1	0	0	56	48	20	28	8	15	6	14	ALDH2,ARG1,ARG2,ASL,GLS,ODC1,P4HA1,SRM	ALDH4A1,ALDH7A1,ALDH9A1,CKB,CKMT1A,CKMT1B,GAMT,GATM,GOT1,GOT2,LAP3,MAOA,MAOB,NOS1,PYCR2
kegg	KEGG_ARRHYTHMOGENIC_RIGHT_VENTRICULAR_CARDIOMYOPATHY_ARVC	0.00101368	0.0133951	0.45506	-0.571875	-1.69129	1	1	0	77	60	48	12	28	5	19	5	ACTB,ACTG1,ACTN4,ATP2A2,CACNB4,CACNG4,CDH2,DAG1,DSC2,DSG2,DSP,GJA1,ITGA1,ITGA11,ITGA3,ITGA5,ITGA8,ITGB1,ITGB3,ITGB4,ITGB5,JUP,LMNA,RYR2,SGCA,SGCG,TCF7,TCF7L1	CTNNB1,DMD,ITGAV,PKP2,SLC8A1
kegg	KEGG_ASCORBATE_AND_ALDARATE_METABOLISM	0.190433	0.53379	0.0555209	0.535989	1.28452	0	0	0	28	11	6	5	1	4	0	4	ALDH2	ALDH7A1,ALDH9A1,UGT1A6,UGT1A7
kegg	KEGG_ASTHMA	0.711535	0.89547	0.0156867	-0.413548	-0.824334	0	0	0	113	8	6	2	2	1	1	1	HLA-DRB1,TNF	CCL11
kegg	KEGG_AUTOIMMUNE_THYROID_DISEASE	0.411537	0.749433	0.0227146	-0.446638	-1.05662	0	0	0	166	17	10	7	4	3	1	3	CGA,HLA-A,HLA-DRB1,TSHR	CD86,FAS,HLA-E
kegg	KEGG_AXON_GUIDANCE	0.000652681	0.00960878	0.477271	-0.503399	-1.61437	1	1	0	134	115	85	30	50	15	42	11	ABL1,ABLIM3,CFL2,CHP1,CHP2,CXCL12,DPYSL2,EFNA1,EFNA3,EFNA5,EPHA8,EPHB2,EPHB4,EPHB6,FYN,GNAI1,GSK3B,ITGB1,KRAS,L1CAM,LIMK1,MAPK3,NCK2,NFATC1,NFATC2,NGEF,NTN4,NTNG1,PLXNB2,PLXNB3,PLXNC1,PPP3CA,PTK2,RAC2,RHOD,ROBO3,SEMA3A,SEMA3D,SEMA4B,SEMA4D,SEMA6A,SEMA6B,SEMA6C,SEMA7A,SLIT1,SLIT3,SRGAP1,SRGAP2,SRGAP3,UNC5B	ABLIM2,CDC42,CDK5,EPHA1,MAPK1,NFATC3,NRAS,PAK1,PAK2,RAC3,RGS3,SEMA3C,SEMA3E,SEMA5A,SEMA6D
kegg	KEGG_BASAL_CELL_CARCINOMA	0.688889	0.89547	0.0135005	-0.305435	-0.870038	0	0	0	58	47	33	14	17	6	13	6	APC2,AXIN1,BMP2,DVL1,FZD1,FZD4,FZD5,FZD7,FZD8,GLI3,GSK3B,TCF7,TCF7L1,WNT11,WNT5B,WNT7A,WNT9A	BMP4,CTNNB1,FZD10,WNT10A,WNT3,WNT4
kegg	KEGG_BASAL_TRANSCRIPTION_FACTORS	0.413201	0.749433	0.0414079	0.328828	1.01903	0	0	0	45	32	15	17	2	8	1	6	GTF2F2,GTF2IRD1	GTF2A2,GTF2H1,GTF2H3,STON1,TAF1,TAF13,TAF2,TAF9B
kegg	KEGG_BASE_EXCISION_REPAIR	0.00493911	0.0456868	0.407018	0.564824	1.76763	1	1	0	35	34	9	25	3	16	1	14	NEIL2,POLD4,POLL	APEX1,APEX2,FEN1,HMGB1,LIG1,NEIL1,NEIL3,PARP1,PARP2,PCNA,POLB,POLD3,POLE2,POLE3,SMUG1,TDG
kegg	KEGG_BETA_ALANINE_METABOLISM	0.786068	0.956728	0.0129149	-0.317296	-0.77422	0	0	0	22	20	11	9	5	8	2	7	ABAT,ALDH2,DPYS,SRM,UPB1	ACADM,ALDH7A1,ALDH9A1,DPYD,ECHS1,EHHADH,HADHA,HIBCH
kegg	KEGG_BIOSYNTHESIS_OF_UNSATURATED_FATTY_ACIDS	0.952777	0.99365	0.00999183	-0.243625	-0.60444	0	0	0	23	22	14	8	4	4	3	4	SCD,SCD5,TECR,YOD1	ACOT1,ACOT2,ELOVL5,HADHA
kegg	KEGG_BLADDER_CANCER	0.265987	0.627304	0.0285554	-0.410652	-1.15089	0	0	0	45	42	32	10	21	4	17	3	BRAF,CDKN2A,DAPK1,DAPK3,EGF,EGFR,ERBB2,KRAS,MAP2K1,MAP2K2,MAPK3,MDM2,MMP1,MMP2,MMP9,MYC,RAF1,RPS6KA5,TYMP,VEGFA,VEGFC	DAPK2,FGFR3,MAPK1,NRAS
kegg	KEGG_BUTANOATE_METABOLISM	0.966795	0.99365	0.009343	-0.2229	-0.581843	0	0	0	35	28	12	16	5	11	4	9	AACS,ABAT,ALDH2,ALDH5A1,BDH1	ACAT1,ACAT2,ALDH7A1,ALDH9A1,BDH2,ECHS1,EHHADH,HADH,HADHA,OXCT1,PDHA1
kegg	KEGG_B_CELL_RECEPTOR_SIGNALING_PATHWAY	0.0803118	0.377061	0.0547849	-0.438199	-1.31289	0	0	0	83	66	46	20	28	7	23	5	AKT2,AKT3,BCL10,CARD11,CD81,CHP1,CHP2,DAPP1,FOS,GSK3B,INPP5D,JUN,KRAS,LYN,MALT1,MAP2K1,MAP2K2,MAPK3,NFATC1,NFATC2,PIK3CB,PIK3CD,PPP3CA,RAC2,RAF1,RELA,VAV1,VAV2	MAPK1,NFATC3,NFKBIE,NRAS,PLCG2,RAC3,VAV3
kegg	KEGG_CALCIUM_SIGNALING_PATHWAY	1.56511e-05	0.00125801	0.57561	-0.538426	-1.74799	1	1	0	185	128	88	40	43	17	30	14	ADCY1,ADCY4,ADCY7,ADCY9,ADRB2,ATP2A2,ATP2B4,AVPR1B,BDKRB1,BDKRB2,CACNA1A,CACNA1I,CALML3,CALML5,CAMK2B,CAMK2D,CAMK2G,CAMK4,CD38,CHP1,CHP2,EGFR,ERBB2,ERBB3,GNA14,GNAL,ITPKA,ITPR1,MYLK,MYLK2,P2RX5,PDE1C,PDGFRA,PLCB1,PLCB4,PLCD1,PPP3CA,PRKACA,PRKACB,PTGER3,PTGFR,PTK2B,RYR2	EDNRA,HRH1,HTR7,ITPR2,NOS1,P2RX6,P2RX7,PHKB,PLCD4,PLCE1,PLCG2,SLC25A5,SLC25A6,SLC8A1,VDAC1,VDAC2,VDAC3
kegg	KEGG_CARDIAC_MUSCLE_CONTRACTION	0.112826	0.393826	0.0461146	-0.436027	-1.2802	0	0	0	83	57	23	34	13	25	8	20	ATP1A2,ATP1B1,ATP2A2,CACNB4,CACNG4,COX7A1,FXYD2,RYR2,SLC9A1,TNNI3,TPM1,TPM2,TPM4	ATP1A4,COX4I1,COX5B,COX6A1,COX6B1,COX6C,COX7A2,COX7A2L,COX7B,COX7C,COX8A,CYC1,MT-CO1,MT-CO2,MT-CO3,MT-CYB,MYL2,SLC8A1,TPM3,UQCR10,UQCRB,UQCRC1,UQCRC2,UQCRFS1,UQCRH
kegg	KEGG_CELL_ADHESION_MOLECULES_CAMS	0.129809	0.436632	0.0414079	-0.399446	-1.23963	0	0	0	255	88	66	22	26	9	17	8	CDH2,CDH4,CLDN1,CLDN11,CLDN17,CLDN4,CLDN7,CNTNAP2,HLA-A,HLA-DRB1,ITGA8,ITGB1,L1CAM,MPZL1,NECTIN1,NEGR1,NFASC,NLGN2,NRXN2,PECAM1,PTPRF,PTPRM,PVR,SDC1,SDC3,SDC4	CD274,CD86,CDH3,CLDN5,CNTN1,HLA-E,ITGAM,ITGAV,PDCD1LG2
kegg	KEGG_CELL_CYCLE	0.000120822	0.00312989	0.538434	0.440649	1.75676	1	1	0	130	122	45	77	18	46	12	39	ABL1,CCNA1,CDC25B,CDKN1B,CDKN1C,CDKN2A,CDKN2B,FZR1,GSK3B,HDAC1,MDM2,MYC,SFN,SMAD3,TGFB3,WEE1,YWHAG,YWHAZ	ANAPC13,ANAPC4,ANAPC5,ANAPC7,ATR,BUB1,BUB1B,CCNA2,CCNB1,CCNB2,CCNE1,CDC14B,CDC20,CDC23,CDC25A,CDC25C,CDC27,CDC45,CDC6,CDK1,CDK2,CDK7,CHEK2,DBF4,GADD45G,MAD2L1,MCM2,MCM3,MCM4,MCM5,MCM6,MCM7,ORC1,ORC3,ORC6,PCNA,PKMYT1,PLK1,PTTG1,RBL1,SKP2,SMC3,TGFB2,TTK,YWHAE,YWHAQ
kegg	KEGG_CHEMOKINE_SIGNALING_PATHWAY	0.310005	0.66687	0.0235283	-0.332647	-1.08676	0	0	0	214	138	92	46	55	17	41	13	ADCY1,ADCY4,ADCY7,ADCY9,AKT2,AKT3,ARRB2,BRAF,CCL24,CCL8,CCR1,CRKL,CSK,CXCL12,CXCL2,CXCL3,CXCL5,CXCR1,CXCR2,DOCK2,FOXO3,GNAI1,GNB2,GNG11,GNG2,GNG4,GRK2,GRK5,GSK3B,JAK3,KRAS,LYN,MAP2K1,MAPK3,PARD3,PIK3CB,PIK3CD,PLCB1,PLCB4,PRKACA,PRKACB,PTK2,PTK2B,RAC2,RAF1,RASGRP2,RELA,SHC1,SHC3,STAT5B,TIAM1,VAV1,VAV2,WASL,XCR1	CCL11,CCL26,CDC42,GNB4,GNG12,GRK3,GRK4,JAK2,MAPK1,NRAS,PAK1,RAP1B,SHC2,SHC4,STAT1,STAT2,VAV3
kegg	KEGG_CHRONIC_MYELOID_LEUKEMIA	0.939555	0.991244	0.0310933	0.207794	0.754301	0	0	0	76	72	46	26	30	8	16	5	ABL1,AKT2,AKT3,BCL2L1,BCR,BRAF,CBLC,CDKN1B,CDKN2A,CRKL,CTBP2,GAB2,HDAC1,KRAS,MAP2K1,MAP2K2,MAPK3,MDM2,MYC,PIK3CB,PIK3CD,RAF1,RELA,RUNX1,SHC1,SHC3,SMAD3,STAT5B,TGFB3,TGFBR2	BAD,CBLB,MAPK1,MECOM,NRAS,SHC2,SHC4,TGFB2
kegg	KEGG_CIRCADIAN_RHYTHM_MAMMAL	0.171182	0.504282	0.0396624	-0.571512	-1.27559	0	0	0	13	13	12	1	5	0	5	0	BHLHE40,CSNK1E,NPAS2,NR1D1,PER1
kegg	KEGG_CITRATE_CYCLE_TCA_CYCLE	0.883078	0.989107	0.0107047	-0.267964	-0.702877	0	0	0	32	29	8	21	3	13	3	9	IDH2,OGDH,PCK2	DLAT,DLD,FH,IDH1,IDH3B,IDH3G,MDH1,PDHA1,SDHA,SDHB,SDHC,SDHD,SUCLG2
kegg	KEGG_COLORECTAL_CANCER	0.885332	0.989107	0.00926677	-0.249529	-0.73797	0	0	0	63	60	34	26	21	11	15	8	AKT2,AKT3,APC2,AXIN1,BRAF,FOS,GSK3B,JUN,KRAS,MAP2K1,MAPK3,MYC,PIK3CB,PIK3CD,RAC2,RAF1,SMAD3,TCF7,TCF7L1,TGFB3,TGFBR2	BAD,BIRC5,CASP3,CTNNB1,CYCS,MAPK1,MAPK9,MLH1,MSH2,RAC3,TGFB2
kegg	KEGG_COMPLEMENT_AND_COAGULATION_CASCADES	0.264249	0.627304	0.0286261	-0.409678	-1.15186	0	0	0	94	43	28	15	14	7	11	6	BDKRB1,BDKRB2,C1R,C3,C9,F12,MASP1,PLAUR,SERPINA1,SERPINA5,SERPIND1,SERPINE1,SERPING1,TFPI	CD59,CFH,F8,FGA,PLAT,PROS1,THBD
kegg	KEGG_CYSTEINE_AND_METHIONINE_METABOLISM	0.962467	0.99365	0.0244059	0.204154	0.624913	0	0	0	36	30	17	13	7	8	4	5	AHCY,CTH,DNMT3A,DNMT3B,LDHA,MPST,SRM	AHCYL2,APIP,ENOPH1,GOT1,GOT2,MAT1A,MAT2B,MTR
kegg	KEGG_CYTOKINE_CYTOKINE_RECEPTOR_INTERACTION	0.0576477	0.304598	0.061506	-0.384104	-1.28056	0	0	0	304	169	110	59	54	22	40	20	ACVR1B,ACVRL1,BMP2,CCL24,CCL8,CCR1,CD70,CLCF1,CNTFR,CSF1R,CSF2,CSF2RA,CXCL12,CXCL2,CXCL3,CXCL5,CXCR1,CXCR2,EDA2R,EGF,EGFR,EPO,EPOR,HGF,IFNE,IL13RA1,IL17RA,IL18R1,IL1A,IL1B,IL1R1,IL22RA1,IL2RB,IL4R,IL6,IL6R,INHBA,KIT,LEP,LTB,MPL,PDGFB,PDGFRA,TGFB3,TGFBR2,TNF,TNFRSF10D,TNFRSF11B,TNFRSF13C,TNFRSF21,TNFSF9,VEGFA,VEGFC,XCR1	BMPR1B,CCL11,CCL26,CNTF,FAS,IFNGR1,IFNGR2,IL10RA,IL12RB2,IL20RB,IL3RA,KITLG,PDGFC,PLEKHO2,TGFB2,TNFRSF10A,TNFRSF14,TNFRSF19,TNFSF10,TNFSF11,TNFSF13,TNFSF18
kegg	KEGG_CYTOSOLIC_DNA_SENSING_PATHWAY	0.725909	0.907387	0.0131333	-0.304814	-0.835743	0	0	0	65	37	17	20	5	8	4	7	IL1B,IL6,POLR3A,PYCARD,RELA	CASP1,IKBKE,IL33,POLR3B,POLR3GL,POLR3K,RIGI,STING1
kegg	KEGG_DILATED_CARDIOMYOPATHY	0.0002685	0.00451569	0.498493	-0.573615	-1.72258	1	1	0	101	68	54	14	31	6	21	4	ACTB,ACTG1,ADCY1,ADCY4,ADCY7,ADCY9,ATP2A2,CACNB4,CACNG4,DAG1,ITGA1,ITGA11,ITGA3,ITGA5,ITGA8,ITGB1,ITGB3,ITGB4,ITGB5,LMNA,PRKACA,PRKACB,RYR2,SGCA,SGCG,TGFB3,TNF,TNNI3,TPM1,TPM2,TPM4	DMD,ITGAV,MYL2,SLC8A1,TGFB2,TPM3
kegg	KEGG_DNA_REPLICATION	2.04713e-05	0.00125801	0.57561	0.70739	2.21379	1	1	0	37	34	6	28	1	20	0	17	POLD4	DNA2,FEN1,LIG1,MCM2,MCM3,MCM4,MCM5,MCM6,MCM7,PCNA,POLA1,POLD3,POLE2,POLE3,PRIM1,RFC3,RFC4,RFC5,RPA2,RPA3
kegg	KEGG_DORSO_VENTRAL_AXIS_FORMATION	0.0527054	0.304598	0.0730397	-0.573127	-1.43685	0	0	0	32	23	19	4	11	1	7	1	CPEB1,EGFR,ETS2,ETV7,FMN2,KRAS,MAP2K1,MAPK3,NOTCH3,SPIRE1,SPIRE2	MAPK1
kegg	KEGG_DRUG_METABOLISM_CYTOCHROME_P450	0.299738	0.66687	0.0531388	0.330246	1.08793	0	0	0	82	45	26	19	11	10	10	8	ADH1B,ADH7,ALDH1A3,ALDH3B1,ALDH3B2,AOX1,CYP2C18,FMO2,FMO5,GSTA3,MGST1	ADH5,CYP3A4,CYP3A5,CYP3A7,GSTK1,GSTM4,MAOA,MAOB,UGT1A6,UGT1A7
kegg	KEGG_DRUG_METABOLISM_OTHER_ENZYMES	0.22007	0.581613	0.0588174	0.37668	1.17371	0	0	0	56	33	10	23	6	14	5	12	CDA,DPYS,TYMP,UPB1,UPP1,XDH	CYP3A4,CYP3A5,CYP3A7,DPYD,GMPS,HPRT1,IMPDH2,ITPA,TK1,TK2,UCK2,UGT1A6,UGT1A7,UMPS
kegg	KEGG_ECM_RECEPTOR_INTERACTION	0.11107	0.393826	0.0456661	-0.41496	-1.26347	0	0	0	106	76	55	21	26	8	18	7	CD36,COL2A1,COL4A6,COMP,DAG1,FN1,ITGA1,ITGA11,ITGA3,ITGA5,ITGA8,ITGB1,ITGB3,ITGB4,ITGB5,LAMA1,LAMA3,LAMB3,LAMC2,LAMC3,RELN,SDC1,SDC3,SDC4,SV2C,TNXB	CD44,CD47,CHAD,HMMR,ITGAV,LAMB1,LAMB4,TNC
kegg	KEGG_ENDOCYTOSIS	0.171728	0.504282	0.0336274	-0.348845	-1.16301	0	0	0	245	169	116	53	63	22	44	19	ACAP1,ADRB2,AGAP2,AP2A1,ARAP1,ARAP3,ARF6,ARRB2,ASAP2,CBLC,CHMP4C,CLTB,CSF1R,CXCR1,CXCR2,DAB2,DNAJC6,DNM1,DNM2,EGF,EGFR,EHD4,EPN1,EPN2,EPN3,ERBB3,GRK2,GRK5,HLA-A,HSPA1A,HSPA1B,HSPA2,IL2RB,IQSEC1,IQSEC2,ITCH,KIT,LDLR,MDM2,PARD3,PARD6B,PARD6G,PDGFRA,PLD2,PSD,PSD3,PSD4,RAB11FIP1,RAB11FIP5,RAB22A,RAB5A,RBSN,RET,SH3GL1,SH3GL3,SH3GLB2,SH3KBP1,SMAP1,SMAP2,SMURF1,TFRC,VPS37B,VPS37C	AP2M1,ARFGAP3,CBLB,CDC42,CHMP5,DNM1L,FGFR2,FGFR3,GIT1,GRK3,GRK4,HLA-E,HSPA8,NTRK1,RAB11A,RABEP1,SH3GLB1,VPS25,VPS28,VPS36,VPS45,WWP1
kegg	KEGG_ENDOMETRIAL_CANCER	0.341395	0.687578	0.0239195	-0.377786	-1.08587	0	0	0	55	50	32	18	20	5	15	3	AKT2,AKT3,APC2,AXIN1,BRAF,EGF,EGFR,ERBB2,FOXO3,GSK3B,KRAS,MAP2K1,MAP2K2,MAPK3,MYC,PIK3CB,PIK3CD,RAF1,TCF7,TCF7L1	BAD,CTNNB1,MAPK1,MLH1,NRAS
kegg	KEGG_EPITHELIAL_CELL_SIGNALING_IN_HELICOBACTER_PYLORI_INFECTION	0.637442	0.89547	0.0384254	0.255082	0.909879	0	0	0	79	65	31	34	11	14	8	12	ATP6AP1,ATP6V0C,CSK,CXCR1,CXCR2,EGFR,HBEGF,JUN,LYN,MAPK13,RELA	ADAM10,ADAM17,ATP6V0D2,ATP6V1C1,ATP6V1E1,ATP6V1G1,CASP3,CDC42,GIT1,MAP3K14,MAPK9,PAK1,PLCG2,PTPRZ1
kegg	KEGG_ERBB_SIGNALING_PATHWAY	0.490922	0.826126	0.0175652	-0.32506	-0.994157	0	0	0	89	79	55	24	35	11	27	8	ABL1,ABL2,AKT2,AKT3,BRAF,CAMK2B,CAMK2D,CAMK2G,CBLC,CDKN1B,CRKL,EGF,EGFR,EIF4EBP1,ERBB2,ERBB3,EREG,GSK3B,HBEGF,JUN,KRAS,MAP2K1,MAP2K2,MAP2K7,MAPK3,MYC,NCK2,PIK3CB,PIK3CD,PTK2,RAF1,SHC1,SHC3,STAT5B,TGFA	BAD,CBLB,GAB1,MAPK1,MAPK9,NRAS,PAK1,PAK2,PLCG2,SHC2,SHC4
kegg	KEGG_ETHER_LIPID_METABOLISM	0.291748	0.666338	0.0280456	-0.450351	-1.1399	0	0	0	35	24	13	11	7	3	6	3	ENPP2,LPCAT1,LPCAT2,PAFAH1B1,PLA2G4E,PLA2G7,PLD2	AGPS,PAFAH1B2,PLA2G4A
kegg	KEGG_FATTY_ACID_METABOLISM	0.0875661	0.377061	0.0542062	-0.487874	-1.34294	0	0	0	42	38	20	18	7	15	6	11	ACADL,ACADVL,ADH1B,ADH7,ALDH2,CPT1C,ECI2	ACAA2,ACADM,ACADSB,ACAT1,ACAT2,ACSL4,ADH5,ALDH7A1,ALDH9A1,CPT2,ECHS1,EHHADH,HADH,HADHA,HADHB
kegg	KEGG_FC_EPSILON_RI_SIGNALING_PATHWAY	0.329125	0.685681	0.0241354	-0.367357	-1.0899	0	0	0	90	62	42	20	23	7	18	5	AKT2,AKT3,CSF2,FYN,GAB2,INPP5D,KRAS,LYN,MAP2K1,MAP2K2,MAP2K3,MAP2K7,MAPK13,MAPK3,PIK3CB,PIK3CD,PLA2G4E,PRKCE,RAC2,RAF1,TNF,VAV1,VAV2	MAPK1,MAPK9,NRAS,PLA2G4A,PLCG2,RAC3,VAV3
kegg	KEGG_FC_GAMMA_R_MEDIATED_PHAGOCYTOSIS	0.124069	0.425052	0.0425174	-0.40236	-1.24654	0	0	0	101	87	58	29	33	10	26	10	AKT2,AKT3,ARF6,ARPC1A,ARPC1B,ASAP2,CFL2,CRKL,DNM1,DNM2,DOCK2,GAB2,GSN,INPP5D,LIMK1,LYN,MAP2K1,MAPK3,MARCKSL1,PIK3CB,PIK3CD,PLA2G4D,PLA2G4E,PLD2,PRKCE,RAC2,RAF1,VASP,VAV1,VAV2,WASF2,WASF3,WASL	ARPC3,ARPC5L,CDC42,DNM1L,MAPK1,PAK1,PLA2G4A,PLA2G4F,PLCG2,VAV3
kegg	KEGG_FOCAL_ADHESION	0.231813	0.59563	0.0278271	-0.334953	-1.12292	0	0	0	218	180	117	63	61	25	47	18	ACTB,ACTG1,ACTN4,AKT2,AKT3,ARHGAP35,BRAF,COL2A1,COL4A6,COMP,CRKL,EGF,EGFR,ERBB2,FLNB,FLNC,FN1,FYN,GSK3B,HGF,ITGA1,ITGA11,ITGA3,ITGA5,ITGA8,ITGB1,ITGB3,ITGB4,ITGB5,JUN,LAMA1,LAMA3,LAMB3,LAMC2,LAMC3,MAP2K1,MAPK3,MYL9,MYLK,MYLK2,PDGFB,PDGFD,PDGFRA,PIK3CB,PIK3CD,PPP1CB,PPP1CC,PTK2,RAC2,RAF1,RASGRF1,RELN,SHC1,SHC3,TLN2,TNXB,VASP,VAV1,VAV2,VEGFA,VEGFC	BAD,BIRC2,BIRC3,CAV1,CAV2,CDC42,CHAD,CTNNB1,ITGAV,LAMB1,LAMB4,MAPK1,MAPK9,MYL12B,MYL2,MYL5,PAK1,PAK2,PDGFC,RAC3,RAP1B,SHC2,SHC4,TNC,VAV3
kegg	KEGG_FOLATE_BIOSYNTHESIS	0.613592	0.886832	0.0272885	0.392945	0.866784	0	0	0	11	8	2	6	0	4	0	2		DHFR,GCH1,GGH,QDPR
kegg	KEGG_FRUCTOSE_AND_MANNOSE_METABOLISM	0.741205	0.914153	0.013221	-0.310494	-0.822247	0	0	0	35	31	23	8	10	4	9	3	AKR1B1,ALDOA,ALDOC,HK2,MTMR1,MTMR2,PFKFB3,PFKFB4,PFKP,TPI1	GFUS,HK1,PHPT1,SORD
kegg	KEGG_GALACTOSE_METABOLISM	0.842966	0.989107	0.0118304	-0.295275	-0.732586	0	0	0	29	22	11	11	3	4	3	2	AKR1B1,HK2,PFKP	GALT,GANC,HK1,UGP2
kegg	KEGG_GAP_JUNCTION	0.00180024	0.0209418	0.45506	-0.541956	-1.64101	1	1	1	105	73	55	18	33	6	28	4	ADCY1,ADCY4,ADCY7,ADCY9,EGF,EGFR,GJA1,GNAI1,GUCY1A1,GUCY1A2,ITPR1,KRAS,LPAR1,MAP2K1,MAP2K2,MAPK3,MAPK7,PDGFB,PDGFD,PDGFRA,PLCB1,PLCB4,PRKACA,PRKACB,RAF1,TUBA1A,TUBA1C,TUBA4A,TUBAL3,TUBB2A,TUBB3,TUBB4A,TUBB4B	CDK1,ITPR2,MAPK1,NRAS,PDGFC,TUBA1B
kegg	KEGG_GLIOMA	0.575966	0.866307	0.0156142	-0.317753	-0.939736	0	0	0	69	60	39	21	24	5	19	3	AKT2,AKT3,BRAF,CALML3,CALML5,CAMK2B,CAMK2D,CAMK2G,CDKN2A,EGF,EGFR,KRAS,MAP2K1,MAP2K2,MAPK3,MDM2,PDGFB,PDGFRA,PIK3CB,PIK3CD,RAF1,SHC1,SHC3,TGFA	MAPK1,NRAS,PLCG2,SHC2,SHC4
kegg	KEGG_GLUTATHIONE_METABOLISM	0.709664	0.89547	0.0325197	0.262185	0.861031	0	0	0	53	44	18	26	7	11	5	9	GGCT,GPX3,GSTA3,IDH2,MGST1,ODC1,SRM	GCLC,GGT1,GPX2,GPX4,GSTK1,GSTM4,IDH1,LAP3,RRM1,RRM2,TXNDC12
kegg	KEGG_GLYCEROLIPID_METABOLISM	0.387374	0.738807	0.0221989	-0.376355	-1.05816	0	0	0	59	43	26	17	9	6	7	5	AGPAT4,AKR1B1,ALDH2,DGAT2,GPAT3,LIPG,LPL,MBOAT2,MGLL	AKR1A1,ALDH7A1,ALDH9A1,GLYCTK,LCLAT1,TKFC
kegg	KEGG_GLYCEROPHOSPHOLIPID_METABOLISM	0.624581	0.89547	0.0143252	-0.305809	-0.914221	0	0	0	96	65	38	27	12	9	10	4	ACHE,AGPAT4,CDS1,ETNK2,GPAT3,LPCAT1,LPCAT2,MBOAT2,MBOAT7,PLA2G4E,PLD2,PTDSS2	ETNK1,GNPAT,LCLAT1,LPCAT3,LYPLA2,PCYT1B,PCYT2,PLA2G4A,TAFAZZIN
kegg	KEGG_GLYCINE_SERINE_AND_THREONINE_METABOLISM	0.00452549	0.044064	0.407018	0.628353	1.81072	1	1	0	32	23	11	12	2	9	2	8	CTH,SHMT1	DLD,GAMT,GATM,GLDC,GLYCTK,MAOA,MAOB,PHGDH,SRR
kegg	KEGG_GLYCOLYSIS_GLUCONEOGENESIS	0.10992	0.393826	0.0470177	-0.44651	-1.29065	0	0	0	67	52	36	16	14	10	11	6	ADH1B,ADH7,ALDH1A3,ALDH2,ALDH3B1,ALDH3B2,ALDOA,ALDOC,ENO2,HK2,LDHA,PCK2,PFKP,TPI1	ADH5,AKR1A1,ALDH7A1,ALDH9A1,BPGM,DLAT,DLD,GALM,HK1,PDHA1
kegg	KEGG_GLYCOSAMINOGLYCAN_BIOSYNTHESIS_CHONDROITIN_SULFATE	0.64945	0.89547	0.0156268	-0.357799	-0.882388	0	0	0	23	21	17	4	9	2	7	2	B3GAT1,CHPF,CHPF2,CHST11,CHST12,CHST15,CHST3,CSGALNACT1,XYLT1	CHST7,DSE
kegg	KEGG_GLYCOSAMINOGLYCAN_BIOSYNTHESIS_HEPARAN_SULFATE	0.7106	0.89547	0.0285202	0.288482	0.831314	0	0	0	27	23	14	9	6	3	4	2	B3GAT1,EXTL3,HS3ST3A1,NDST1,NDST2,XYLT1	GLCE,HS3ST1,HS3ST2
kegg	KEGG_GLYCOSAMINOGLYCAN_BIOSYNTHESIS_KERATAN_SULFATE	0.336946	0.687578	0.0419754	0.434425	1.09927	0	0	0	15	14	8	6	2	2	2	2	B3GNT2,CHST2	B4GALT4,CHST1
kegg	KEGG_GLYCOSAMINOGLYCAN_DEGRADATION	0.482231	0.826126	0.0200762	-0.410347	-1.00127	0	0	0	21	20	14	6	6	0	4	0	GNS,HEXB,HS3ST3A1,HYAL1,HYAL4,IDS
kegg	KEGG_GLYCOSPHINGOLIPID_BIOSYNTHESIS_GANGLIO_SERIES	0.0939986	0.393826	0.0547398	-0.593785	-1.36763	0	0	0	19	15	10	5	5	1	3	0	HEXB,ST6GALNAC4,ST6GALNAC5,ST6GALNAC6,ST8SIA5	ST8SIA1
kegg	KEGG_GLYCOSPHINGOLIPID_BIOSYNTHESIS_GLOBO_SERIES	0.654154	0.89547	0.0277689	0.344736	0.84235	0	0	0	14	12	6	6	3	4	1	2	FUT1,FUT2,HEXB	A4GALT,B3GALNT1,NAGA,ST8SIA1
kegg	KEGG_GLYCOSPHINGOLIPID_BIOSYNTHESIS_LACTO_AND_NEOLACTO_SERIES	0.348704	0.693659	0.0424486	0.394934	1.08195	0	0	0	29	19	10	9	7	3	5	2	B3GNT2,B3GNT3,B3GNT4,B3GNT5,FUT1,FUT2,FUT3	B4GALT4,GCNT2,ST8SIA1
kegg	KEGG_GLYCOSYLPHOSPHATIDYLINOSITOL_GPI_ANCHOR_BIOSYNTHESIS	0.369519	0.727245	0.0422441	0.362598	1.05615	0	0	0	27	24	7	17	2	8	2	6	GPLD1,PIGQ	PGAP1,PIGC,PIGF,PIGK,PIGM,PIGP,PIGV,PIGX
kegg	KEGG_GLYOXYLATE_AND_DICARBOXYLATE_METABOLISM	0.888434	0.989107	0.0230291	0.259465	0.645535	0	0	0	16	13	6	7	1	4	1	3	MTHFD2L	GLYCTK,GRHPR,MDH1,MTHFD1
kegg	KEGG_GNRH_SIGNALING_PATHWAY	0.000152265	0.00312989	0.518848	-0.563459	-1.73528	1	1	0	106	83	54	29	32	6	26	4	ADCY1,ADCY4,ADCY7,ADCY9,CALML3,CALML5,CAMK2B,CAMK2D,CAMK2G,CGA,EGFR,HBEGF,ITPR1,JUN,KRAS,MAP2K1,MAP2K2,MAP2K3,MAP2K7,MAP3K4,MAPK13,MAPK3,MAPK7,MMP2,PLA2G4E,PLCB1,PLCB4,PLD2,PRKACA,PRKACB,PTK2B,RAF1	CDC42,ITPR2,MAPK1,MAPK9,NRAS,PLA2G4A
kegg	KEGG_GRAFT_VERSUS_HOST_DISEASE	0.0609195	0.304598	0.0686043	-0.612511	-1.4331	0	0	0	314	16	10	6	6	3	3	3	HLA-A,HLA-DRB1,IL1A,IL1B,IL6,TNF	CD86,FAS,HLA-E
kegg	KEGG_HEDGEHOG_SIGNALING_PATHWAY	0.224839	0.585849	0.0613202	0.350366	1.14715	0	0	0	60	43	29	14	10	7	8	6	BMP2,CSNK1E,GLI3,GSK3B,PRKACA,PRKACB,WNT11,WNT5B,WNT7A,WNT9A	BMP4,BMP6,CSNK1A1,GAS1,WNT10A,WNT3,WNT4
kegg	KEGG_HEMATOPOIETIC_CELL_LINEAGE	0.00796608	0.0701774	0.183397	-0.546594	-1.56528	1	0	0	111	49	35	14	22	7	16	6	CD1D,CD36,CD38,CSF1R,CSF2,CSF2RA,EPO,EPOR,HLA-DRB1,IL1A,IL1B,IL1R1,IL4R,IL6,IL6R,ITGA1,ITGA3,ITGA5,ITGB3,KIT,TFRC,TNF	CD14,CD44,CD59,CD9,IL3RA,ITGAM,KITLG
kegg	KEGG_HISTIDINE_METABOLISM	0.107043	0.393826	0.0811334	0.471541	1.35883	0	0	0	30	23	14	9	6	7	3	7	ALDH1A3,ALDH2,ALDH3B1,ALDH3B2,ASPA,HNMT	ALDH7A1,ALDH9A1,AMDHD1,HEMK1,LCMT1,MAOA,MAOB
kegg	KEGG_HOMOLOGOUS_RECOMBINATION	0.00225133	0.0244998	0.431708	0.623432	1.86169	1	1	0	30	27	5	22	2	10	0	8	MUS81,POLD4	BLM,BRCA2,POLD3,RAD51,RAD52,RAD54L,RPA2,RPA3,XRCC2,XRCC3
kegg	KEGG_HUNTINGTONS_DISEASE	0.21383	0.581613	0.10086	0.262654	1.09092	0	0	0	204	170	49	120	18	74	13	59	AP2A1,BBC3,BDNF,CLTB,COX7A1,CREB3L2,DCTN1,DLG4,DNAH1,DNAH3,GRIN2B,HDAC1,ITPR1,NDUFA4L2,PLCB1,PLCB4,RCOR1,SOD2	AP2M1,ATP5F1A,ATP5F1B,ATP5F1C,ATP5MC1,ATP5MC2,ATP5MC3,ATP5PB,ATP5PD,ATP5PF,ATP5PO,CASP3,COX4I1,COX5B,COX6A1,COX6B1,COX6C,COX7A2,COX7A2L,COX7B,COX7C,COX8A,CREB3,CREB3L4,CYC1,CYCS,IFT57,MT-ATP6,MT-ATP8,MT-CO1,MT-CO2,MT-CO3,MT-CYB,NDUFA1,NDUFA10,NDUFA2,NDUFA3,NDUFA4,NDUFA5,NDUFA6,NDUFA9,NDUFAB1,NDUFB1,NDUFB10,NDUFB3,NDUFB5,NDUFB6,NDUFB9,NDUFC1,NDUFS1,NDUFS2,NDUFS3,NDUFS4,NDUFS7,NDUFV3,POLR2L,PPARG,R…
kegg	KEGG_HYPERTROPHIC_CARDIOMYOPATHY_HCM	0.000137514	0.00312989	0.518848	-0.591559	-1.77237	1	1	0	92	66	49	17	28	10	19	5	ACE,ACTB,ACTG1,ATP2A2,CACNB4,CACNG4,DAG1,IL6,ITGA1,ITGA11,ITGA3,ITGA5,ITGA8,ITGB1,ITGB3,ITGB4,ITGB5,LMNA,PRKAG3,RYR2,SGCA,SGCG,TGFB3,TNF,TNNI3,TPM1,TPM2,TPM4	DMD,ITGAV,MYL2,PRKAA1,PRKAB1,PRKAB2,PRKAG1,SLC8A1,TGFB2,TPM3
kegg	KEGG_INOSITOL_PHOSPHATE_METABOLISM	0.921162	0.990728	0.0288766	0.215791	0.739155	0	0	0	57	52	34	18	13	9	9	7	IMPA2,INPP4A,INPP4B,IPPK,ITPKA,PI4KA,PIK3CB,PIK3CD,PIP4K2A,PLCB1,PLCB4,PLCD1,TPI1	ALDH6A1,IMPA1,INPP1,ITPK1,OCRL,PIK3C2G,PLCD4,PLCE1,PLCG2
kegg	KEGG_INSULIN_SIGNALING_PATHWAY	0.58066	0.866307	0.0142338	-0.293278	-0.949276	0	0	0	155	125	86	39	44	17	35	9	ACACA,ACACB,AKT2,AKT3,BRAF,CALML3,CALML5,CBLC,CRKL,EIF4EBP1,FASN,FOXO1,GSK3B,HK2,INPP5D,IRS1,IRS2,KRAS,MAP2K1,MAP2K2,MAPK3,MKNK2,PCK2,PDE3A,PIK3CB,PIK3CD,PPP1CB,PPP1CC,PPP1R3B,PRKACA,PRKACB,PRKAG3,PTPRF,PYGB,PYGL,RAF1,SH2B2,SHC1,SHC3,SOCS2,SORBS1,SREBF1,TRIP10,TSC2	BAD,CBLB,HK1,MAPK1,MAPK9,NRAS,PHKB,PPP1R3C,PPP1R3D,PRKAA1,PRKAB1,PRKAB2,PRKAG1,PRKAR1A,SHC2,SHC4,SOCS1
kegg	KEGG_INTESTINAL_IMMUNE_NETWORK_FOR_IGA_PRODUCTION	0.374682	0.729645	0.0239993	-0.437399	-1.07869	0	0	0	125	21	11	10	4	3	3	3	CXCL12,HLA-DRB1,IL6,TNFRSF13C	CD86,MAP3K14,TNFSF13
kegg	KEGG_JAK_STAT_SIGNALING_PATHWAY	0.756072	0.926313	0.0105742	-0.268467	-0.856594	0	0	0	160	110	68	42	35	16	23	15	AKT2,AKT3,BCL2L1,CBLC,CLCF1,CNTFR,CSF2,CSF2RA,EPO,EPOR,IFNE,IL13RA1,IL22RA1,IL2RB,IL4R,IL6,IL6R,JAK3,LEP,MPL,MYC,PIAS1,PIAS3,PIAS4,PIK3CB,PIK3CD,PIM1,SOCS2,SOCS7,SPRED1,SPRED2,SPRY2,SPRY4,STAT4,STAT5B	CBLB,CISH,CNTF,IFNGR1,IFNGR2,IL10RA,IL12RB2,IL13RA2,IL20RB,IL3RA,IRF9,JAK2,SOCS1,STAT1,STAT2,TYK2
kegg	KEGG_LEISHMANIA_INFECTION	0.0601302	0.304598	0.0649277	-0.472005	-1.36434	0	0	0	158	52	35	17	20	8	15	7	C3,CYBA,FCGR3B,FOS,HLA-DRB1,IL1A,IL1B,IRAK1,ITGB1,JUN,MAPK13,MAPK3,MARCKSL1,NCF2,PTGS2,RELA,TAB2,TGFB3,TLR4,TNF	IFNGR1,IFNGR2,IRAK4,ITGAM,JAK2,MAPK1,STAT1,TGFB2
kegg	KEGG_LEUKOCYTE_TRANSENDOTHELIAL_MIGRATION	0.632675	0.89547	0.0135413	-0.294151	-0.917427	0	0	0	122	91	62	29	30	11	22	8	ACTB,ACTG1,ACTN4,ARHGAP35,CLDN1,CLDN11,CLDN17,CLDN4,CLDN7,CXCL12,CYBA,EZR,GNAI1,ITGB1,MAPK13,MMP2,MMP9,MYL9,NCF2,PECAM1,PIK3CB,PIK3CD,PTK2,PTK2B,RAC2,RASSF5,SIPA1,VASP,VAV1,VAV2	CDC42,CLDN5,CTNNB1,ITGAM,MYL12B,MYL2,MYL5,PLCG2,RAP1B,TXK,VAV3
kegg	KEGG_LIMONENE_AND_PINENE_DEGRADATION	0.687075	0.89547	0.0262307	0.343815	0.804246	0	0	0	10	10	4	6	2	5	0	4	ALDH2,YOD1	ALDH7A1,ALDH9A1,ECHS1,EHHADH,HADHA
kegg	KEGG_LINOLEIC_ACID_METABOLISM	0.246056	0.615139	0.051316	0.439899	1.18205	0	0	0	30	18	8	10	2	5	2	5	CYP2C18,PLA2G4E	CYP2J2,CYP3A4,CYP3A5,CYP3A7,PLA2G4A
kegg	KEGG_LONG_TERM_DEPRESSION	0.271266	0.627304	0.0277606	-0.393252	-1.13417	0	0	0	74	51	38	13	19	7	13	4	BRAF,CACNA1A,GNA12,GNAI1,GRIA3,GUCY1A1,GUCY1A2,ITPR1,KRAS,LYN,MAP2K1,MAP2K2,MAPK3,PLA2G4E,PLCB1,PLCB4,PPP2CA,PPP2CB,RAF1	GRIA1,ITPR2,MAPK1,NOS1,NRAS,PLA2G4A,PPP2R1B
kegg	KEGG_LONG_TERM_POTENTIATION	0.00250094	0.0257041	0.326352	-0.556803	-1.64671	1	1	0	74	60	44	16	27	5	21	1	ADCY1,BRAF,CALML3,CALML5,CAMK2B,CAMK2D,CAMK2G,CAMK4,CHP1,CHP2,GRIN2B,ITPR1,KRAS,MAP2K1,MAP2K2,MAPK3,PLCB1,PLCB4,PPP1CB,PPP1CC,PPP3CA,PRKACA,PRKACB,RAF1,RPS6KA2,RPS6KA3,RPS6KA6	GRIA1,ITPR2,MAPK1,NRAS,RAP1B
kegg	KEGG_LYSINE_DEGRADATION	0.89258	0.989107	0.0282506	0.229872	0.754912	0	0	0	50	44	18	26	4	15	1	8	ALDH2,KMT5C,OGDH,PLOD1	AASDH,AASS,ACAT1,ACAT2,ALDH7A1,ALDH9A1,BBOX1,ECHS1,EHHADH,HADH,HADHA,NSD2,SETD7,SETMAR,SUV39H1
kegg	KEGG_LYSOSOME	0.957319	0.99365	0.00653347	-0.21959	-0.706605	0	0	0	139	118	62	56	29	20	17	13	ACP5,AP1B1,AP3B2,AP3D1,ARSA,ATP6AP1,ATP6V0C,CLTB,CTNS,CTSA,CTSB,CTSD,CTSF,CTSK,CTSV,CTSZ,GBA1,GNS,HEXB,HYAL1,IDS,IGF2R,LAMP1,LAPTM4B,LGMN,MANBA,PPT2,SMPD1,SORT1	AGA,AP1S1,AP1S3,ASAH1,ATP6V0D2,CTSC,CTSL,CTSO,GGA2,GNPTAB,GNPTG,LIPA,M6PR,MCOLN1,NAGA,NAGPA,NPC2,PPT1,SCARB2,SLC17A5
kegg	KEGG_MAPK_SIGNALING_PATHWAY	0.0319795	0.218835	0.0821057	-0.380432	-1.29713	1	0	0	309	230	153	77	87	32	70	24	AKT2,AKT3,ARRB2,BDNF,BRAF,CACNA1A,CACNA1I,CACNB4,CACNG4,CDC25B,CHP1,CHP2,CRKL,DUSP1,DUSP14,DUSP16,DUSP5,DUSP7,DUSP8,EGF,EGFR,FGF1,FGF22,FGF5,FLNB,FLNC,FOS,GNA12,HSPA1A,HSPA1B,HSPA2,HSPB1,IL1A,IL1B,IL1R1,JUN,JUND,KRAS,MAP2K1,MAP2K2,MAP2K3,MAP2K7,MAP3K20,MAP3K4,MAP3K5,MAP3K6,MAP3K8,MAP4K4,MAPK13,MAPK3,MAPK7,MAPK8IP1,MAPK8IP2,MAPT,MAX,MEF2C,MKNK2,MRAS,MYC,NFATC2,NGF,PDGFB,PDGFRA,PLA2G4E,PPM1A,PPP3CA…	CASP3,CD14,CDC42,DUSP10,FAS,FGF17,FGF19,FGFR2,FGFR3,GADD45G,GNG12,HSPA8,LAMTOR3,MAP3K14,MAPK1,MAPK9,MAPKAPK5,MECOM,NFKB2,NRAS,NTF4,NTRK1,NTRK2,PAK1,PAK2,PLA2G4A,RAC3,RAP1B,RASGRP1,STK3,STMN1,TGFB2
kegg	KEGG_MELANOGENESIS	0.0268675	0.191172	0.0956364	-0.456317	-1.40986	1	0	0	107	85	62	23	35	10	28	8	ADCY1,ADCY4,ADCY7,ADCY9,CALML3,CALML5,CAMK2B,CAMK2D,CAMK2G,CREB3L2,DVL1,FZD1,FZD4,FZD5,FZD7,FZD8,GNAI1,GSK3B,KIT,KRAS,MAP2K1,MAP2K2,MAPK3,MITF,PLCB1,PLCB4,PRKACA,PRKACB,RAF1,TCF7,TCF7L1,WNT11,WNT5B,WNT7A,WNT9A	CREB3,CREB3L4,CTNNB1,FZD10,KITLG,MAPK1,NRAS,WNT10A,WNT3,WNT4
kegg	KEGG_MELANOMA	0.439719	0.782192	0.0196415	-0.346475	-1.02227	0	0	0	77	59	43	16	22	6	17	4	AKT2,AKT3,BRAF,CDKN2A,EGF,EGFR,FGF1,FGF22,FGF5,HGF,KRAS,MAP2K1,MAP2K2,MAPK3,MDM2,MITF,PDGFB,PDGFD,PDGFRA,PIK3CB,PIK3CD,RAF1	BAD,FGF17,FGF19,MAPK1,NRAS,PDGFC
kegg	KEGG_METABOLISM_OF_XENOBIOTICS_BY_CYTOCHROME_P450	0.147789	0.463877	0.0401701	-0.441219	-1.25337	0	0	0	75	46	27	19	13	10	11	8	ADH1B,ADH7,AKR1C1,AKR1C2,AKR1C3,AKR1C4,ALDH1A3,ALDH3B1,ALDH3B2,CYP2C18,EPHX1,GSTA3,MGST1	ADH5,CYP1B1,CYP2S1,CYP3A4,CYP3A5,CYP3A7,GSTK1,GSTM4,UGT1A6,UGT1A7
kegg	KEGG_MISMATCH_REPAIR	0.00181118	0.0209418	0.45506	0.671557	1.91759	1	1	0	24	22	4	18	1	12	0	10	POLD4	EXO1,LIG1,MLH1,MSH2,PCNA,PMS2,POLD3,RFC3,RFC4,RFC5,RPA2,RPA3
kegg	KEGG_MTOR_SIGNALING_PATHWAY	0.308178	0.66687	0.025726	-0.388886	-1.11106	0	0	0	54	48	36	12	20	4	17	2	AKT2,AKT3,BRAF,CAB39,CAB39L,DDIT4,EIF4EBP1,MAPK3,PIK3CB,PIK3CD,RPS6KA2,RPS6KA3,RPS6KA6,STK11,TSC2,ULK1,ULK2,ULK3,VEGFA,VEGFC	EIF4B,MAPK1,PRKAA1,STRADA
kegg	KEGG_NATURAL_KILLER_CELL_MEDIATED_CYTOTOXICITY	0.235081	0.595754	0.0716629	0.293841	1.10498	0	0	0	465	88	49	39	26	19	19	16	BRAF,CHP1,CHP2,CSF2,FCGR3B,FYN,HLA-A,KRAS,MAP2K1,MAP2K2,MAPK3,NFATC1,NFATC2,PIK3CB,PIK3CD,PPP3CA,PTK2B,RAC2,RAF1,SHC1,SHC3,TNF,TNFRSF10D,ULBP3,VAV1,VAV2	CASP3,FAS,HLA-E,IFNGR1,IFNGR2,MAPK1,NFATC3,NRAS,PAK1,PLCG2,RAC3,SH2D1B,SHC2,SHC4,TNFRSF10A,TNFSF10,ULBP2,VAV3,ZAP70
kegg	KEGG_NEUROACTIVE_LIGAND_RECEPTOR_INTERACTION	5.77711e-05	0.00178128	0.557332	-0.522095	-1.68522	1	1	0	292	122	84	38	36	13	17	9	ADRB2,AVPR1B,BDKRB1,BDKRB2,CGA,CHRNA9,F2RL1,FPR1,GABRG3,GABRQ,GIPR,GPR50,GRIA3,GRID1,GRIK5,GRIN2B,GRIN3A,HRH3,HTR1B,LEP,LPAR1,LPAR2,LPAR3,MTNR1B,NPBWR1,NPFFR1,OPRD1,P2RX5,PARD3,PTGER3,PTGFR,S1PR2,S1PR3,THRB,TRPV1,TSHR	CALCRL,CHRNB1,EDNRA,F2RL2,GABRA4,GRIA1,HRH1,HTR7,LTB4R,P2RX6,P2RX7,P2RY1,P2RY6
kegg	KEGG_NEUROTROPHIN_SIGNALING_PATHWAY	0.731371	0.908078	0.010916	-0.270889	-0.874376	0	0	0	131	122	75	47	46	20	40	14	ABL1,AKT2,AKT3,BDNF,BRAF,CALML3,CALML5,CAMK2B,CAMK2D,CAMK2G,CAMK4,CRKL,CSK,FOXO3,GSK3B,IRAK1,IRAK2,IRAK3,IRS1,IRS2,JUN,KRAS,MAP2K1,MAP2K2,MAP2K7,MAP3K5,MAPK13,MAPK3,MAPK7,NGF,PIK3CB,PIK3CD,RAF1,RELA,RIPK2,RPS6KA2,RPS6KA3,RPS6KA4,RPS6KA5,RPS6KA6,SH2B2,SHC1,SHC3,SORT1,YWHAG,YWHAZ	ARHGDIB,BAD,CDC42,FRS2,GAB1,IRAK4,KIDINS220,MAPK1,MAPK9,NFKBIE,NRAS,NTF4,NTRK1,NTRK2,PLCG2,RAP1B,SHC2,SHC4,YWHAE,YWHAQ
kegg	KEGG_NICOTINATE_AND_NICOTINAMIDE_METABOLISM	0.11108	0.393826	0.0493445	-0.535022	-1.3274	0	0	0	24	22	17	5	7	4	5	4	AOX1,CD38,ENPP1,NMNAT3,NNMT,NT5E,QPRT	NMNAT1,NMRK1,NNT,NUDT12
kegg	KEGG_NITROGEN_METABOLISM	0.45294	0.798038	0.0211256	-0.427704	-1.02562	0	0	0	24	18	10	8	5	2	4	1	CA5B,CA6,CA9,CTH,GLS	CA13,CA2
kegg	KEGG_NOD_LIKE_RECEPTOR_SIGNALING_PATHWAY	0.507841	0.831421	0.017496	-0.332804	-0.981931	0	0	0	73	59	32	27	16	11	14	10	CARD6,CCL8,CXCL2,IL1B,IL6,MAPK13,MAPK3,MEFV,NLRC4,PSTPIP1,PYCARD,RELA,RIPK2,TAB2,TNF,TNFAIP3	BIRC2,BIRC3,CARD9,CASP1,CCL11,HSP90AB1,MAPK1,MAPK9,NLRP1,PYDC1,SUGT1
kegg	KEGG_NON_HOMOLOGOUS_END_JOINING	0.196	0.541194	0.0553344	0.520427	1.27165	0	0	0	13	12	3	9	1	4	0	4	POLL	FEN1,XRCC4,XRCC5,XRCC6
kegg	KEGG_NON_SMALL_CELL_LUNG_CANCER	0.709238	0.89547	0.0129987	-0.299508	-0.857701	0	0	0	62	49	32	17	19	4	14	2	AKT2,AKT3,BRAF,CDKN2A,EGF,EGFR,ERBB2,FOXO3,KRAS,MAP2K1,MAP2K2,MAPK3,PIK3CB,PIK3CD,RAF1,RASSF5,RXRA,STK4,TGFA	BAD,MAPK1,NRAS,PLCG2
kegg	KEGG_NOTCH_SIGNALING_PATHWAY	0.883394	0.989107	0.00992577	-0.256884	-0.724131	0	0	0	57	44	28	16	12	6	8	3	CTBP2,DTX1,DVL1,HDAC1,HES1,HES5,JAG1,KAT2B,MAML3,NOTCH3,NUMBL,PSEN2	ADAM17,CIR1,DTX3L,DTX4,JAG2,MAML2
kegg	KEGG_NUCLEOTIDE_EXCISION_REPAIR	0.0141328	0.10894	0.252644	0.485746	1.59041	1	0	0	53	43	13	30	3	15	2	13	ERCC1,POLD4,RAD23B	CDK7,CUL4A,CUL4B,GTF2H1,GTF2H3,LIG1,PCNA,POLD3,POLE2,POLE3,RFC3,RFC4,RFC5,RPA2,RPA3
kegg	KEGG_N_GLYCAN_BIOSYNTHESIS	0.791885	0.957508	0.0306423	0.249447	0.821753	0	0	0	47	45	14	31	5	6	3	4	ALG2,MAN1A1,MGAT5,MGAT5B,TUSC3	ALG5,ALG6,DPM1,MAN2A1,RFT1,ST6GAL1
kegg	KEGG_OLFACTORY_TRANSDUCTION	0.251079	0.619328	0.0296007	-0.415502	-1.16448	0	0	0	523	42	25	16	12	2	10	1	ARRB2,CALML3,CALML5,CAMK2B,CAMK2D,CAMK2G,CNGB1,GNAL,OR10A6,PDE1C,PRKACA,PRKACB	CLCA2,GRK3
kegg	KEGG_ONE_CARBON_POOL_BY_FOLATE	0.677355	0.89547	0.015224	-0.360685	-0.853282	0	0	0	20	17	7	10	2	4	2	2	MTHFD2L,SHMT1	DHFR,MTHFD1,MTR,TYMS
kegg	KEGG_OOCYTE_MEIOSIS	0.851469	0.989107	0.00889591	-0.250815	-0.792151	0	0	0	119	101	52	49	29	26	22	23	ADCY1,ADCY4,ADCY7,ADCY9,AR,CALML3,CALML5,CAMK2B,CAMK2D,CAMK2G,CHP1,CHP2,CPEB1,ITPR1,MAP2K1,MAPK3,PPP1CB,PPP1CC,PPP2CA,PPP2CB,PPP2R5B,PPP3CA,PRKACA,PRKACB,RPS6KA2,RPS6KA3,RPS6KA6,YWHAG,YWHAZ	ANAPC13,ANAPC4,ANAPC5,ANAPC7,AURKA,BUB1,CCNB1,CCNB2,CCNE1,CDC20,CDC23,CDC25C,CDC27,CDK1,CDK2,ITPR2,MAD2L1,MAPK1,PKMYT1,PLK1,PPP2R1B,PPP2R5A,PTTG1,SMC3,YWHAE,YWHAQ
kegg	KEGG_OTHER_GLYCAN_DEGRADATION	0.829356	0.984026	0.012443	-0.317657	-0.731641	0	0	0	25	15	8	7	5	2	4	1	FUCA2,GBA1,HEXB,MANBA,NEU2	AGA,ENGASE
kegg	KEGG_OXIDATIVE_PHOSPHORYLATION	2.72002e-05	0.00125801	0.57561	0.465861	1.85193	1	1	0	158	121	16	105	4	70	1	59	ATP6AP1,ATP6V0C,COX7A1,NDUFA4L2	ATP5F1A,ATP5F1B,ATP5F1C,ATP5MC1,ATP5MC2,ATP5MC3,ATP5ME,ATP5MF,ATP5PB,ATP5PD,ATP5PF,ATP5PO,ATP6V0D2,ATP6V1C1,ATP6V1E1,ATP6V1G1,COX15,COX4I1,COX5B,COX6A1,COX6B1,COX6C,COX7A2,COX7A2L,COX7B,COX7C,COX8A,CYC1,MT-ATP6,MT-ATP8,MT-CO1,MT-CO2,MT-CO3,MT-CYB,MT-ND4,MT-ND4L,NDUFA1,NDUFA10,NDUFA11,NDUFA2,NDUFA3,NDUFA4,NDUFA5,NDUFA6,NDUFA9,NDUFAB1,NDUFB1,NDUFB10,NDUFB3,NDUFB5,NDUFB6,NDUFB9,NDUFC1,NDUFS1,NDUFS2,…
kegg	KEGG_O_GLYCAN_BIOSYNTHESIS	0.553552	0.862405	0.0334873	0.312372	0.927876	0	0	0	33	26	14	12	8	5	4	4	B4GALT5,GALNT12,GALNT14,GALNT15,GALNT16,GALNT2,GALNT6,GCNT1	C1GALT1,C1GALT1C1,GALNT10,GALNT11,GCNT3
kegg	KEGG_P53_SIGNALING_PATHWAY	0.412806	0.749433	0.0491753	0.283896	1.01465	0	0	0	70	66	30	36	15	18	12	15	ADGRB1,BBC3,CD82,CDKN2A,MDM2,PERP,PPM1D,SERPINB5,SERPINE1,SESN2,SFN,STEAP3,TP53I3,TSC2,ZMAT3	ATR,CASP3,CCNB1,CCNB2,CCNE1,CCNG2,CDK1,CDK2,CHEK2,COP1,CYCS,EI24,FAS,GADD45G,PMAIP1,RCHY1,RRM2,TP53AIP1
kegg	KEGG_PANCREATIC_CANCER	0.858061	0.989107	0.00958145	-0.255871	-0.769894	0	0	0	72	69	39	30	22	10	18	8	AKT2,AKT3,BCL2L1,BRAF,CDKN2A,EGF,EGFR,ERBB2,KRAS,MAP2K1,MAPK3,PIK3CB,PIK3CD,RAC2,RAF1,RELA,SMAD3,TGFA,TGFB3,TGFBR2,VEGFA,VEGFC	BAD,BRCA2,CDC42,MAPK1,MAPK9,RAC3,RAD51,RALB,STAT1,TGFB2
kegg	KEGG_PANTOTHENATE_AND_COA_BIOSYNTHESIS	0.147939	0.463877	0.0427486	-0.561184	-1.29254	0	0	0	17	15	9	6	4	2	3	2	BCAT1,DPYS,ENPP1,UPB1	DPYD,PPCS
kegg	KEGG_PARKINSONS_DISEASE	3.45678e-05	0.00127901	0.557332	0.464566	1.84278	1	1	0	148	120	20	100	9	73	5	62	COX7A1,NDUFA4L2,PINK1,SEPTIN5,TH,UBA1,UBE2G1,UBE2J1,UBE2J2	ATP5F1A,ATP5F1B,ATP5F1C,ATP5MC1,ATP5MC2,ATP5MC3,ATP5PB,ATP5PD,ATP5PF,ATP5PO,CASP3,COX4I1,COX5B,COX6A1,COX6B1,COX6C,COX7A2,COX7A2L,COX7B,COX7C,COX8A,CYC1,CYCS,LRRK2,MT-ATP6,MT-ATP8,MT-CO1,MT-CO2,MT-CO3,MT-CYB,MT-ND4,MT-ND4L,NDUFA1,NDUFA10,NDUFA2,NDUFA3,NDUFA4,NDUFA5,NDUFA6,NDUFA9,NDUFAB1,NDUFB1,NDUFB10,NDUFB3,NDUFB5,NDUFB6,NDUFB9,NDUFC1,NDUFS1,NDUFS2,NDUFS3,NDUFS4,NDUFS7,NDUFV3,PARK7,SDHA,SDHB,SDH…
kegg	KEGG_PATHOGENIC_ESCHERICHIA_COLI_INFECTION	0.0862444	0.377061	0.0536866	-0.45997	-1.32209	0	0	0	69	50	33	17	23	9	17	8	ABL1,ACTB,ACTG1,ARHGEF2,ARPC1A,ARPC1B,CLDN1,EZR,FYN,ITGB1,KRT18,NCK2,TLR4,TUBA1A,TUBA1C,TUBA4A,TUBAL3,TUBB2A,TUBB3,TUBB4A,TUBB4B,WASL,YWHAZ	ARPC3,ARPC5L,CD14,CDC42,CTNNB1,CTTN,NCL,TUBA1B,YWHAQ
kegg	KEGG_PATHWAYS_IN_CANCER	0.562337	0.866307	0.0133199	-0.281001	-0.971651	0	0	0	340	292	182	110	101	52	72	45	ABL1,AKT2,AKT3,APC2,AR,ARNT2,AXIN1,BCL2L1,BCR,BMP2,BRAF,CBLC,CCNA1,CDKN1B,CDKN2A,CDKN2B,CEBPA,COL4A6,CRKL,CSF1R,CSF2RA,CTBP2,DAPK1,DAPK3,DVL1,EGF,EGFR,EGLN1,ELOC,EPAS1,ERBB2,FGF1,FGF22,FGF5,FN1,FOS,FOXO1,FZD1,FZD4,FZD5,FZD7,FZD8,GLI3,GSK3B,HDAC1,HGF,IL6,ITGA3,ITGB1,JUN,JUP,KIT,KRAS,LAMA1,LAMA3,LAMB3,LAMC2,LAMC3,MAP2K1,MAP2K2,MAPK3,MAX,MDM2,MITF,MMP1,MMP2,MMP9,MYC,PAX8,PDGFB,PDGFRA,PIAS1,PIAS3,PIA…	BAD,BIRC2,BIRC3,BIRC5,BMP4,BRCA2,CASP3,CBLB,CCNE1,CDC42,CDK2,CKS1B,CTNNB1,CYCS,DAPK2,FADD,FAS,FGF17,FGF19,FGFR2,FGFR3,FH,FZD10,HSP90AB1,ITGAV,KITLG,LAMB1,LAMB4,MAPK1,MAPK9,MECOM,MLH1,MSH2,NCOA4,NFKB2,NRAS,NTRK1,PLCG2,PPARG,RAC3,RAD51,RALB,RARA,SKP2,STAT1,TGFB2,TPM3,TPR,TRAF5,WNT10A,WNT3,WNT4
kegg	KEGG_PENTOSE_AND_GLUCURONATE_INTERCONVERSIONS	0.462261	0.806776	0.0353687	0.386903	0.993716	0	0	0	31	15	7	8	1	4	1	3	AKR1B1	CRYL1,UGP2,UGT1A6,UGT1A7
kegg	KEGG_PENTOSE_PHOSPHATE_PATHWAY	0.435579	0.782192	0.0215769	-0.416265	-1.03277	0	0	0	28	22	17	5	6	1	6	0	ALDOA,ALDOC,DERA,PFKP,PRPS1,PRPS2	TKT
kegg	KEGG_PEROXISOME	0.813692	0.977487	0.0104188	-0.266926	-0.803654	0	0	0	86	70	31	39	10	25	9	19	ACOX2,AMACR,CRAT,ECI2,FAR2,IDH2,MVK,PMVK,SOD2,XDH	ABCD4,ACSL4,AGPS,CAT,CROT,DECR2,EHHADH,GNPAT,GSTK1,HACL1,HSD17B4,IDH1,MPV17,NUDT12,PEX1,PEX11A,PEX11B,PEX11G,PEX12,PEX13,PEX2,PEX3,PHYH,PXMP2,SLC25A17
kegg	KEGG_PHENYLALANINE_METABOLISM	0.0362812	0.231449	0.135863	0.616093	1.58236	1	0	0	19	15	8	7	3	5	2	5	ALDH1A3,ALDH3B1,ALDH3B2	GOT1,GOT2,MAOA,MAOB,PRDX6
kegg	KEGG_PHOSPHATIDYLINOSITOL_SIGNALING_SYSTEM	0.85966	0.989107	0.00949808	-0.254626	-0.769512	0	0	0	81	72	47	25	17	9	12	6	CALML3,CALML5,CDS1,IMPA2,INPP4A,INPP4B,INPP5D,IPPK,ITPKA,ITPR1,PI4KA,PIK3CB,PIK3CD,PIP4K2A,PLCB1,PLCB4,PLCD1	IMPA1,INPP1,ITPK1,ITPR2,OCRL,PIK3C2G,PLCD4,PLCE1,PLCG2
kegg	KEGG_PORPHYRIN_AND_CHLOROPHYLL_METABOLISM	0.5	0.826126	0.0356166	0.326156	0.960546	0	0	0	45	25	8	17	2	8	1	6	FTH1,HMOX1	ALAD,BLVRB,COX15,EARS2,UGT1A6,UGT1A7,UROD,UROS
kegg	KEGG_PPAR_SIGNALING_PATHWAY	0.0139155	0.10894	0.137749	-0.522341	-1.50984	1	0	0	76	52	38	14	20	6	16	5	ACADL,ACOX2,CD36,CPT1C,CYP27A1,FABP3,FABP5,LPL,ME1,MMP1,NR1H3,PCK2,PLTP,PPARD,RXRA,SCD,SCD5,SLC27A1,SLC27A4,SORBS1	ACADM,ACSL4,ANGPTL4,CPT2,EHHADH,PPARG
kegg	KEGG_PRIMARY_BILE_ACID_BIOSYNTHESIS	0.165031	0.500505	0.0404909	-0.574997	-1.28337	0	0	0	17	13	7	6	5	2	4	2	ACOX2,AKR1C4,AMACR,CYP27A1,CYP39A1	CH25H,HSD17B4
kegg	KEGG_PRIMARY_IMMUNODEFICIENCY	0.500141	0.826126	0.0194743	-0.40012	-0.986757	0	0	0	50	21	16	5	4	3	3	3	JAK3,RAG1,TAP2,TNFRSF13C	RFX5,TAP1,ZAP70
kegg	KEGG_PRION_DISEASES	0.100516	0.393826	0.0517751	-0.520638	-1.33537	0	0	0	42	26	19	7	13	1	11	1	C9,FYN,HSPA1A,HSPA5,IL1A,IL1B,IL6,MAP2K1,MAP2K2,MAPK3,PRKACA,PRKACB,STIP1	MAPK1
kegg	KEGG_PROGESTERONE_MEDIATED_OOCYTE_MATURATION	0.899083	0.989107	0.00866442	-0.243334	-0.740901	0	0	0	90	76	42	34	25	20	20	18	ADCY1,ADCY4,ADCY7,ADCY9,AKT2,AKT3,BRAF,CCNA1,CDC25B,CPEB1,FZR1,GNAI1,KRAS,MAP2K1,MAPK13,MAPK3,PDE3A,PIK3CB,PIK3CD,PRKACA,PRKACB,RAF1,RPS6KA2,RPS6KA3,RPS6KA6	ANAPC13,ANAPC4,ANAPC5,ANAPC7,BUB1,CCNA2,CCNB1,CCNB2,CDC23,CDC25A,CDC25C,CDC27,CDK1,CDK2,HSP90AB1,MAD2L1,MAPK1,MAPK9,PKMYT1,PLK1
kegg	KEGG_PROPANOATE_METABOLISM	0.695467	0.89547	0.0308502	0.275106	0.857216	0	0	0	35	33	13	20	6	14	4	11	ABAT,ACACA,ACACB,ACSS3,ALDH2,LDHA	ACADM,ACAT1,ACAT2,ALDH6A1,ALDH7A1,ALDH9A1,ECHS1,EHHADH,HADHA,HIBCH,MCEE,PCCA,PCCB,SUCLG2
kegg	KEGG_PROSTATE_CANCER	0.648276	0.89547	0.0134302	-0.294966	-0.908404	0	0	0	93	83	49	34	26	11	19	8	AKT2,AKT3,AR,BRAF,CDKN1B,CREB3L2,EGF,EGFR,ERBB2,FOXO1,GSK3B,KRAS,MAP2K1,MAP2K2,MAPK3,MDM2,PDGFB,PDGFD,PDGFRA,PIK3CB,PIK3CD,RAF1,RELA,TCF7,TCF7L1,TGFA	BAD,CCNE1,CDK2,CREB3,CREB3L4,CTNNB1,FGFR2,HSP90AB1,MAPK1,NRAS,PDGFC
kegg	KEGG_PROTEASOME	0.033121	0.218835	0.163242	0.45733	1.48923	1	0	0	65	42	13	29	3	15	2	11	PSMD2,PSMD3,PSME4	PSMA3,PSMA7,PSMB10,PSMB2,PSMB3,PSMB4,PSMB5,PSMB8,PSMB9,PSMC2,PSMC6,PSMD4,PSMD6,PSME1,PSME2
kegg	KEGG_PROTEIN_EXPORT	0.698727	0.89547	0.0290769	0.288644	0.840741	0	0	0	24	24	7	17	2	5	2	3	HSPA5,SEC63	IMMP1L,OXA1L,SEC61A1,SPCS1,SRP54
kegg	KEGG_PROXIMAL_TUBULE_BICARBONATE_RECLAMATION	0.395099	0.74585	0.0395094	0.387818	1.0421	0	0	0	26	18	9	9	5	4	4	4	ATP1A2,ATP1B1,FXYD2,GLS,PCK2	ATP1A4,CA2,MDH1,SLC9A3
kegg	KEGG_PURINE_METABOLISM	0.611612	0.886832	0.0132503	-0.285762	-0.936852	0	0	0	175	143	66	76	27	34	18	25	ADCY1,ADCY4,ADCY7,ADCY9,ADSS1,AK1,AK4,AMPD2,AMPD3,ENPP1,ENTPD6,GDA,GUCY1A1,GUCY1A2,NPR1,NT5E,PDE10A,PDE1C,PDE2A,PDE3A,PDE4A,PDE5A,POLD4,POLR3A,PRPS1,PRPS2,XDH	ADK,ADSL,AK2,CANT1,DCK,DGUOK,ENTPD2,ENTPD5,GMPR2,GMPS,GUK1,HPRT1,IMPDH2,ITPA,NME3,NUDT9,PAPSS1,PAPSS2,PDE4D,PDE6A,PDE6D,PDE9A,POLA1,POLD3,POLE2,POLE3,POLR1H,POLR2L,POLR3B,POLR3GL,POLR3K,PRIM1,RRM1,RRM2
kegg	KEGG_PYRIMIDINE_METABOLISM	0.986267	0.999523	0.00645931	-0.200591	-0.629652	0	0	0	109	96	38	57	10	25	6	18	CDA,DPYS,ENTPD6,NT5E,POLD4,POLR3A,TXNRD2,TYMP,UPB1,UPP1	CANT1,CMPK1,DCK,DPYD,DTYMK,ENTPD5,ITPA,NME3,POLA1,POLD3,POLE2,POLE3,POLR1H,POLR2L,POLR3B,POLR3GL,POLR3K,PRIM1,RRM1,RRM2,TK1,TK2,TYMS,UCK2,UMPS
kegg	KEGG_PYRUVATE_METABOLISM	0.988718	0.999523	0.00844442	-0.197191	-0.540659	0	0	0	44	37	17	20	8	12	6	10	ACACA,ACACB,AKR1B1,ALDH2,GLO1,LDHA,ME1,PCK2	ACAT1,ACAT2,ALDH7A1,ALDH9A1,DLAT,DLD,GRHPR,HAGH,HAGHL,MDH1,ME2,PDHA1
kegg	KEGG_REGULATION_OF_ACTIN_CYTOSKELETON	0.179849	0.519876	0.0325315	-0.344639	-1.15539	0	0	0	221	180	122	58	72	27	55	22	ABI2,ACTB,ACTG1,ACTN4,APC2,ARHGAP35,ARHGEF1,ARHGEF4,ARPC1A,ARPC1B,BDKRB1,BDKRB2,BRAF,CFL2,CRKL,CSK,CYFIP2,DIAPH2,EGF,EGFR,EZR,FGD1,FGD3,FGF1,FGF22,FGF5,FN1,GNA12,GSN,ITGA1,ITGA11,ITGA3,ITGA5,ITGA8,ITGAX,ITGB1,ITGB3,ITGB4,ITGB5,KRAS,LIMK1,MAP2K1,MAP2K2,MAPK3,MRAS,MYH10,MYH14,MYH9,MYL9,MYLK,MYLK2,NCKAP1,PDGFB,PDGFD,PDGFRA,PIK3CB,PIK3CD,PIP4K2A,PPP1CB,PPP1CC,PTK2,RAC2,RAF1,SLC9A1,SSH3,TIAM1,TMSB4X,T…	ARPC3,ARPC5L,CD14,CDC42,DIAPH3,FGF17,FGF19,FGFR2,FGFR3,GIT1,GNG12,IQGAP3,ITGAE,ITGAM,ITGAV,MAPK1,MYL12B,MYL2,MYL5,NRAS,PAK1,PAK2,PDGFC,RAC3,RDX,SSH2,VAV3
kegg	KEGG_REGULATION_OF_AUTOPHAGY	0.894985	0.989107	0.0239747	0.244767	0.670559	0	0	0	35	19	7	12	3	7	3	4	ULK1,ULK2,ULK3	ATG3,ATG4A,ATG4C,ATG7,BECN1,PIK3R4,PRKAA1
kegg	KEGG_RENAL_CELL_CARCINOMA	0.578146	0.866307	0.0154084	-0.314412	-0.943571	0	0	0	72	67	46	21	23	9	17	7	AKT2,AKT3,ARNT2,BRAF,CRKL,EGLN1,ELOC,EPAS1,HGF,JUN,KRAS,MAP2K1,MAP2K2,MAPK3,PDGFB,PIK3CB,PIK3CD,RAF1,SLC2A1,TGFA,TGFB3,VEGFA,VEGFC	CDC42,FH,GAB1,MAPK1,NRAS,PAK1,PAK2,RAP1B,TGFB2
kegg	KEGG_RENIN_ANGIOTENSIN_SYSTEM	0.27059	0.627304	0.0307251	-0.552331	-1.18615	0	0	0	18	11	6	5	3	0	2	0	ACE,CTSA,THOP1
kegg	KEGG_RETINOL_METABOLISM	0.52124	0.845871	0.0180375	-0.356563	-0.968054	0	0	0	71	35	21	14	8	10	7	8	ADH1B,ADH7,ALDH1A1,CYP26B1,CYP2C18,DGAT2,RDH12,RDH16	ADH5,ALDH1A2,CYP3A4,CYP3A5,CYP3A7,LRAT,PNPLA4,RETSAT,UGT1A6,UGT1A7
kegg	KEGG_RIBOFLAVIN_METABOLISM	0.915361	0.990728	0.0111743	-0.284563	-0.635134	0	0	0	16	13	7	6	4	2	2	1	ACP5,ENPP1,MTMR1,MTMR2	FLAD1,PHPT1
kegg	KEGG_RIBOSOME	8.67554e-09	1.60497e-06	0.74774	0.617921	2.31335	1	1	0	106	86	3	83	0	54	0	29		FAU,RPL10,RPL10A,RPL12,RPL13A,RPL14,RPL15,RPL18,RPL18A,RPL19,RPL22,RPL23,RPL23A,RPL24,RPL26,RPL26L1,RPL27,RPL27A,RPL29,RPL3,RPL35,RPL36AL,RPL37,RPL37A,RPL38,RPL41,RPL5,RPL6,RPL7,RPL7A,RPL9,RPLP0,RPLP1,RPS11,RPS12,RPS13,RPS15,RPS15A,RPS16,RPS18,RPS20,RPS25,RPS27,RPS27A,RPS27L,RPS28,RPS29,RPS3,RPS3A,RPS4X,RPS5,RPS7,RPS8,UBA52
kegg	KEGG_RIG_I_LIKE_RECEPTOR_SIGNALING_PATHWAY	0.903563	0.989107	0.0297736	0.219714	0.758978	0	0	0	81	55	30	25	9	11	7	10	AZI2,IFNE,MAPK13,NLRX1,OTUD5,RELA,TBKBP1,TNF,TRIM25	CASP10,CYLD,DHX58,FADD,IFIH1,IKBKE,MAPK9,RIGI,RNF125,STING1,TKFC
kegg	KEGG_RNA_DEGRADATION	0.135932	0.44906	0.0841554	0.352714	1.22696	0	0	0	80	56	15	41	5	21	1	17	CNOT6,EDC3,ENO2,EXOSC4,TENT4A	C1D,CNOT2,DCP1B,DCP2,EXOSC1,EXOSC10,EXOSC2,EXOSC8,EXOSC9,HSPA9,LSM1,LSM2,LSM3,LSM4,LSM5,LSM8,MPHOSPH6,MTREX,SKIC3,SKIC8,XRN2
kegg	KEGG_RNA_POLYMERASE	0.492754	0.826126	0.036907	0.317075	0.970565	0	0	0	39	30	10	19	1	5	0	2	POLR3A	POLR1H,POLR2L,POLR3B,POLR3GL,POLR3K
kegg	KEGG_SELENOAMINO_ACID_METABOLISM	0.109226	0.393826	0.0808617	0.455339	1.35255	0	0	0	26	26	13	13	2	8	1	6	AHCY,CTH	AHCYL2,GGT1,HEMK1,LCMT1,MAT1A,MAT2B,PAPSS1,PAPSS2
kegg	KEGG_SMALL_CELL_LUNG_CANCER	0.98663	0.999523	0.031104	0.185574	0.68501	0	0	0	92	79	45	34	25	11	18	9	AKT2,AKT3,BCL2L1,CDKN1B,CDKN2B,COL4A6,FN1,ITGA3,ITGB1,LAMA1,LAMA3,LAMB3,LAMC2,LAMC3,MAX,MYC,PIAS1,PIAS3,PIAS4,PIK3CB,PIK3CD,PTGS2,PTK2,RELA,RXRA	BIRC2,BIRC3,CCNE1,CDK2,CKS1B,CYCS,ITGAV,LAMB1,LAMB4,SKP2,TRAF5
kegg	KEGG_SNARE_INTERACTIONS_IN_VESICULAR_TRANSPORT	0.997744	0.999868	0.00829338	-0.168179	-0.461114	0	0	0	38	37	17	20	8	7	5	6	SNAP29,STX10,STX11,STX1A,STX5,STX6,TSNARE1,VAMP2	BNIP1,STX12,USE1,VAMP3,VAMP5,VAMP8,VTI1B
kegg	KEGG_SPHINGOLIPID_METABOLISM	0.384533	0.738807	0.0226372	-0.387837	-1.05945	0	0	0	50	36	24	12	11	4	6	3	ARSA,GAL3ST1,GBA1,KDSR,NEU2,SGMS2,SGPP2,SMPD1,SMPD3,SPTLC2,UGCG	ASAH1,SGMS1,SMPD2,SPTLC1
kegg	KEGG_SPLICEOSOME	0.184921	0.526313	0.0935093	0.278057	1.11298	0	0	0	170	126	37	89	6	45	4	29	HSPA1A,HSPA1B,HSPA2,PCBP1,SF3B3,SRSF9	BCAS2,CDC40,CDC5L,CRNKL1,DDX46,DDX5,DHX15,EFTUD2,HNRNPA1,HNRNPC,HSPA8,ISY1,LSM2,LSM3,LSM4,LSM5,LSM8,MAGOH,MAGOHB,NCBP1,PPIE,PPIH,PRPF31,PRPF38A,PRPF40A,SF3A3,SF3B1,SF3B5,SNRNP27,SNRNP40,SNRPC,SNRPD1,SNRPD2,SNRPF,SNRPG,SRSF10,SRSF2,SRSF3,SRSF6,SRSF7,SYF2,THOC3,TRA2A,TRA2B,USP39
kegg	KEGG_STARCH_AND_SUCROSE_METABOLISM	0.400055	0.747577	0.0224567	-0.402279	-1.05519	0	0	0	59	29	15	14	6	7	5	4	ENPP1,GBE1,HK2,PGM2L1,PYGB,PYGL	AGL,GANC,HK1,UGP2,UGT1A6,UGT1A7,UXS1
kegg	KEGG_STEROID_BIOSYNTHESIS	0.920093	0.990728	0.023282	0.239152	0.634918	0	0	0	19	17	8	9	4	7	4	5	DHCR24,DHCR7,SC5D,TM7SF2	CYP27B1,EBP,FDFT1,HSD17B7,LIPA,LSS,SOAT1
kegg	KEGG_STEROID_HORMONE_BIOSYNTHESIS	0.0250397	0.185294	0.181915	0.492882	1.55236	1	0	0	69	35	17	18	6	13	5	12	AKR1C1,AKR1C2,AKR1C3,AKR1C4,CYP19A1,SULT2B1	CYP11A1,CYP1B1,CYP3A4,CYP3A5,CYP3A7,HSD17B2,HSD17B7,HSD17B8,HSD3B1,HSD3B2,SRD5A1,UGT1A6,UGT1A7
kegg	KEGG_SULFUR_METABOLISM	0.943021	0.991244	0.0116004	-0.288766	-0.575603	0	0	0	13	8	4	4	3	4	3	4	CHST11,CHST12,SULT2B1	BPNT1,PAPSS1,PAPSS2,SUOX
kegg	KEGG_SYSTEMIC_LUPUS_ERYTHEMATOSUS	0.545601	0.862405	0.0162481	-0.320543	-0.961971	0	0	0	264	67	27	40	8	15	6	10	ACTN4,C1R,C3,C9,FCGR3B,GRIN2B,HLA-DRB1,TNF	CD86,H2AC11,H2AC13,H2AC17,H2AC8,H2BC12,H2BC9,H3-3B,H3C10,H4C9,MACROH2A1,MACROH2A2,RO60,SNRPD1,TRIM21
kegg	KEGG_TASTE_TRANSDUCTION	0.000197545	0.00365459	0.518848	-0.734556	-1.85926	1	1	0	89	24	20	4	9	0	5	0	ADCY4,ASIC2,CACNA1A,KCNB1,PRKACA,PRKACB,SCNN1B,SCNN1G,TAS1R3
kegg	KEGG_TAURINE_AND_HYPOTAURINE_METABOLISM	0.570065	0.866307	0.0285908	0.408095	0.900203	0	0	0	11	8	3	5	0	2	0	1		ADO,GGT1
kegg	KEGG_TERPENOID_BACKBONE_BIOSYNTHESIS	0.829774	0.984026	0.0243235	0.281281	0.711751	0	0	0	15	14	5	9	3	3	3	2	GGPS1,MVK,PMVK	ACAT1,ACAT2,PDSS1
kegg	KEGG_TGF_BETA_SIGNALING_PATHWAY	0.674283	0.89547	0.0129253	-0.291762	-0.891458	0	0	0	95	78	46	32	18	13	13	10	ACVRL1,BMP2,CDKN2B,COMP,DCN,ID1,ID4,INHBA,MAPK3,MYC,PITX2,PPP2CA,PPP2CB,SMAD3,SMURF1,TGFB3,TGFBR2,TNF	BMP4,BMP6,BMPR1B,FST,ID2,ID3,MAPK1,PPP2R1B,RBL1,SMAD1,SMAD5,TGFB2,ZFYVE16
kegg	KEGG_THYROID_CANCER	0.341931	0.687578	0.0451214	0.356371	1.06892	0	0	0	35	28	18	10	11	8	8	6	BRAF,KRAS,MAP2K1,MAP2K2,MAPK3,MYC,PAX8,RET,RXRA,TCF7,TCF7L1	CTNNB1,MAPK1,NCOA4,NRAS,NTRK1,PPARG,TPM3,TPR
kegg	KEGG_TIGHT_JUNCTION	0.693434	0.89547	0.0118624	-0.278366	-0.888178	0	0	0	152	110	70	40	35	16	23	12	ACTB,ACTG1,ACTN4,AKT2,AKT3,CGN,CLDN1,CLDN11,CLDN17,CLDN4,CLDN7,CSNK2A1,EPB41L1,GNAI1,KRAS,MAGI2,MAP3K20,MRAS,MYH10,MYH13,MYH14,MYH9,MYL9,PARD3,PARD6B,PARD6G,PPP2CA,PPP2CB,PPP2R2A,PPP2R2C,PRKCE,PRKCH,RAB13,TJP2,TJP3	AMOTL1,CASK,CDC42,CLDN5,CTNNB1,CTTN,EXOC3,MAGI3,MYH15,MYL12B,MYL2,MYL5,NRAS,PALS1,PPP2R1B,PRKCQ
kegg	KEGG_TOLL_LIKE_RECEPTOR_SIGNALING_PATHWAY	0.544279	0.862405	0.0160746	-0.316766	-0.965809	0	0	0	116	77	49	28	26	9	21	9	AKT2,AKT3,CTSK,FOS,IL1B,IL6,IRAK1,IRF5,JUN,MAP2K1,MAP2K2,MAP2K3,MAP2K7,MAP3K8,MAPK13,MAPK3,PIK3CB,PIK3CD,RELA,TAB2,TICAM1,TLR1,TLR4,TLR6,TNF,TOLLIP	CD14,CD86,FADD,IKBKE,IRAK4,MAPK1,MAPK9,STAT1,TLR3
kegg	KEGG_TRYPTOPHAN_METABOLISM	0.073636	0.358491	0.102976	0.447707	1.38743	0	0	0	41	32	15	17	5	13	3	11	ALDH2,AOX1,INMT,KYNU,OGDH	ACAT1,ACAT2,ALDH7A1,ALDH9A1,CAT,CYP1B1,ECHS1,EHHADH,HADH,HADHA,MAOA,MAOB,TDO2
kegg	KEGG_TYPE_II_DIABETES_MELLITUS	0.00886243	0.074525	0.176324	-0.570389	-1.57007	1	0	0	57	38	29	9	11	4	8	3	ABCC8,CACNA1A,HK2,IRS1,IRS2,MAPK3,PIK3CB,PIK3CD,PRKCE,SOCS2,TNF	HK1,MAPK1,MAPK9,SOCS1
kegg	KEGG_TYPE_I_DIABETES_MELLITUS	0.261784	0.627304	0.0302359	-0.47339	-1.16745	0	0	0	170	21	14	7	6	3	3	3	CPE,HLA-A,HLA-DRB1,IL1A,IL1B,TNF	CD86,FAS,HLA-E
kegg	KEGG_TYROSINE_METABOLISM	0.585635	0.86674	0.0164574	-0.345604	-0.92805	0	0	0	44	33	21	12	7	7	5	6	ADH1B,ADH7,ALDH1A3,ALDH3B1,ALDH3B2,AOX1,TH	ADH5,GOT1,GOT2,HEMK1,LCMT1,MAOA,MAOB
kegg	KEGG_T_CELL_RECEPTOR_SIGNALING_PATHWAY	0.876812	0.989107	0.00886472	-0.248758	-0.767366	0	0	0	122	84	51	33	31	16	26	14	AKT2,AKT3,BCL10,CARD11,CBLC,CHP1,CHP2,CSF2,FOS,FYN,GSK3B,JUN,KRAS,MALT1,MAP2K1,MAP2K2,MAP2K7,MAP3K8,MAPK13,MAPK3,NCK2,NFATC1,NFATC2,PIK3CB,PIK3CD,PPP3CA,RAF1,RELA,TNF,VAV1,VAV2	CBLB,CDC42,DLG1,MAP3K14,MAPK1,MAPK9,NFATC3,NFKBIE,NRAS,PAK1,PAK2,PRKCQ,RASGRP1,TEC,VAV3,ZAP70
kegg	KEGG_UBIQUITIN_MEDIATED_PROTEOLYSIS	0.217427	0.581613	0.088041	0.273379	1.09826	0	0	0	139	133	68	65	26	28	18	24	CBLC,CDC34,ELOC,FBXO2,FZR1,ITCH,MDM2,PIAS1,PIAS3,PIAS4,RHOBTB2,SMURF1,SYVN1,TRIM32,UBA1,UBE2D2,UBE2G1,UBE2H,UBE2J1,UBE2J2,UBE2K,UBE2M,UBE2O,UBE2R2,UBE3C,UBE4B	ANAPC13,ANAPC4,ANAPC5,ANAPC7,BIRC2,BIRC3,BIRC6,BRCA1,CBLB,CDC20,CDC23,CDC27,COP1,CUL4A,CUL4B,FBXO4,FBXW7,KLHL9,MID1,RCHY1,RNF7,SKP2,SOCS1,UBA6,UBE2C,UBE2L6,UBE2Q2,WWP1
kegg	KEGG_VALINE_LEUCINE_AND_ISOLEUCINE_BIOSYNTHESIS	0.498716	0.826126	0.0205501	-0.47364	-0.994732	0	0	0	23	10	4	6	2	1	2	1	BCAT1,VARS1	PDHA1
kegg	KEGG_VALINE_LEUCINE_AND_ISOLEUCINE_DEGRADATION	0.0852248	0.377061	0.101377	0.406489	1.33091	0	0	0	46	43	14	29	5	24	4	20	ABAT,ALDH2,AOX1,BCAT1,IVD	ACAA2,ACADM,ACADSB,ACAT1,ACAT2,ALDH6A1,ALDH7A1,ALDH9A1,AUH,DBT,DLD,ECHS1,EHHADH,HADH,HADHA,HADHB,HIBADH,HIBCH,HSD17B10,MCCC1,MCEE,OXCT1,PCCA,PCCB
kegg	KEGG_VASCULAR_SMOOTH_MUSCLE_CONTRACTION	0.000675212	0.00960878	0.477271	-0.538763	-1.67198	1	1	0	120	88	64	24	31	6	21	5	ADCY1,ADCY4,ADCY7,ADCY9,ARHGEF1,AVPR1B,BRAF,CALML3,CALML5,GNA12,GUCY1A1,GUCY1A2,ITPR1,KCNMA1,MAP2K1,MAP2K2,MAPK3,MYL9,MYLK,MYLK2,NPR1,PLA2G4E,PLCB1,PLCB4,PPP1CB,PPP1CC,PRKACA,PRKACB,PRKCE,PRKCH,RAF1	CALCRL,EDNRA,ITPR2,MAPK1,PLA2G4A,PRKCQ
kegg	KEGG_VASOPRESSIN_REGULATED_WATER_REABSORPTION	0.999868	0.999868	0.00820009	-0.140197	-0.38591	0	0	0	47	38	19	19	8	7	5	4	ADCY9,CREB3L2,DCTN1,DYNC1I1,PRKACA,PRKACB,RAB5A,VAMP2	AQP3,ARHGDIB,CREB3,CREB3L4,DCTN5,DYNC2LI1,RAB11A
kegg	KEGG_VEGF_SIGNALING_PATHWAY	0.304283	0.66687	0.0253227	-0.3719	-1.10954	0	0	0	80	64	42	22	22	9	18	5	AKT2,AKT3,CHP1,CHP2,HSPB1,KRAS,MAP2K1,MAP2K2,MAPK13,MAPK3,NFATC1,NFATC2,PIK3CB,PIK3CD,PLA2G4E,PPP3CA,PTGS2,PTK2,RAC2,RAF1,SH2D2A,VEGFA	BAD,CDC42,MAPK1,NFATC3,NRAS,PLA2G4A,PLCG2,RAC3,SHC2
kegg	KEGG_VIBRIO_CHOLERAE_INFECTION	0.926465	0.990728	0.00901187	-0.240889	-0.68823	0	0	0	67	48	26	22	11	7	6	5	ACTB,ACTG1,ADCY9,ATP6AP1,ATP6V0C,ERO1A,KDELR1,KDELR2,PRKACA,PRKACB,TJP2	ATP6V0D2,ATP6V1C1,ATP6V1E1,ATP6V1G1,PDIA4,PLCG2,SEC61A1
kegg	KEGG_VIRAL_MYOCARDITIS	0.314488	0.668739	0.0253844	-0.387022	-1.10574	0	0	0	184	48	31	17	18	9	10	7	ABL1,ABL2,ACTB,ACTG1,DAG1,EIF4G1,EIF4G2,EIF4G3,FYN,HLA-A,HLA-DRB1,MYH10,MYH13,MYH14,MYH9,RAC2,SGCA,SGCG	CASP3,CAV1,CD86,CXADR,CYCS,DMD,HLA-E,MYH15,RAC3
kegg	KEGG_WNT_SIGNALING_PATHWAY	0.0589038	0.304598	0.0617563	-0.399382	-1.30065	0	0	0	166	132	88	44	49	17	41	15	APC2,AXIN1,CAMK2B,CAMK2D,CAMK2G,CHP1,CHP2,CSNK1E,CSNK2A1,CTBP2,CTNNBIP1,DAAM1,DKK1,DVL1,FOSL1,FRAT1,FRAT2,FZD1,FZD4,FZD5,FZD7,FZD8,GSK3B,JUN,LRP6,MYC,NFATC1,NFATC2,PLCB1,PLCB4,PORCN,PPARD,PPP2CA,PPP2CB,PPP2R5B,PPP3CA,PRICKLE1,PRKACA,PRKACB,RAC2,SMAD3,TBL1X,TBL1Y,TCF7,TCF7L1,WNT11,WNT5B,WNT7A,WNT9A	CACYBP,CSNK1A1,CTNNB1,DAAM2,FZD10,MAPK9,NFATC3,NKD1,PPP2R1B,PPP2R5A,RAC3,SFRP1,VANGL1,VANGL2,WNT10A,WNT3,WNT4
gobp	GOBP_2_OXOGLUTARATE_METABOLIC_PROCESS	0.915189	1	0.0108242	-0.274373	-0.6372	0	0	0	18	16	6	10	3	8	3	7	GPT2,IDH2,OGDH	ADHFE1,GOT1,GOT2,IDH1,IDH3B,KYAT3,MRPS36,PHYH
gobp	GOBP_3_PHOSPHOADENOSINE_5_PHOSPHOSULFATE_METABOLIC_PROCESS	0.619925	0.882327	0.016592	-0.391461	-0.897284	0	0	0	21	15	7	8	5	5	5	5	ENPP1,SULT1B1,SULT1C3,SULT2B1,TPST2	ABHD14B,BPNT1,PAPSS1,PAPSS2,SLC26A2
gobp	GOBP_3_UTR_MEDIATED_MRNA_DESTABILIZATION	0.155404	0.511294	0.0416021	-0.574651	-1.29665	0	0	0	19	14	11	3	6	0	6	0	CPEB3,PLEKHN1,RBM24,UPF1,ZFP36,ZFP36L2
gobp	GOBP_3_UTR_MEDIATED_MRNA_STABILIZATION	0.277636	0.646376	0.0291874	-0.489462	-1.16591	0	0	0	24	18	13	5	7	2	3	1	DAZL,LARP4B,METTL16,RBM10,RBM24,TENT4A,ZFP36	ANGEL2,HNRNPC
gobp	GOBP_ACETYL_COA_BIOSYNTHETIC_PROCESS	0.231053	0.602092	0.0530558	0.44715	1.19908	0	0	0	18	17	6	11	1	7	1	5	PDK1	ACAT1,DLAT,DLD,PDHA1,PDHX,PDK3,PPCS
gobp	GOBP_ACETYL_COA_BIOSYNTHETIC_PROCESS_FROM_PYRUVATE	0.242305	0.614049	0.0488414	0.522109	1.21924	0	0	0	11	10	3	7	1	5	1	4	PDK1	DLAT,DLD,PDHA1,PDHX,PDK3
gobp	GOBP_ACETYL_COA_METABOLIC_PROCESS	0.387519	0.736797	0.0431492	0.337029	1.03275	0	0	0	35	31	14	17	6	10	5	7	ACACA,ACACB,MVK,NUDT8,PDK1,PMVK	AASS,ACAT1,DLAT,DLD,NUDT7,PDHA1,PDHX,PDK3,PPCS,TDO2
gobp	GOBP_ACIDIC_AMINO_ACID_TRANSPORT	0.0433152	0.290203	0.0775513	-0.497601	-1.41525	1	0	0	78	47	31	16	17	7	11	6	ABAT,ATP1A2,AVPR1B,CLN8,GJA1,HRH3,ITGB1,LRRC8A,LRRC8E,SLC17A7,SLC1A1,SLC1A2,SLC1A3,SLC1A6,SLC6A6,TNF,TRPV1	LRRC8D,NTRK2,P2RX7,RAB3GAP1,SLC25A12,SLC7A13,SNCA
gobp	GOBP_ACID_SECRETION	0.0846719	0.394062	0.056043	-0.530506	-1.37204	0	0	0	66	27	18	9	9	4	6	2	ABAT,ABCB4,HIP1R,HTR1B,MYC,PTGER3,TNF,TRPV1,UCN	P2RX7,PRKAA1,SGK1,SLC26A6
gobp	GOBP_ACROSOME_ASSEMBLY	0.904904	1	0.011654	-0.305227	-0.638348	0	0	0	18	10	6	4	3	1	3	1	CCDC136,PAFAH1B1,TBC1D20	KNL1
gobp	GOBP_ACROSOME_REACTION	0.356695	0.714679	0.0242416	-0.422656	-1.08622	0	0	0	45	26	17	9	7	2	4	1	ABHD2,CCDC87,PLCB1,SPESP1,TRIM36,ZP3,ZP4	PLCD4,SPINK13
gobp	GOBP_ACTIN_CROSSLINK_FORMATION	0.840051	0.992143	0.0240486	0.282631	0.692644	0	0	0	19	12	9	3	4	2	1	2	BAIAP2L1,BAIAP2L2,DPYSL3,EPS8	GAS2L3,LCP1
gobp	GOBP_ACTIN_CYTOSKELETON_REORGANIZATION	0.764943	0.957523	0.0107047	-0.270704	-0.84504	0	0	0	113	91	60	31	29	17	17	14	ABL1,ABL2,ARAP1,ASB2,AUTS2,BAIAP2L1,BAIAP2L2,BRSK2,CD2AP,CSF1R,DAPK3,EPS8,EZR,FARP2,GSN,KIT,MCU,MDK,MINK1,MYH9,NEDD9,PDGFRA,PLEK2,PTK2B,RAP2A,S1PR2,SHC1,SIPA1L1,SYDE1	ARHGDIB,ATP2C1,CDC42,CDC42BPA,CDK5,CTTN,CXADR,DMTN,EFS,GAB1,GDPD2,NRK,PAK1,PHACTR1,PHPT1,SEMA3E,TNIK
gobp	GOBP_ACTIN_FILAMENT_BASED_MOVEMENT	0.000209734	0.0108939	0.518848	-0.528175	-1.67522	1	1	0	139	103	66	37	33	14	25	12	ACTN4,ATP1A2,ATP2A2,CAMK2D,DSC2,DSG2,DSP,FRMD6,GJA1,GJA5,GJC1,GSN,JUP,KCNE1,MYH10,MYH14,MYH9,MYLK2,MYO1B,MYO1D,MYO1H,MYO5B,RYR2,SCN1B,SCN3B,SCN5A,SLC9A1,STC1,SUN2,TPM1,WASF2,WASL,WIPF2	AKAP9,CAV1,CCDC88C,DLG1,FNBP1L,KCND3,KCNJ2,MYO19,PDE4D,PDPN,PKP2,RNF207,SCN4B,SYNE2
gobp	GOBP_ACTIN_FILAMENT_BASED_TRANSPORT	0.131125	0.47233	0.0449612	-0.5397	-1.31403	0	0	0	24	20	14	6	7	3	6	2	ACTN4,MYO1B,MYO1D,MYO1H,MYO5B,SUN2,WASL	FNBP1L,MYO19,SYNE2
gobp	GOBP_ACTIN_FILAMENT_BUNDLE_ORGANIZATION	0.0982452	0.420892	0.0464877	-0.376733	-1.23522	0	0	0	181	144	98	46	48	23	33	18	ABL1,ACTG1,AIF1L,ARAP1,ARHGEF10L,ARHGEF18,BAIAP2L1,BAIAP2L2,CCN2,CORO2B,DPYSL3,ELN,EPS8,EZR,FAM171A1,FERMT2,FHDC1,FHOD1,FMN2,FSCN1,ID1,ITGB1,ITGB5,LIMK1,LPAR1,MYO1B,NEDD9,PAWR,PPM1F,PTK2B,RFLNB,RGCC,RHOD,RHPN2,SDC4,SHANK1,SHROOM1,SLC9A1,SMAD3,SORBS1,SPIRE1,SPIRE2,SYNPO2L,TACSTD2,TGFB3,TPM1,WASF2,WNT11	BBS4,CD47,CDC42,DMTN,EPHA1,ESPN,ITGB1BP1,LCP1,MIR149,MKKS,MTSS1,PAK1,PAK2,PDCD10,PDLIM1,PHACTR1,PHLDB2,RDX,SFRP1,STMN1,SYNPO,TTC8,WNT4
gobp	GOBP_ACTIN_FILAMENT_DEPOLYMERIZATION	0.185754	0.552026	0.0348573	-0.41837	-1.21101	0	0	0	61	52	36	16	14	9	9	8	CARMIL2,CFL2,DSTN,EPS8,F2RL1,GSN,MICAL2,PPP1R9B,SPTBN2,SPTBN4,SPTBN5,TMOD2,TMOD3,WDR1	ADD3,CAPZA1,CAPZA2,DMTN,PLEKHH2,RDX,SEMA5A,SPTBN1,TWF1
gobp	GOBP_ACTIN_FILAMENT_NETWORK_FORMATION	0.0493359	0.311302	0.0771938	-0.670805	-1.46477	1	0	0	12	12	8	4	6	1	4	1	CARMIL2,COBL,FHOD1,FHOD3,SPIRE1,SPIRE2	LCP1
gobp	GOBP_ACTIN_FILAMENT_ORGANIZATION	0.195708	0.560905	0.029735	-0.317587	-1.11318	0	0	0	489	388	263	125	128	61	97	50	ABI2,ABL1,ACTG1,AIF1L,ALDOA,ARAP1,ARF6,ARHGAP17,ARHGAP35,ARHGAP40,ARHGEF10L,ARHGEF18,ARHGEF2,ARPC1A,ARPC1B,BAIAP2L1,BAIAP2L2,C15orf62,CARMIL2,CCL24,CCN2,CD2AP,CDC42EP3,CDC42EP4,CFL2,COBL,CORO1C,CORO2B,COTL1,CXCL12,CYFIP2,CYRIA,DBN1,DBNL,DIAPH2,DPYSL3,DSTN,ELN,EPS8,EZR,F2RL1,FAM171A1,FAT1,FCHSD1,FCHSD2,FERMT2,FHDC1,FHOD1,FHOD3,FMN1,FMN2,FSCN1,GAS7,GSN,HIP1R,ID1,ITGB1,ITGB5,JMY,KANK1,KPTN,LIMK1,LPA…	ABI1,ADD3,ANG,AP1AR,ARPC3,ARPC5L,BBS4,CAPZA1,CAPZA2,CCL11,CCL26,CD47,CDC42,CDC42EP1,CORO6,CTTN,DAAM2,DIAPH3,DLG1,DMTN,EFS,ELMO2,EPHA1,ESPN,GAS2L3,GDPD2,GMFB,ITGB1BP1,JAK2,KANK4,LCP1,MIR149,MKKS,MSRB1,MTSS1,MYO19,PAK1,PAK2,PDCD10,PDLIM1,PHACTR1,PHLDB2,PLEKHH2,PPARGC1B,PSTPIP2,RAC3,RDX,RGS4,RND3,SEMA5A,SFRP1,SPTBN1,SSH2,STMN1,SYNPO,TPM3,TTC8,TWF1,WASHC3,WASHC5,WNT4
gobp	GOBP_ACTIN_FILAMENT_POLYMERIZATION	0.387521	0.736797	0.0197585	-0.31891	-1.04812	0	0	0	183	147	98	49	48	26	36	22	ABL1,ARF6,ARHGAP40,ARPC1A,ARPC1B,BAIAP2L1,BAIAP2L2,C15orf62,CARMIL2,CCL24,CDC42EP3,CDC42EP4,COBL,COTL1,CYFIP2,CYRIA,DBN1,DBNL,ELN,EPS8,FCHSD1,FCHSD2,FHOD3,FMN1,GAS7,GSN,HIP1R,KANK1,NCK2,NCKAP1,PRKCE,PSTPIP1,PTK2B,PYCARD,SNX9,SPIRE1,SPIRE2,SPTBN2,SPTBN4,SPTBN5,SSH3,TENM1,TMOD2,TMOD3,TMSB4X,VASP,WASF3,WASL	ADD3,ANG,ARPC3,ARPC5L,BBS4,CAPZA1,CAPZA2,CCL11,CCL26,CDC42EP1,CTTN,DAAM2,DIAPH3,DLG1,DMTN,JAK2,KANK4,MKKS,MSRB1,PSTPIP2,RDX,SPTBN1,SSH2,TWF1,WASHC3,WASHC5
gobp	GOBP_ACTIN_FILAMENT_REORGANIZATION	0.183323	0.550276	0.0572305	0.538788	1.2945	0	0	0	12	11	8	3	4	3	4	3	ARAP1,GSN,MCU,NEDD9	DMTN,EFS,GDPD2
gobp	GOBP_ACTIN_FILAMENT_SEVERING	0.461004	0.78434	0.0211012	-0.453265	-1.02275	0	0	0	17	14	9	5	5	1	3	0	CFL2,DSTN,GSN,MYH9,SRGAP2	GMFB
gobp	GOBP_ACTIN_MEDIATED_CELL_CONTRACTION	0.000937842	0.0294082	0.477271	-0.545938	-1.6659	1	1	0	106	76	45	31	21	11	16	10	ATP1A2,ATP2A2,CAMK2D,DSC2,DSG2,DSP,FRMD6,GJA1,GJA5,GJC1,GSN,JUP,KCNE1,MYLK2,RYR2,SCN1B,SCN3B,SCN5A,SLC9A1,STC1,TPM1	AKAP9,CAV1,CCDC88C,DLG1,KCND3,KCNJ2,PDE4D,PDPN,PKP2,RNF207,SCN4B
gobp	GOBP_ACTIN_MYOSIN_FILAMENT_SLIDING	0.00779102	0.113836	0.202499	-0.807911	-1.60608	1	0	0	16	8	3	5	2	0	2	0	MYLK2,TPM1
gobp	GOBP_ACTIN_NUCLEATION	0.22607	0.596715	0.0314062	-0.417961	-1.17942	0	0	0	62	45	29	16	14	5	12	3	ABI2,ARPC1A,ARPC1B,FCHSD2,FMN1,GSN,HIP1R,JMY,NCKAP1,SPIRE1,SPIRE2,WASF2,WASF3,WASL	AP1AR,ARPC3,ARPC5L,GMFB,WASHC5
gobp	GOBP_ACTIN_POLYMERIZATION_OR_DEPOLYMERIZATION	0.466975	0.789204	0.0168104	-0.303132	-1.00945	0	0	0	214	174	114	60	57	29	42	25	ABI2,ABL1,ARF6,ARHGAP35,ARHGAP40,ARPC1A,ARPC1B,BAIAP2L1,BAIAP2L2,C15orf62,CARMIL2,CCL24,CDC42EP3,CDC42EP4,CFL2,COBL,COTL1,CXCL12,CYFIP2,CYRIA,DBN1,DBNL,DSTN,ELN,EPS8,F2RL1,FCHSD1,FCHSD2,FHOD3,FMN1,GAS7,GSN,HIP1R,KANK1,MICAL2,NCK2,NCKAP1,PPP1R9B,PRKCE,PSTPIP1,PTK2B,PYCARD,SNX9,SPIRE1,SPIRE2,SPTBN2,SPTBN4,SPTBN5,SSH3,TENM1,TMOD2,TMOD3,TMSB4X,VASP,WASF3,WASL,WDR1	ABI1,ADD3,ANG,ARPC3,ARPC5L,BBS4,CAPZA1,CAPZA2,CCL11,CCL26,CDC42EP1,CTTN,DAAM2,DIAPH3,DLG1,DMTN,JAK2,KANK4,MKKS,MSRB1,PLEKHH2,PSTPIP2,RDX,SEMA5A,SPTBN1,SSH2,TWF1,WASHC3,WASHC5
gobp	GOBP_ACTION_POTENTIAL	2.13577e-05	0.00225135	0.57561	-0.558422	-1.76586	1	1	0	154	101	72	29	33	16	24	12	AKAP6,ANK3,ATP1A2,ATP1B1,ATP2A2,CACNA1I,CAMK2D,CD36,DSC2,DSG2,DSP,FKBP1B,GBA1,GJA1,GJA5,GJC1,GNA14,GPER1,JUP,KCNA2,KCNAB2,KCNB1,KCNE1,MTNR1B,MYH14,RYR2,SCN1B,SCN3B,SCN5A,SCN8A,SLC4A3,SLC9A1,TNF	AKAP9,CAV1,CXADR,DLG1,DMD,KCND3,KCNJ2,NTRK2,PKP2,PTPN3,RNF207,SCN4B,SCN9A,SLC8A1,TMEM161B,YWHAE
gobp	GOBP_ACTIVATED_T_CELL_PROLIFERATION	0.320345	0.683939	0.0255576	-0.408403	-1.11483	0	0	0	65	37	18	19	12	9	8	8	ABL1,ARG1,BTN2A2,CD24,CRTAM,EPO,FYN,IGF2,JAK3,PYCARD,STAT5B,TNFSF9	BTN3A1,CASP3,CD274,FADD,HMGB1,IGFBP2,PDCD1LG2,PRKAR1A,RPS3
gobp	GOBP_ACTIVATION_INDUCED_CELL_DEATH_OF_T_CELLS	0.382812	0.733306	0.0369552	0.486587	1.07551	0	0	0	11	8	3	5	0	2	0	2		FADD,FAS
gobp	GOBP_ACTIVATION_OF_ADENYLATE_CYCLASE_ACTIVITY	0.97873	1	0.00998043	-0.225786	-0.509466	0	0	0	34	14	8	6	5	2	3	2	ADRB2,CAP2,GIPR,RAF1,TSHR	EDNRA,LGR5
gobp	GOBP_ACTIVATION_OF_CYSTEINE_TYPE_ENDOPEPTIDASE_ACTIVITY	0.435963	0.771727	0.0216073	-0.433955	-1.03369	0	0	0	20	18	10	8	7	5	5	2	CYFIP2,LGMN,NLRC4,PERP,PYCARD,RIPK2,TBC1D10A	ASPH,BAD,CYCS,FADD,IFI16
gobp	GOBP_ACTIVATION_OF_CYSTEINE_TYPE_ENDOPEPTIDASE_ACTIVITY_INVOLVED_IN_APOPTOTIC_PROCESS	0.572368	0.861604	0.0153282	-0.31279	-0.948538	0	0	0	92	73	39	34	18	17	12	10	BBC3,BOK,CFLAR,COL4A3,EIF2AK3,FAM162A,HIP1R,MAPT,MTCH1,MUL1,NLRC4,PYCARD,S100A8,S100A9,SLC1A1,SMAD3,TNF,XDH	AIFM1,BAD,BCL2L10,CASP1,CASP10,CASP4,CRADD,CYCS,HSPE1,IFT57,JAK2,NLRP1,PDCD2,PMAIP1,PPARG,RPS27L,SNCA
gobp	GOBP_ACTIVATION_OF_GTPASE_ACTIVITY	0.262544	0.633954	0.0269416	-0.35926	-1.12701	0	0	0	133	94	65	29	33	13	21	12	AKT2,APC2,ARHGAP22,ARHGAP24,ARHGAP29,BCR,CORO1C,CRKL,GMIP,MTSS2,NEDD9,NGEF,PTK2B,RAP1GAP2,RASGRF1,RCC2,RUNDC1,SIPA1,SIPA1L1,SIPA1L2,SLC27A4,SYDE1,TBC1D1,TBC1D10A,TBC1D10B,TBC1D12,TBC1D2,TBC1D22B,TBC1D25,TBC1D2B,TBC1D9B,TIAM1,USP6NL	ABR,ARHGAP42,CCDC125,ECT2,EPHA1,GARNL3,GRTP1,RABGAP1L,RASGRP1,TAX1BP3,TBC1D14,TBC1D4,TBCK
gobp	GOBP_ACTIVATION_OF_IMMUNE_RESPONSE	0.144561	0.489691	0.0366051	-0.344996	-1.16855	0	0	0	555	215	126	88	63	39	45	33	ABL1,BAG6,BANK1,BCL10,BTN2A2,C1R,C3,C5AR2,C9,CARD11,CD38,CD81,CRKL,CSK,DENND1B,EZR,FCHO1,FPR1,FYB1,FYN,GPLD1,GPS2,HLA-A,HLA-DRB1,HMSD,IL1B,INPP5D,KCNN4,KHDRBS1,KLHL6,KRT1,LAT2,LIMK1,LPXN,LYN,MALT1,MASP1,MEF2C,NFATC2,NLRC4,NR4A3,PAWR,PIK3CD,PLD2,PRKCE,PRKCH,PTK2,PTPN22,PYCARD,RABGEF1,RELA,RFTN1,RGCC,RIPK2,SERPING1,SH2B2,STK11,SUSD4,TLR4,TNFRSF21,VAV1,VAV2,WNK1	BMX,BTN3A1,C1QBP,CBLB,CD47,CD59,CFH,DUSP22,EIF2B2,ELF1,GATA3,GCSAM,HMGB1,IFI16,LGALS3,MAPK1,NFKBID,NFKBIZ,NONO,PAK1,PAK2,PDE4D,PHB1,PHPT1,PLCG2,PLEKHA1,PLSCR1,PSPC1,RPS3,SPPL3,STING1,TEC,TOMM70,TREM2,TXK,VAV3,XRCC5,XRCC6,ZAP70
gobp	GOBP_ACTIVATION_OF_INNATE_IMMUNE_RESPONSE	0.99636	1	0.00796672	-0.175057	-0.491931	0	0	0	76	44	18	25	5	11	2	10	FYN,LYN,NLRC4,PYCARD,TLR4	HMGB1,IFI16,NONO,PAK1,PAK2,PLCG2,PSPC1,STING1,TOMM70,XRCC5,XRCC6
gobp	GOBP_ACTIVATION_OF_JANUS_KINASE_ACTIVITY	0.28878	0.655073	0.0447501	0.482613	1.15954	0	0	0	16	11	4	7	2	3	1	3	IL6R,PTK2B	JAK2,PIBF1,SOCS1
gobp	GOBP_ACTIVATION_OF_NF_KAPPAB_INDUCING_KINASE_ACTIVITY	0.560114	0.852299	0.0179243	-0.399277	-0.939084	0	0	0	18	17	7	10	5	3	5	3	CARD14,CHI3L1,IRAK1,MALT1,TLR6	COPS8,TLR3,TNFRSF10A
gobp	GOBP_ACTIVATION_OF_PHOSPHOLIPASE_C_ACTIVITY	0.840095	0.992143	0.0118205	-0.296495	-0.721889	0	0	0	30	20	12	8	4	6	2	4	AVPR1B,EGFR,LPAR1,LPAR2	ANG,CD86,EDNRA,P2RY6,PHB1,TXK
gobp	GOBP_ACTIVATION_OF_PROTEIN_KINASE_ACTIVITY	0.0488027	0.310122	0.0682684	-0.408529	-1.31774	1	0	0	150	122	75	47	39	25	29	19	ABL1,ADRB2,AGAP2,ANGPT1,ANGPT4,AXIN1,CAB39,CARD14,CDK5R1,CHI3L1,EFNA5,EGF,EPO,FGF1,GAS6,GPRC5A,GPRC5C,GREM1,IL6R,IRAK1,ITGB3,LEP,MALT1,MAP2K1,MARK2,MOB3A,PDGFB,PINK1,PRRC1,PTK2B,RGCC,SLC1A1,STK11,TGFBR2,TLR6,UCN,VEGFA,WNK1,WNT11	ANG,BORA,CD86,CLSPN,COPS8,DLG1,DUSP19,ECT2,ITGB1BP1,JAK2,KIF14,PARK7,PDGFC,PHB1,PIBF1,PPIA,RPLP1,SOCS1,STRADA,STRADB,TGFB2,TLR3,TNFRSF10A,TPX2,TXN
gobp	GOBP_ACTIVATION_OF_PROTEIN_KINASE_B_ACTIVITY	0.0624741	0.339596	0.0663458	-0.565098	-1.42712	0	0	0	31	24	17	7	5	5	3	5	FGF1,GAS6,PDGFB,PINK1,SLC1A1	ANG,ITGB1BP1,PARK7,PPIA,TXN
gobp	GOBP_ACTIVATION_OF_TRANSMEMBRANE_RECEPTOR_PROTEIN_TYROSINE_KINASE_ACTIVITY	0.0294847	0.235878	0.100604	-0.698809	-1.52592	1	0	0	16	12	8	4	6	1	5	1	ADRB2,ANGPT1,ANGPT4,EFNA5,EGF,GREM1	PDGFC
gobp	GOBP_ACTIVIN_RECEPTOR_SIGNALING_PATHWAY	0.1312	0.47233	0.0438807	-0.481159	-1.28728	0	0	0	58	33	24	9	12	1	9	0	ACVR1B,ACVRL1,CITED2,DACT2,INHBA,LEMD3,MAGI2,NOMO1,SKI,SMAD3,TGFBR2,ZC3H3	FST
gobp	GOBP_ACTOMYOSIN_STRUCTURE_ORGANIZATION	0.0830854	0.390394	0.0505385	-0.373173	-1.24036	0	0	0	214	169	111	58	56	27	40	20	ABL1,ACTG1,AKAP13,ANKRD1,ARAP1,ARHGEF10L,ARHGEF18,CCN2,CFL2,CFLAR,CNN1,CORO2B,CSRP2,ELN,EPB41L1,EPB41L4B,FAM171A1,FERMT2,FHDC1,FHOD1,FHOD3,FLNC,FRMD3,FRMD6,ITGB1,ITGB5,LIMK1,LPAR1,MYH10,MYH14,MYH9,MYL9,MYO18A,MYPN,NEBL,OBSL1,PDGFRA,PPM1F,PTK2B,RGCC,RHPN2,SDC4,SLC9A1,SMAD3,SORBS1,SYNPO2L,TACSTD2,TGFB3,TMOD2,TMOD3,TNNT1,TNNT3,TPM1,WASF2,WDR1,WNT11	ANLN,BBS4,CD47,CDC42,CDC42BPA,ECT2,EPHA1,FRMD5,ITGB1BP1,MEF2A,MIR149,MKKS,MYL2,PAK1,PAK2,PDCD10,PDLIM1,PHACTR1,PHLDB2,PRKAR1A,RACGAP1,RTKN,SFRP1,STMN1,TRPM7,TTC8,WNT4
gobp	GOBP_ACUTE_INFLAMMATORY_RESPONSE	0.088682	0.403005	0.0516593	-0.429246	-1.29602	0	0	0	131	71	45	26	25	12	21	11	C2CD4A,C3,CD163,CEBPB,CTNNBIP1,EPO,F12,FN1,IL1A,IL1B,IL6,IL6R,MRGPRX1,PTGER3,PTGS2,S100A8,SELENOS,SERPINA1,SERPINA3,TFR2,TFRC,TNF,TREM1,TRPV1,ZP3	APOL2,DNASE1L3,F8,GATA3,HLA-E,IL20RB,IL31RA,KL,PARK7,PLSCR1,PRCP,TNFSF11
gobp	GOBP_ACUTE_INFLAMMATORY_RESPONSE_TO_ANTIGENIC_STIMULUS	0.796964	0.973303	0.0131572	-0.342588	-0.748074	0	0	0	33	12	7	5	3	5	3	5	C3,SELENOS,ZP3	GATA3,HLA-E,IL20RB,IL31RA,PARK7
gobp	GOBP_ACUTE_PHASE_RESPONSE	0.0170814	0.184396	0.127457	-0.574685	-1.53083	1	0	0	58	32	22	10	17	4	15	3	CD163,CEBPB,EPO,FN1,IL1A,IL1B,IL6,IL6R,MRGPRX1,PTGER3,PTGS2,SERPINA1,SERPINA3,TFR2,TFRC,TNF,TRPV1	APOL2,F8,PLSCR1,TNFSF11
gobp	GOBP_ACYLGLYCEROL_HOMEOSTASIS	0.604099	0.877133	0.0166022	-0.373873	-0.910286	0	0	0	43	20	13	7	8	5	5	4	DGAT2,FITM2,HNF4A,LPL,NR1H3,RORA,SESN2,SIRT1	ANGPTL4,APOE,MTLN,NR1H4,XBP1
gobp	GOBP_ADAPTATION_OF_SIGNALING_PATHWAY	0.883181	1	0.0115713	-0.297282	-0.66027	0	0	0	26	13	9	4	7	1	5	1	ADRB2,ARRB2,DNM2,GIPR,GRK2,HTR1B,UBQLN2	GRK3
gobp	GOBP_ADAPTIVE_IMMUNE_RESPONSE	0.965131	1	0.00420764	-0.21878	-0.755844	0	0	0	1158	292	166	126	75	58	52	41	ADCY7,ARG1,ARG2,ARID5A,BACH2,BCL10,BCL3,C1R,C3,C9,CAMK4,CD1D,CD70,CD74,CD81,CLCF1,CRTAM,CSK,DBNL,DENND1B,EIF2AK4,ENTPD7,EPHB2,ERCC1,FYN,FZD5,HLA-A,HLA-DRB1,IFNE,IL17RA,IL18R1,IL1B,IL1R1,IL4R,IL6,IL6R,INPP5D,JAG1,JAK3,KLHL6,KMT5C,LAT2,LYN,MALT1,MEF2C,PAG1,PIK3CD,PRDM1,PTK2B,PVR,PYCARD,RAG1,RAP1GAP2,RFTN1,RIPK2,RORA,SERPING1,SIPA1,SIRT1,SLC22A13,SUSD4,TAP2,TFE3,TFRC,TLR4,TMEM98,TNF,TNFAIP3,TNFRSF13…	ADAM17,AHR,APLF,B2M,BCL6,BMX,BTN3A1,C1QBP,CARD9,CD274,CD86,CTSC,CTSL,DUSP10,DUSP22,ERAP1,ERAP2,EXO1,FADD,FGA,GATA3,HLA-E,HMGB1,HPRT1,IL13RA2,IL20RB,IRF1,JAK2,MCOLN1,MLH1,MR1,MSH2,NFKB2,NFKBID,NFKBIZ,NSD2,ORAI1,P2RX7,PDCD1LG2,PHB1,PLA2G4A,PRKCQ,RIF1,RNF125,RNF19B,RORC,SH2D1B,SHLD1,TAP1,TEC,TFEB,TNFRSF14,TNFSF13,TNFSF18,TRAV26-1,TREM2,TXK,ZAP70
gobp	GOBP_ADAPTIVE_IMMUNE_RESPONSE_BASED_ON_SOMATIC_RECOMBINATION_OF_IMMUNE_RECEPTORS_BUILT_FROM_IMMUNOGLOBULIN_SUPERFAMILY_DOMAINS	0.393619	0.739894	0.0190231	-0.308149	-1.04112	0	0	0	605	208	118	90	50	34	36	21	ARG1,ARID5A,BACH2,BCL10,BCL3,C1R,C3,C9,CD1D,CD70,CD74,CD81,CLCF1,CRTAM,DENND1B,ENTPD7,EPHB2,ERCC1,FZD5,HLA-A,HLA-DRB1,IL17RA,IL18R1,IL1B,IL1R1,IL4R,IL6,IL6R,INPP5D,JAG1,JAK3,KLHL6,KMT5C,MALT1,MEF2C,PVR,RFTN1,RIPK2,RORA,SERPING1,SLC22A13,SUSD4,TFRC,TLR4,TMEM98,TNF,TNFAIP3,UNC13D,ZBTB7B,ZP3	ADAM17,AHR,APLF,B2M,BCL6,C1QBP,CARD9,CD274,CTSC,DUSP22,EXO1,FADD,GATA3,HLA-E,HMGB1,HPRT1,IL13RA2,IL20RB,MLH1,MR1,MSH2,NFKB2,NFKBID,NFKBIZ,NSD2,P2RX7,PHB1,PLA2G4A,PRKCQ,RIF1,RORC,SHLD1,TNFSF13,TREM2
gobp	GOBP_ADAPTIVE_THERMOGENESIS	0.0601538	0.333045	0.0608925	-0.398182	-1.29387	0	0	0	175	131	91	40	42	17	32	12	ACADL,ACHE,ACOT11,ADAMTS5,ADIPOR2,ADRB2,ALDH1A1,CD36,CEBPB,DIO2,ELOVL3,EPAS1,FABP5,FOXC2,G0S2,GJA1,GRB10,HDAC3,HSF1,ID1,IL18R1,IL4R,IP6K1,KDM1A,KDM6B,LEP,LPIN1,MFAP2,NOVA1,NR1D1,NR1H3,SCD,STK11,TFE3,TLE3,TLR4,TRPV1,TRPV2,TSHR,VEGFA,ZBTB7B,ZNF516	ADAM17,CAV1,CPT2,DHRS7B,FH,GADD45G,GATM,HADH,JAK2,OMA1,PDGFC,PLCL1,PPARGC1B,PRKAB1,PRKAB2,SLC25A5,SORL1
gobp	GOBP_ADENOSINE_METABOLIC_PROCESS	0.173295	0.53384	0.0398557	-0.608531	-1.27268	0	0	0	11	10	8	2	3	1	3	0	ADA2,NT5E,XDH	BLOC1S6
gobp	GOBP_ADENYLATE_CYCLASE_ACTIVATING_ADRENERGIC_RECEPTOR_SIGNALING_PATHWAY	0.797424	0.973644	0.0130224	-0.332581	-0.75044	0	0	0	28	14	9	5	5	2	3	2	ADCY9,ADRB2,AKAP13,ATP2B4,RAPGEF2	CHGA,PDE4D
gobp	GOBP_ADENYLATE_CYCLASE_ACTIVATING_G_PROTEIN_COUPLED_RECEPTOR_SIGNALING_PATHWAY	8.26482e-05	0.00585897	0.538434	-0.566722	-1.7633	1	1	0	162	89	72	17	40	5	24	5	ABCA1,ADCY1,ADCY4,ADCY7,ADCY9,ADGRB1,ADGRB2,ADGRD1,ADGRE2,ADGRE5,ADGRF1,ADGRG1,ADGRG2,ADGRG5,ADGRL1,ADGRL2,ADGRL3,ADGRL4,ADRB2,AKAP13,ATP2B4,GIPR,GNAL,GNG2,GPER1,GPR157,GPR161,GPR78,LPAR1,LPAR2,LPAR3,MRAP2,PDE4A,PTGER3,PTGFR,RAPGEF2,S1PR2,S1PR3,TSHR,UCN2	CALCRL,CHGA,LGR5,PDE4D,TMEM116
gobp	GOBP_ADENYLATE_CYCLASE_INHIBITING_G_PROTEIN_COUPLED_RECEPTOR_SIGNALING_PATHWAY	0.0135562	0.160879	0.141767	-0.557489	-1.53474	1	0	0	86	39	28	11	15	2	10	2	AKAP12,GNAI1,GPR176,HRH3,HTR1B,INSL3,LPAR1,MARCO,OPRD1,PALM,PDE2A,PRMT5,RGS2,RIC8A,S1PR3	EDNRA,P2RY1
gobp	GOBP_ADENYLATE_CYCLASE_MODULATING_G_PROTEIN_COUPLED_RECEPTOR_SIGNALING_PATHWAY	1.60658e-06	0.000308463	0.643552	-0.55659	-1.81767	1	1	0	258	138	109	29	60	7	36	7	ABCA1,ADCY1,ADCY4,ADCY7,ADCY9,ADGRB1,ADGRB2,ADGRD1,ADGRE2,ADGRE5,ADGRF1,ADGRG1,ADGRG2,ADGRG5,ADGRL1,ADGRL2,ADGRL3,ADGRL4,ADRB2,AKAP12,AKAP13,ATP2B4,AVPR1B,FPR1,GIPR,GNA12,GNA14,GNAI1,GNAL,GNG2,GPER1,GPR157,GPR161,GPR176,GPR78,GRK5,HRH3,HTR1B,INSL3,LPAR1,LPAR2,LPAR3,MARCO,MRAP2,OPRD1,PALM,PDE2A,PDE4A,PRKACB,PRMT5,PTGER3,PTGFR,RAPGEF2,RGS2,RIC8A,S1PR2,S1PR3,TSHR,UCN2,WASF2	CALCRL,CHGA,EDNRA,LGR5,P2RY1,PDE4D,TMEM116
gobp	GOBP_ADHERENS_JUNCTION_ASSEMBLY	0.751686	0.954464	0.0253158	0.317475	0.762772	0	0	0	14	11	7	4	1	2	0	2	ACTB	CTNNB1,PAK2
gobp	GOBP_ADHERENS_JUNCTION_ORGANIZATION	0.919682	1	0.00930039	-0.24488	-0.683631	0	0	0	53	42	26	16	10	8	8	6	ACTB,CAMSAP3,CDH11,CSK,DSP,FERMT2,INAVA,KIFC3,NUMBL,VEGFA	ADAM10,BMP6,CDC42,CTNNB1,MTSS1,PAK2,PLEKHA7,RDX
gobp	GOBP_ADHESION_OF_SYMBIONT_TO_HOST	0.343016	0.704105	0.0260336	-0.51348	-1.12123	0	0	0	16	12	9	3	5	1	4	1	CD81,GAS6,LRRC15,NECTIN1,SFTPD	HSP90AB1
gobp	GOBP_ADHESION_OF_SYMBIONT_TO_HOST_CELL	0.378289	0.729887	0.0247934	-0.521826	-1.09134	0	0	0	12	10	8	2	5	1	4	1	CD81,GAS6,LRRC15,NECTIN1,SFTPD	HSP90AB1
gobp	GOBP_ADIPOSE_TISSUE_DEVELOPMENT	0.8683	1	0.0102965	-0.265541	-0.734407	0	0	0	47	40	18	22	10	9	7	6	AMER1,DGAT2,KLF7,LEP,PGRMC2,PPARD,SIRT1,SPTLC2,UMODL1,ZNF516	ACAT1,BBS4,DHRS7B,NR1H4,OXCT1,RORC,SORL1,UBB,XBP1
gobp	GOBP_ADP_METABOLIC_PROCESS	0.0998425	0.425319	0.0481595	-0.416919	-1.2722	0	0	0	94	76	51	25	17	13	14	6	AK1,AK4,AK9,ALDOA,ALDOC,DDIT4,ENO2,HK2,JMJD8,LDHA,MYC,NT5E,OGDH,PFKP,PRKAG3,TPI1,ZBTB7A	ADPGK,AK2,BAD,BPGM,DHTKD1,ENTPD5,GIT1,HK1,NUDT9,P2RX7,PRKAA1,PRKAG1,TIGAR
gobp	GOBP_ADRENAL_GLAND_DEVELOPMENT	0.261547	0.632798	0.030156	-0.482927	-1.1758	0	0	0	30	20	13	7	7	3	5	3	CDKN1C,CITED2,MDK,PDGFRA,SMAD3,STRA6,WNT11	CYP1B1,DKK3,WNT4
gobp	GOBP_ADRENERGIC_RECEPTOR_SIGNALING_PATHWAY	0.776364	0.962953	0.0130725	-0.324767	-0.773602	0	0	0	35	18	12	6	6	2	4	2	ADCY9,ADRB2,AKAP13,ATP2B4,RAPGEF2,RGS2	CHGA,PDE4D
gobp	GOBP_ADULT_BEHAVIOR	1.36533e-05	0.00166819	0.593325	-0.582063	-1.82858	1	1	0	150	95	64	31	30	15	19	10	ABAT,ABHD12,ARRB2,ATP1A2,BTBD9,CLCN3,CLN8,CNTNAP2,CTNS,CXCL12,EN1,EPS8,FOXA2,HOMER1,HOMER2,LEP,MAFG,NLGN2,NRXN2,OPRD1,OXR1,PAFAH1B1,SEPTIN5,SHANK1,SHANK2,SLC1A1,SLC1A2,SLITRK6,SPTBN2,SPTBN4	BBS4,CDK5,CHL1,CHRNB1,CSTB,FADD,GIGYF2,INPP5F,NTF4,PARK7,PBX3,PPT1,RNF180,SNCA,USP46
gobp	GOBP_ADULT_LOCOMOTORY_BEHAVIOR	0.000606728	0.022495	0.477271	-0.583932	-1.71105	1	1	0	80	57	38	19	18	9	12	7	ABHD12,ARRB2,ATP1A2,BTBD9,CLCN3,CLN8,CTNS,CXCL12,EN1,EPS8,FOXA2,NLGN2,OPRD1,OXR1,PAFAH1B1,SHANK2,SLITRK6,SPTBN4	CHL1,CSTB,GIGYF2,INPP5F,NTF4,PARK7,PBX3,PPT1,SNCA
gobp	GOBP_AEROBIC_RESPIRATION	3.23084e-05	0.00284874	0.557332	0.403438	1.67742	1	1	0	214	178	35	143	11	94	8	73	AK4,BNIP3,COX7A1,IDH2,MIR210,MYC,OGDH,PINK1,PPIF,TNF,UCN	ADSL,AFG1L,ATP5F1A,ATP5F1B,ATP5F1C,ATP5ME,ATP5MF,ATP5PB,ATP5PD,ATP5PF,ATP5PO,ATPSCKMT,CAT,CCNB1,CDK1,CHCHD10,COQ9,COX15,COX4I1,COX5B,COX6A1,COX7A2,COX7A2L,COX7C,CYC1,CYCS,DGUOK,DHTKD1,DLAT,DLD,FH,GHITM,IDH1,IDH3B,IDH3G,IREB2,ISCU,MDH1,MRPS36,MSH2,MT-ATP6,MT-ATP8,MT-CO1,MT-CO2,MT-CO3,MT-CYB,MT-ND4,MT-ND4L,MTFR1L,MTFR2,NDUFA1,NDUFA10,NDUFA2,NDUFA3,NDUFA4,NDUFA5,NDUFA6,NDUFA9,NDUFAB1,NDUFB1,NDUFB10,…
gobp	GOBP_AGGREPHAGY	0.894125	1	0.0119786	-0.317958	-0.649469	0	0	0	12	9	6	3	2	2	2	1	HSPB8,UBQLN1	ACBD5,SQSTM1
gobp	GOBP_AGING	0.556085	0.850453	0.0137108	-0.283303	-0.970707	0	0	0	384	255	149	105	78	51	56	43	ABAT,ABL1,ACE,AKT3,AMFR,APOD,ARG1,ARG2,AVPR1B,BGLAP,CCN2,CDKN1B,CDKN1C,CDKN2A,CDKN2B,CITED2,CLDN1,CLN8,COMP,CRYAB,DAG1,DKK1,DNMT3A,EPO,ERCC1,ERO1A,FOS,FOXO3,FOXO4,FZR1,GBA1,GFRA1,GLRX2,GNA12,HMGA1,HMGA2,IGFBP5,INPP5D,IRAK1,JUND,KRT33B,LEP,LIMS1,LMNA,MAP2K1,MAP2K3,MAP2K7,MAP3K5,MARCHF5,MBD2,MMP2,NOX4,NUAK1,PAWR,PICALM,PLA2R1,PPP1R9B,PPP3CA,PRELP,PTGS2,SCAP,SEC63,SERPINE1,SERPING1,SIRT1,SLC1A2,SLC3…	APEX1,ATP5F1A,ATR,AURKB,B2M,BAZ2B,BCL6,BECN1,BRCA2,CANX,CAT,CCL11,CDK1,CDK2,CHEK2,COQ7,CTSC,EDNRA,FBXO4,FOXM1,GCLC,GPX4,ID2,IGFBP2,KL,LRRK2,MAPK9,MAPKAPK5,MBP,MIR590,MSH2,MT-ATP6,MT-CO1,MT-ND4,NTRK1,NUDT1,OPA1,P2RY1,PDCD4,PLK2,POLB,PRDM2,RAD54L,RBL1,RWDD1,SMC5,SMC6,SRR,TP63,TYMS,ZNF277
gobp	GOBP_ALANINE_TRANSPORT	0.0905045	0.406137	0.0566282	-0.649281	-1.38617	0	0	0	15	11	10	1	6	0	4	0	SLC36A4,SLC38A2,SLC38A5,SLC6A14,SLC6A6,SLC7A8
gobp	GOBP_ALCOHOL_BIOSYNTHETIC_PROCESS	0.517253	0.822952	0.0158648	-0.305066	-0.983006	0	0	0	150	121	61	60	34	34	24	25	ABCG1,ABCG4,APOB,AVPR1B,BMP2,CYP27A1,DAB2,DHCR24,DHCR7,FGF1,GBA1,GPER1,IMPA2,INSIG2,IP6K1,IP6K3,IPPK,ITPKA,ITPKC,LEP,MOXD1,MVK,NUS1,PCK2,PMVK,POR,PTK2B,SC5D,SCAP,SEC14L2,SPTLC2,SPTSSB,SREBF1,TM7SF2	ACAA2,APOE,ARV1,ASAH1,BMP6,CYB5R3,CYP27B1,CYP2R1,CYP3A4,DHFR,DKK3,EBP,ERLIN2,FDFT1,GCH1,GOT1,HRH1,HSD17B7,IMPA1,LPCAT3,LSS,P2RY1,P2RY6,PARK7,PCBD1,PCBD2,PLCG2,PPIP5K2,PRKAA1,QDPR,REST,SNCA,SPTLC1,WNT4
gobp	GOBP_ALCOHOL_CATABOLIC_PROCESS	0.269481	0.640504	0.0282592	-0.413201	-1.1491	0	0	0	57	41	30	11	13	7	9	5	AKR1C3,ALDH2,ALDH3B1,ALDH3B2,BPNT2,CYP27A1,CYP39A1,GK5,IMPA2,INPP4B,MTMR2,SULT1B1,TPI1	APOE,BPNT1,IMPA1,INPP1,OCRL,SORD,TKFC
gobp	GOBP_ALCOHOL_METABOLIC_PROCESS	0.290926	0.655781	0.0232356	-0.312118	-1.0798	0	0	0	393	300	170	130	82	67	59	52	ABCA1,ABCG1,ABCG4,ACADL,ACADVL,ADH1B,ADH7,AKR1B1,AKR1C1,AKR1C2,AKR1C3,AKR1C4,ALDH1A1,ALDH1A3,ALDH2,ALDH3B1,ALDH3B2,APOB,AVPR1B,BMP2,BPNT2,CEBPA,CLN8,CYP27A1,CYP27C1,CYP2C18,CYP39A1,DAB2,DGAT2,DHCR24,DHCR7,FGF1,FMO5,GBA1,GDPD1,GDPD3,GK5,GPER1,HDLBP,IDH2,IMPA2,INPP4A,INPP4B,INSIG2,IP6K1,IP6K3,IPPK,ITPKA,ITPKC,LDLR,LEP,MOXD1,MTMR2,MVK,NUDT4,NUS1,PCK2,PLCB1,PMVK,PNPLA2,POR,PPARD,PTK2B,RDH12,RDH13,RDH…	ABCA5,ACAA2,ADH5,AKR1A1,AKR7A2,ALDH1A2,APOE,APOL2,ARV1,ASAH1,BMP6,BPNT1,CAT,CH25H,CYB5R3,CYP11A1,CYP1B1,CYP27B1,CYP2R1,CYP3A4,CYP3A5,CYP3A7,DHFR,DKK3,DPM1,EBP,ERLIN2,FDFT1,GCH1,GOT1,HRH1,HSD17B7,IDH1,IDH3B,IDH3G,IMPA1,INPP1,ITPK1,LPCAT3,LRAT,LSS,NFE2L1,NPC2,NR1H4,NUDT11,OCRL,OSBPL1A,P2RY1,P2RY6,PARK7,PCBD1,PCBD2,PLA2G4A,PLCG2,PNPLA4,PPIP5K2,PRKAA1,QDPR,REST,RETSAT,SNCA,SOAT1,SORD,SPTLC1,TKFC,TPK1…
gobp	GOBP_ALDEHYDE_BIOSYNTHETIC_PROCESS	0.403729	0.745731	0.0380746	0.41846	1.04533	0	0	0	16	13	7	6	3	6	2	4	BMP2,DAB2,TPI1	BMP6,DKK3,PNPO,REST,TKT,WNT4
gobp	GOBP_ALDEHYDE_CATABOLIC_PROCESS	0.913501	1	0.0113996	-0.295519	-0.630912	0	0	0	13	11	5	6	2	5	0	4	ALDH2,ALDH3B1	ADH5,AKR1A1,ESD,HAGH,PARK7
gobp	GOBP_ALDITOL_METABOLIC_PROCESS	0.723726	0.941159	0.0143511	-0.355616	-0.815121	0	0	0	22	15	10	5	5	4	3	4	DGAT2,GK5,LEP,PCK2,TPI1	GOT1,PLA2G4A,SORD,TKFC
gobp	GOBP_ALDITOL_PHOSPHATE_METABOLIC_PROCESS	0.55626	0.850453	0.0188965	-0.460829	-0.9413	0	0	0	11	9	5	4	2	0	1	0	GK5,GPAT3
gobp	GOBP_ALPHA_AMINO_ACID_CATABOLIC_PROCESS	0.164027	0.523322	0.0835548	0.319584	1.16452	0	0	0	109	74	35	38	12	19	10	15	ARG1,ARG2,ASPA,ATP2B4,DDAH1,DDAH2,GLS,GPT2,HYKK,IVD,KYNU,SHMT1	AASS,ACADSB,ACAT1,ADHFE1,ALDH4A1,ALDH6A1,AUH,GLDC,GOT1,GOT2,HIBADH,HIBCH,HSD17B10,KYAT3,MAT1A,MCCC1,NOS1,QDPR,TDO2
gobp	GOBP_ALPHA_AMINO_ACID_METABOLIC_PROCESS	0.872708	1	0.0486439	0.210618	0.869637	0	0	0	225	171	83	87	28	41	21	30	ALDH5A1,ARG1,ARG2,ASL,ASPA,ASPG,ATP2B4,BCAT1,CTH,DDAH1,DDAH2,GFPT2,GLS,GPT2,HNF4A,HYKK,ILVBL,IVD,IYD,KYNU,MPST,MTHFD2L,NOX4,ODC1,SHMT1,SLC7A7,TH,TST	AASS,ACADSB,ACAT1,ADHFE1,ALDH4A1,ALDH6A1,AMDHD1,APIP,AUH,AZIN1,BLOC1S6,DGLUCY,DHFR,DHFR2,ENOPH1,GCLC,GGT1,GLDC,GMPS,GOT1,GOT2,HIBADH,HIBCH,HSD17B10,KYAT3,MAT1A,MCCC1,MTHFD1,MTR,NOS1,NR1H4,PARK7,PCBD1,PCBD2,PHGDH,PYCR2,QDPR,SERINC5,SLC25A12,SRR,TDO2
gobp	GOBP_ALPHA_BETA_T_CELL_ACTIVATION	0.542412	0.839589	0.015224	-0.302196	-0.970727	0	0	0	213	117	63	54	31	24	20	16	ABL1,AP3D1,ARG2,BCL3,CD81,CRTAM,DOCK2,ENTPD7,GLI3,HLA-A,HLA-DRB1,IL18R1,IL4R,IL6,IL6R,ITCH,JAK3,MALT1,MAPK8IP1,PRDM1,PTPN22,RASAL3,RIPK2,RORA,RUNX1,SH3RF1,TGFBR2,TMEM98,WDFY4,ZBTB7B,ZFPM1	BCL11B,BCL6,CBLB,CD274,CD86,CDH26,CTSL,GATA3,HLA-E,HMGB1,IRF1,JAK2,NFKBID,NFKBIZ,PRKCQ,RARA,RORC,RPL22,SOCS1,TNFRSF14,TWSG1,TYK2,VSIR,ZAP70
gobp	GOBP_ALPHA_BETA_T_CELL_DIFFERENTIATION	0.705678	0.930746	0.0120805	-0.284119	-0.875599	0	0	0	128	82	48	34	21	14	15	9	ABL1,AP3D1,BCL3,ENTPD7,GLI3,HLA-DRB1,IL18R1,IL4R,IL6,IL6R,JAK3,MALT1,PRDM1,RIPK2,RORA,RUNX1,SH3RF1,TGFBR2,TMEM98,ZBTB7B,ZFPM1	BCL11B,BCL6,CD86,CTSL,GATA3,HMGB1,IRF1,NFKBID,NFKBIZ,RARA,RORC,RPL22,SOCS1,ZAP70
gobp	GOBP_ALPHA_BETA_T_CELL_PROLIFERATION	0.687183	0.920521	0.0140106	-0.31781	-0.858876	0	0	0	57	35	18	17	12	10	7	7	ARG2,CD81,DOCK2,HLA-A,ITCH,MAPK8IP1,PTPN22,RASAL3,RIPK2,SH3RF1,TGFBR2,ZBTB7B	CBLB,CD274,HLA-E,IRF1,JAK2,TNFRSF14,TWSG1,TYK2,VSIR,ZAP70
gobp	GOBP_ALPHA_LINOLENIC_ACID_METABOLIC_PROCESS	0.316986	0.681359	0.0278188	-0.545796	-1.14147	0	0	0	10	10	8	2	2	1	2	1	ELOVL1,ELOVL3	ELOVL5
gobp	GOBP_ALTERNATIVE_MRNA_SPLICING_VIA_SPLICEOSOME	0.950744	1	0.00796894	-0.225654	-0.673029	0	0	0	87	64	33	31	10	15	7	11	CELF4,FXR2,KDM1A,KHDRBS1,NOVA1,RBM10,RBM24,SRSF9,STRAP,ZBTB7A	CELF1,DDX5,DHX9,FXR1,HNRNPA1,MAGOH,MBNL2,RBM5,RBM7,REST,SAP18,SRSF2,SRSF6,TIA1,TRA2B
gobp	GOBP_AMEBOIDAL_TYPE_CELL_MIGRATION	0.0287037	0.233805	0.0852371	-0.356874	-1.24941	1	0	0	515	379	244	135	125	59	93	46	ABL1,ACVR1B,ACVRL1,ADGRB1,ADTRP,AKAP12,AKT3,ANGPT1,ANGPT4,ANXA3,ANXA6,ARF6,ARHGAP4,ATOH8,ATP2B4,BMPER,CDH13,CDH2,CIB1,CORO1C,DAB2IP,DCN,EFNA1,EGF,EGR3,ENPP2,EPB41L4B,EPHB4,FGF1,FGFBP1,FN1,FOLR1,FOXC2,FUT1,GJA1,GLIPR2,GNA12,GPLD1,GREM1,GRN,HAND2,HBEGF,HDAC5,HMOX1,HSPB1,HYAL1,ID1,INSL3,IQSEC1,ITGA3,ITGB1,ITGB3,ITGB4,JUN,JUP,KANK1,KANK2,KIT,KLF4,LGMN,LPXN,MAP2K3,MAP4K4,MEF2C,MIR210,MMP9,MMRN2,MYH9,N…	ADAM17,ADAM9,AMOT,AMOTL1,ANLN,APOE,ARHGDIB,ATP5F1A,ATP5F1B,BMP4,C1QBP,CAPN7,CDC42,CENPV,CYP1B1,DAAM2,DMTN,DPP4,DUSP10,EDNRA,FAP,FAT2,FBXW7,FGF19,GATA3,GFUS,HMGB1,ITGB1BP1,KITLG,MACIR,MAPRE2,MARVELD3,MIR149,MIR221,MIR222,MIR27B,NANOS1,PDCD10,PDLIM1,PLCG2,PLK2,PPARG,PRCP,PRKD1,PTP4A3,RAB11A,SEMA3C,SEMA3E,SEMA5A,SEMA6D,SLC8A1,SP100,STARD13,STAT1,SYNJ2BP,TBX1,TGFB2,WDPCP,YTHDF3
gobp	GOBP_AMELOGENESIS	0.0505405	0.315713	0.0747094	-0.601019	-1.46333	0	0	0	28	20	15	5	9	2	8	2	AMTN,CNNM4,FAM20A,KLK5,MSX2,NECTIN1,ODAPH,PERP,SLC4A2	STIM1,TBX1
gobp	GOBP_AMIDE_TRANSPORT	0.0915138	0.408959	0.0472585	-0.357192	-1.21208	0	0	0	345	221	138	83	73	35	55	30	AACS,ABAT,ABCA1,ABCA12,ABCA13,ABCB1,ABCB4,ABCC1,ABCC8,BRSK2,C2CD2L,CAMK2G,CD38,CD74,CERT1,CPE,CPTP,EFNA5,FAM3D,FKBP1B,FOLR1,FOXA2,GAL,GIPR,GJA1,GLTP,GLTPD2,GPER1,GPLD1,GPR68,HLA-DRB1,HNF4A,IL1B,IL1RN,IL6,IRS1,IRS2,KCNB1,KLF7,LEP,LRRC8A,MCU,MGST1,MIDN,MTNR1B,MTTP,NLGN2,NR1D1,PAX8,PCK2,PIM3,PLTP,PPARD,PPP3CA,PRKCE,RAB11FIP5,RAF1,S100A8,SLC19A2,SLC27A1,SLC38A5,SLC8B1,SMPD3,SOX4,SREBF1,STX1A,SYT7,SYT…	ABCC4,ABCC5,ACSL4,AIMP1,ANO1,AQP11,AQP3,BAD,CA2,CHGA,ENSA,FGA,HADH,HMGN3,JAK2,NR1H4,OXCT1,PARK7,PASK,PCLO,PDPN,RAB8B,REST,SELENOT,SFRP1,SLC15A2,SLC16A1,SLC26A6,SLC5A6,SLC9B2,TAP1,TFAP2B,TM7SF3,TNFSF11,VSNL1
gobp	GOBP_AMINE_BIOSYNTHETIC_PROCESS	0.534522	0.835035	0.0356314	0.314779	0.953016	0	0	0	43	29	15	14	9	7	3	7	ALDH2,HAND2,MOXD1,NNMT,OAZ2,ODC1,SMOX,SRM,TH	AZIN1,GATA3,GCH1,KL,PARK7,SNCA,TGFB2
gobp	GOBP_AMINE_CATABOLIC_PROCESS	0.0510594	0.316969	0.118318	0.534842	1.48851	0	0	0	33	20	12	8	5	4	4	4	ATP2B4,HNMT,KYNU,MOXD1,SMOX	ALDH7A1,MAOA,MAOB,TDO2
gobp	GOBP_AMINE_METABOLIC_PROCESS	0.783493	0.966755	0.0104721	-0.269306	-0.835369	0	0	0	128	87	49	38	23	17	11	13	ABAT,ALDH2,ATP2B4,BCKDK,EPAS1,GDPD1,GDPD3,HAND2,HNMT,INMT,KYNU,MOXD1,NNMT,NPR1,OAZ2,ODC1,SLC1A1,SLC29A4,SLC7A7,SMOX,SRM,SULT1B1,TH	ALDH7A1,AZIN1,BLOC1S6,EDNRA,GATA3,GCH1,HPRT1,ITGAM,KL,MAOA,MAOB,NR1H4,PARK7,RNF180,SNCA,TDO2,TGFB2
gobp	GOBP_AMINE_TRANSPORT	0.00814815	0.115885	0.177674	-0.512206	-1.53514	1	0	0	117	66	46	20	21	7	10	6	ABAT,ATP1A2,AVPR1B,CXCL12,GRK2,HRH3,HTR1B,ITGB1,KCNA2,KCNB1,LEP,PINK1,RGS2,RHCG,STX1A,SYT11,SYT12,SYT7,SYT8,TH,TNF	CHGA,P2RX7,P2RY1,RAB3GAP1,RGS4,SNCA,SYT17
gobp	GOBP_AMINOACYL_TRNA_METABOLISM_INVOLVED_IN_TRANSLATIONAL_FIDELITY	0.980119	1	0.0100032	-0.223944	-0.497383	0	0	0	25	13	7	6	2	0	1	0	DTD1,VARS1
gobp	GOBP_AMINOGLYCAN_BIOSYNTHETIC_PROCESS	0.644371	0.896281	0.0136176	-0.299644	-0.908672	0	0	0	85	73	52	21	27	10	21	8	ANGPT1,AP2A1,B3GNT2,B3GNT3,B3GNT4,B3GNT8,B4GALT5,CEMIP,CHPF,CHPF2,CHST11,CHST12,CHST15,CHST2,CHST3,CSGALNACT1,DSEL,EGF,HS3ST3A1,HS3ST6,HYAL1,IL1B,NDST1,NDST2,PDGFB,SMPD3,XYLT1	ABCC5,B4GALT4,CHST1,CHST7,DSE,GCNT2,GLCE,HAS3,HS3ST1,HS3ST2
gobp	GOBP_AMINOGLYCAN_CATABOLIC_PROCESS	0.0596893	0.332329	0.0674484	-0.544029	-1.41434	0	0	0	32	28	17	11	11	3	11	3	CEMIP,CHI3L1,CHIT1,GNS,HYAL1,HYAL4,IDS,LYG2,PGLYRP2,PGLYRP3,PGLYRP4	CD44,CHI3L2,CTBS
gobp	GOBP_AMINOGLYCAN_METABOLIC_PROCESS	0.241518	0.613139	0.0279275	-0.353252	-1.13301	0	0	0	136	114	79	35	40	15	32	13	ANGPT1,AP2A1,B3GNT2,B3GNT3,B3GNT4,B3GNT8,B4GALT5,BPNT2,CEMIP,CHI3L1,CHIT1,CHPF,CHPF2,CHST11,CHST12,CHST15,CHST2,CHST3,CSGALNACT1,DCN,DSEL,EGF,FOXC1,GNS,HEXB,HS3ST3A1,HS3ST6,HYAL1,HYAL4,IDS,IL1B,LYG2,NDST1,NDST2,PDGFB,PGLYRP2,PGLYRP3,PGLYRP4,SMPD3,XYLT1	ABCC5,B4GALT4,CD44,CHI3L2,CHST1,CHST7,CTBS,DSE,EDNRA,GCNT2,GLCE,HAS3,HS3ST1,HS3ST2,TNFAIP6
gobp	GOBP_AMINOGLYCOSIDE_ANTIBIOTIC_METABOLIC_PROCESS	0.00822368	0.116343	0.194887	-0.779876	-1.63102	1	0	0	10	10	7	3	6	2	4	2	AKR1B1,AKR1C1,AKR1C2,AKR1C3,AKR1C4,SLC34A1	AKR1A1,AKR7A2
gobp	GOBP_AMINOPHOSPHOLIPID_TRANSPORT	0.65247	0.902645	0.0271218	0.365155	0.831051	0	0	0	9	9	5	4	0	2	0	1		ATP11A,SCARB2
gobp	GOBP_AMINO_ACID_ACTIVATION	0.967714	1	0.0270275	0.197012	0.658691	0	0	0	59	45	20	25	4	10	3	5	CARS1,GARS1,HARS1,VARS1	AASDH,EARS2,FARSB,GATB,NARS1,QARS1,QRSL1,RARS2,TARS3,YARS2
gobp	GOBP_AMINO_ACID_BETAINE_METABOLIC_PROCESS	0.403846	0.745731	0.0229384	-0.450919	-1.06054	0	0	0	18	17	8	9	4	6	3	5	ACADL,CPT1C,CRAT,POR	ACADM,ALDH7A1,ALDH9A1,BBOX1,CPT2,CROT
gobp	GOBP_AMINO_ACID_IMPORT	0.173609	0.53384	0.0366524	-0.432243	-1.22531	0	0	0	63	46	34	12	17	3	11	3	ATP1A2,CLN8,ITGB1,RGS2,SH3BP4,SLC1A1,SLC1A2,SLC1A3,SLC1A6,SLC36A4,SLC6A11,SLC6A14,SLC6A20,SLC6A6,SLC7A5,SLC7A8,TNF	RGS4,SLC25A38,SLC7A1
gobp	GOBP_AMINO_ACID_IMPORT_ACROSS_PLASMA_MEMBRANE	0.127873	0.467969	0.0440813	-0.470651	-1.28897	0	0	0	54	38	29	9	15	2	10	2	ATP1A2,CLN8,ITGB1,RGS2,SLC1A1,SLC1A2,SLC1A3,SLC1A6,SLC36A4,SLC6A14,SLC6A20,SLC6A6,SLC7A5,SLC7A8,TNF	RGS4,SLC7A1
gobp	GOBP_AMINO_ACID_TRANSMEMBRANE_TRANSPORT	0.54456	0.840619	0.016	-0.316458	-0.963804	0	0	0	109	75	50	25	26	8	16	7	ATP1A2,CLN8,ITGB1,LRRC8A,LRRC8E,MFSD12,RGS2,SLC17A7,SLC1A1,SLC1A2,SLC1A3,SLC1A6,SLC36A4,SLC38A10,SLC38A11,SLC38A2,SLC38A5,SLC66A1,SLC66A1L,SLC6A14,SLC6A20,SLC6A6,SLC7A5,SLC7A7,SLC7A8,TNF	LRRC8D,RGS4,SLC25A12,SLC25A38,SLC38A6,SLC7A1,SLC7A13,SLC7A4
gobp	GOBP_AMINO_ACID_TRANSPORT	0.172742	0.53384	0.0342559	-0.368742	-1.1827	0	0	0	167	114	75	39	39	16	23	13	ABAT,ATP1A2,AVPR1B,CLN8,CTNS,GJA1,HRH3,HTR1B,ITGB1,LEP,LRRC8A,LRRC8E,MFSD12,MYC,OCA2,RGS2,SH3BP4,SLC17A7,SLC1A1,SLC1A2,SLC1A3,SLC1A6,SLC25A45,SLC36A4,SLC38A10,SLC38A11,SLC38A2,SLC38A5,SLC66A1,SLC66A1L,SLC6A11,SLC6A14,SLC6A20,SLC6A6,SLC7A5,SLC7A7,SLC7A8,TNF,TRPV1	LRRC8D,NTRK2,P2RX7,PDPN,RAB3GAP1,RGS4,SERINC5,SFXN5,SLC17A5,SLC25A12,SLC25A38,SLC38A6,SLC7A1,SLC7A13,SLC7A4,SNCA
gobp	GOBP_AMINO_SUGAR_BIOSYNTHETIC_PROCESS	0.761365	0.957334	0.0143109	-0.38189	-0.780056	0	0	0	9	9	6	3	3	2	2	1	GFPT2,GNE,PGM3	UAP1,UAP1L1
gobp	GOBP_AMINO_SUGAR_CATABOLIC_PROCESS	0.574082	0.861604	0.0178345	-0.420484	-0.933903	0	0	0	14	13	6	7	3	4	3	4	ALDH1A1,CHI3L1,CHIT1	CHI3L2,CTBS,GNPDA2,NPL
gobp	GOBP_AMINO_SUGAR_METABOLIC_PROCESS	0.186406	0.553014	0.0658886	0.378135	1.20613	0	0	0	41	37	22	15	12	9	10	8	ALDH1A1,B4GALNT2,CHI3L1,CHIT1,CHST2,CHST3,CSGALNACT1,GFPT2,GNE,LARGE1,OGA,PGM3	CHI3L2,CHST1,CHST7,CTBS,GNPDA2,NPL,ST6GAL1,UAP1,UAP1L1
gobp	GOBP_AMMONIUM_ION_METABOLIC_PROCESS	0.318333	0.681816	0.0271692	-0.504586	-1.13856	0	0	0	23	14	8	6	5	3	3	2	ALDH2,BCHE,BTBD9,HNMT,SLC29A4	ALDH7A1,RNF180,SRD5A1
gobp	GOBP_AMMONIUM_TRANSMEMBRANE_TRANSPORT	0.00897129	0.121792	0.186473	-0.773805	-1.61833	1	0	0	12	10	7	3	2	0	1	0	RHBG,RHCG
gobp	GOBP_AMP_BIOSYNTHETIC_PROCESS	0.886992	1	0.0114647	-0.291547	-0.657852	0	0	0	15	14	4	10	2	3	2	1	ADSS1,PRPS2	ADK,ADSL,HPRT1
gobp	GOBP_AMP_METABOLIC_PROCESS	0.334951	0.696057	0.0255715	-0.441218	-1.1045	0	0	0	26	23	11	12	9	4	8	2	ADSS1,AK1,AK4,AK9,AMPD2,AMPD3,NT5E,PRPS2,XDH	ADK,ADSL,AK2,HPRT1
gobp	GOBP_AMYLOID_BETA_CLEARANCE	0.978666	1	0.00889145	-0.211111	-0.558652	0	0	0	46	31	19	12	10	7	7	3	C3,CD36,HDAC1,LDLR,LRP1,LRP4,MARCO,PICALM,RAB5A,TNF	ABCA7,APOE,IFNGR1,ITGAM,RAB11A,TREM2,TTPA
gobp	GOBP_AMYLOID_BETA_CLEARANCE_BY_CELLULAR_CATABOLIC_PROCESS	0.980293	1	0.010782	-0.244331	-0.485715	0	0	0	8	8	5	3	4	2	2	1	CD36,LDLR,LRP1,LRP4	ABCA7,TREM2
gobp	GOBP_AMYLOID_BETA_FORMATION	0.698991	0.926752	0.0134951	-0.308462	-0.853112	0	0	0	65	40	25	15	12	7	8	7	ABCG1,EFNA1,GSAP,PICALM,PSEN2,RELA,RTN1,RTN2,RTN3,RTN4,SPON1,TNF	ABCA7,APH1B,APOE,CASP3,IFNGR1,NTRK2,SORL1
gobp	GOBP_AMYLOID_BETA_METABOLIC_PROCESS	0.39586	0.741772	0.0217295	-0.371161	-1.05215	0	0	0	75	46	28	18	13	8	8	8	ABCG1,ACE,EFNA1,GSAP,PICALM,PSEN2,RELA,RTN1,RTN2,RTN3,RTN4,SPON1,TNF	ABCA7,APH1B,APOE,BECN1,CASP3,IFNGR1,NTRK2,SORL1
gobp	GOBP_AMYLOID_FIBRIL_FORMATION	0.904561	1	0.0102115	-0.259814	-0.679873	0	0	0	47	29	18	11	9	5	6	2	CD36,CRYAB,FURIN,GSN,LDLR,MAPT,MDM2,PFDN2,SIAH2	APOE,B2M,PFDN1,TREM2,VBP1
gobp	GOBP_AMYLOID_PRECURSOR_PROTEIN_BIOSYNTHETIC_PROCESS	0.953708	1	0.0104211	-0.253785	-0.563662	0	0	0	29	13	5	8	3	4	2	3	AATF,ITM2C,PAWR	ABCA7,ITM2A,ITM2B,SOAT1
gobp	GOBP_AMYLOID_PRECURSOR_PROTEIN_CATABOLIC_PROCESS	0.560417	0.852302	0.016258	-0.327607	-0.94567	0	0	0	83	51	31	20	16	9	11	8	ABCG1,ADAM19,DHCR24,EFNA1,EFNA3,GSAP,LYN,PICALM,PSEN2,RELA,RTN1,RTN2,RTN3,RTN4,SPON1,TNF	ABCA7,ADAM10,ADAM17,APH1B,APOE,CASP3,IFNGR1,NTRK2,SORL1
gobp	GOBP_AMYLOID_PRECURSOR_PROTEIN_METABOLIC_PROCESS	0.384482	0.73432	0.0214663	-0.351716	-1.05529	0	0	0	111	67	40	27	22	13	15	10	AATF,ABCG1,ACHE,ADAM19,DHCR24,EFNA1,EFNA3,GSAP,ITM2C,KLK6,LYN,PAWR,PICALM,PSEN2,RELA,RTN1,RTN2,RTN3,RTN4,SPON1,TMCC2,TNF	ABCA7,ADAM10,ADAM17,APH1B,APOE,CASP3,DLG1,IFNGR1,ITM2A,ITM2B,NTRK2,SOAT1,SORL1
gobp	GOBP_ANAPHASE_PROMOTING_COMPLEX_DEPENDENT_CATABOLIC_PROCESS	0.0435209	0.290628	0.1245	0.599432	1.55584	1	0	0	18	15	3	12	2	9	2	9	FBXO31,FZR1	ANAPC4,ANAPC5,ANAPC7,CDC20,CDC23,CDC27,CDK2,PLK1,UBE2C
gobp	GOBP_ANATOMICAL_STRUCTURE_ARRANGEMENT	0.126899	0.467126	0.0465458	-0.590032	-1.33136	0	0	0	18	14	10	4	6	1	4	1	HSPA5,KCNA2,NRP2,PLXNA4,SEMA3A,TFAP2A	KIF14
gobp	GOBP_ANATOMICAL_STRUCTURE_HOMEOSTASIS	0.0157096	0.176684	0.11791	-0.391098	-1.33669	1	0	0	352	244	160	84	86	37	57	29	ABCA12,ABCC8,ACACA,ACP5,ACTB,ACTG1,ADGRV1,ADRB2,AKT3,ALDH1A1,ALDOA,ANGPT1,APBB2,BGLAP,CALB2,CCDC154,CCN2,CD38,CDH23,CFL2,CIB2,CLCN3,CLDN1,CLN8,CNGB1,COL2A1,COMP,CSF1R,CSK,CTSK,DCTN1,DNAJB2,EPAS1,FOXC1,GJA1,HOMER1,HOMER2,HSPB1,HTR1B,IL6,INAVA,INPP5D,ITGB1,ITGB3,KRAS,KRT1,LARGE1,LCA5,LPCAT1,MTF1,MUC6,NCDN,NOX4,PECAM1,PLEKHM1,PTGS2,PTK2B,RAB3D,RDH12,SERPINA3,SFTPD,SIGLEC15,SLC1A1,SLC2A1,SOX9,STK11,S…	ABCA4,B2M,BARD1,BBS10,BBS12,BBS4,CDH3,CDK5,CLDN5,CTNNB1,CXADR,DMD,DRAM2,FH,GCNT2,GIGYF2,IL20RB,LIPA,MBP,MFSD2A,MKKS,MKS1,MTM1,NANOS1,NELL2,OAS1,P2RX7,P2RY1,POC1B,PPARGC1B,PRKAA1,PROM1,RAC3,SLC22A5,SPATA7,TNFSF11,ZG16B
gobp	GOBP_ANATOMICAL_STRUCTURE_MATURATION	0.00168686	0.0455707	0.45506	-0.451833	-1.50768	1	1	0	263	178	116	62	60	25	45	21	ABHD2,ACVRL1,ADAMTS7,AKR1B1,B4GALT5,BFSP1,BMP2,BNC1,BRD1,C3,CCDC154,CDC25B,CDK5R1,CDKN1C,CEBPA,CNGB1,CNTNAP2,DAG1,DEFB1,EPAS1,EPHA8,EPO,EREG,FAM210B,FARP2,FOXO3,FZD5,GAL,GBA1,GDF11,GJA1,GLDN,GREM1,HES1,HES5,INSL3,KDM1A,L3MBTL3,LEP,MMP2,MSX2,MTCH1,NTN4,PDE3A,PRKACA,PTK2B,RECK,RERE,RET,RFLNB,RPS6KA2,SEMA4D,SPTBN4,TDRD6,TFCP2L1,TMEM79,TRPC4AP,VEGFA,XYLT1,ZBTB7A	ALDH1A2,ANG,AURKA,BRCA2,CDH3,CTNNB1,DLD,EBP,EDNRA,FGFR3,FLVCR1,GATA3,KIF14,LRRK2,MAEA,PPARG,RAC3,SCLT1,SIRT2,SLC26A6,TGFB2,TRIP13,TUT7,TYMS,WASHC5
gobp	GOBP_ANATOMICAL_STRUCTURE_REGRESSION	0.694173	0.924393	0.0260554	0.3512	0.799291	0	0	0	17	9	4	5	1	1	0	1	TH	SMAD5
gobp	GOBP_ANDROGEN_BIOSYNTHETIC_PROCESS	0.000399044	0.0170259	0.498493	0.889383	2.02413	1	1	0	10	9	2	7	0	4	0	4		HSD3B1,HSD3B2,SRD5A1,WNT4
gobp	GOBP_ANDROGEN_METABOLIC_PROCESS	0.0181012	0.188891	0.206652	0.547563	1.59457	1	0	0	34	25	8	17	3	11	2	11	AKR1C4,CYP19A1,TIPARP	CYP3A4,HSD17B10,HSD17B11,HSD17B4,HSD17B7,HSD17B8,HSD3B1,HSD3B2,PLEKHA1,SRD5A1,WNT4
gobp	GOBP_ANDROGEN_RECEPTOR_SIGNALING_PATHWAY	0.60427	0.877133	0.0155016	-0.328778	-0.917851	0	0	0	51	42	23	19	11	9	7	6	AR,DAB2,FKBP4,HDAC1,KDM1A,PMEPA1,SCGB2A2,SIRT1,SMARCA4,ZBTB7A,ZMIZ1	DDX5,KDM4C,PARK7,PHB1,PRMT2,RNF14,RNF6,RWDD1,SFRP1
gobp	GOBP_ANGIOGENESIS_INVOLVED_IN_WOUND_HEALING	0.0257975	0.225256	0.104939	-0.61288	-1.53423	1	0	0	40	23	17	6	11	2	8	2	ADIPOR2,DAG1,FOXC2,ITGB3,PIK3CB,SERPINE1,SMOC2,TAFA5,TNF,TNFAIP3,VEGFA	PRCP,XBP1
gobp	GOBP_ANGIOTENSIN_ACTIVATED_SIGNALING_PATHWAY	0.162616	0.520897	0.0591496	0.610763	1.34998	0	0	0	15	8	4	4	1	2	1	2	AGTRAP	CA2,CAV1
gobp	GOBP_ANIMAL_ORGAN_FORMATION	0.0165639	0.18198	0.126448	-0.52476	-1.50431	1	0	0	65	49	35	14	17	10	12	9	AR,BMP2,CITED2,DKK1,FGF1,FOLR1,GLI3,HAND2,HES1,MAP2K1,MAPK3,MEF2C,PAX8,PIM1,TBX5,TGFBR2,WNT11	BMP4,CTNNB1,FGFR2,FRS2,MAPK1,MKS1,NTF4,SMARCD3,SULF1,TP63
gobp	GOBP_ANIMAL_ORGAN_MATURATION	0.407814	0.749152	0.0221723	-0.412293	-1.05195	0	0	0	37	25	13	12	9	4	4	3	ADAMTS7,BMP2,CCDC154,GREM1,LEP,RET,RFLNB,SEMA4D,XYLT1	ALDH1A2,EBP,FGFR3,GATA3
gobp	GOBP_ANIMAL_ORGAN_REGENERATION	0.129065	0.470099	0.0428186	-0.436507	-1.26767	0	0	0	74	53	29	24	19	8	13	6	ACE,ANXA3,CEBPB,CLDN1,CXCL12,GAS6,GLI3,HGF,HMOX1,IGF2R,IL6,LPIN1,MYC,NNMT,NR4A3,PRMT5,PRPS2,TGFBR2,TNF	AURKA,CCNA2,CDK1,LCP1,PCNA,PTPN3,RPS15,TYMS
gobp	GOBP_ANION_HOMEOSTASIS	0.0633688	0.341164	0.0653663	-0.541679	-1.40823	0	0	0	43	28	17	10	8	4	5	4	ABCC6,CYB561,CYBRD1,ENPP1,GLS,SLC1A1,SLC34A1,SLC34A2	CKB,CYB561D2,TFAP2B,XPR1
gobp	GOBP_ANION_TRANSMEMBRANE_TRANSPORT	0.260814	0.631878	0.0998484	0.253257	1.06146	0	0	0	275	194	108	86	47	38	32	33	ABCB1,ABCC1,ATP1A2,CLCN3,CLN8,FOLR1,GABRG3,GABRQ,GJA1,GOPC,ITGB1,LRRC8A,LRRC8E,MFSD10,MFSD12,MYC,RGS2,SLC13A4,SLC13A5,SLC16A3,SLC17A7,SLC1A1,SLC1A2,SLC1A3,SLC1A6,SLC20A1,SLC23A1,SLC23A2,SLC25A42,SLC26A9,SLC27A1,SLC34A1,SLC36A4,SLC37A2,SLC38A5,SLC4A2,SLC4A3,SLC5A1,SLC66A1,SLC66A1L,SLC6A20,SLC6A8,SLC7A5,SLC7A8,SLC9A1,SLC9A5,TNF	ABCC4,ABCC5,ANO1,GABRA4,LRRC8B,LRRC8D,MPC1,PCYOX1,RGS4,SLC16A1,SLC16A7,SLC20A2,SLC24A3,SLC25A12,SLC25A14,SLC25A17,SLC25A19,SLC25A3,SLC25A38,SLC25A5,SLC25A6,SLC26A2,SLC26A6,SLC35D1,SLC37A4,SLC4A7,SLC5A5,SLC5A6,SLC7A1,SLC7A13,SLC9A3,SLC9A7,SLC9C2,TCAF2,VDAC1,VDAC2,VDAC3,XPR1
gobp	GOBP_ANION_TRANSPORT	0.260499	0.631878	0.0247475	-0.309149	-1.08361	0	0	0	570	388	231	157	104	66	72	54	ABAT,ABCB1,ABCB4,ABCC1,ABCC6,ABCC9,ACE,AKR1C1,AKR1C4,ANO10,ANO8,ATP1A2,AVPR1B,BDKRB2,BEST2,BSND,CD36,CEBPB,CERT1,CLCN3,CLDN17,CLDN4,CLIC3,CLN8,CPTP,CTNS,CYB5R2,ENPP1,FOLR1,GABRG3,GABRQ,GJA1,GLTP,GLTPD2,GOPC,HRH3,HTR1B,IL1A,IL1B,ITGB1,LEP,LRRC8A,LRRC8E,MFSD10,MFSD12,MFSD5,MGST1,MTTP,MYC,NMB,PLA2R1,RGS2,SLC10A3,SLC13A4,SLC13A5,SLC16A13,SLC16A3,SLC16A5,SLC17A7,SLC19A2,SLC1A1,SLC1A2,SLC1A3,SLC1A6,SLC…	ABCC2,ABCC4,ABCC5,ANO1,CA2,CD47,CLCA2,CLNS1A,FGF19,GABRA4,LRRC8B,LRRC8D,MFSD2A,MPC1,NTRK2,P2RX7,P2RY6,PCYOX1,PDPN,PLA2G4A,PLA2G4F,PRKAA1,RAB3GAP1,RACGAP1,RGS4,SERINC5,SFXN5,SLC16A1,SLC16A14,SLC16A7,SLC16A9,SLC17A5,SLC20A2,SLC24A3,SLC25A12,SLC25A14,SLC25A17,SLC25A19,SLC25A3,SLC25A38,SLC25A5,SLC25A6,SLC26A2,SLC26A6,SLC29A1,SLC2A8,SLC35D1,SLC37A4,SLC38A6,SLC4A7,SLC5A5,SLC5A6,SLC7A1,SLC7A13,SLC9A3,SL…
gobp	GOBP_ANOIKIS	0.626428	0.887684	0.0154456	-0.337177	-0.902074	0	0	0	35	33	21	12	12	6	7	4	ANKRD13C,BMF,CEACAM5,CEACAM6,ITGA5,ITGB1,MYBBP1A,PTK2,SIK1,STK11,TLE1,TSC2	CAV1,CHEK2,DAPK2,NTRK2,TLE5,ZNF304
gobp	GOBP_ANTERIOR_POSTERIOR_AXIS_SPECIFICATION	0.468655	0.790561	0.0195084	-0.367719	-1.00377	0	0	0	60	37	19	18	10	7	7	6	BASP1,ETS2,FOXA2,FZD5,NRARP,PCSK6,RIPPLY2,SKI,TBX3,TDRD6	AURKA,BMP4,CDX4,CTNNB1,FRS2,PGAP1,WNT3
gobp	GOBP_ANTERIOR_POSTERIOR_PATTERN_SPECIFICATION	0.0812188	0.385965	0.051316	-0.376072	-1.24353	0	0	0	228	159	107	52	39	20	27	18	ARC,BASP1,BHLHE40,BMP2,BTG2,CELSR2,COBL,CRKL,CTNNBIP1,DKK1,EN1,ETS2,FOXA2,FOXC1,FOXC2,FZD5,GDF11,GLI3,HES1,HES4,HES5,HOXB3,HOXC4,HOXC9,HOXD3,LRP6,MIB1,MSX2,NRARP,PAX6,PCSK5,PCSK6,RARG,RIPPLY2,SKI,SMAD3,TBX3,TDRD6,YY1	ABI1,ALDH1A2,AURKA,BMP4,CDX4,CTNNB1,FRS2,GRSF1,MSX1,OSR1,PALB2,PBX3,PGAP1,POGLUT1,SCMH1,SEMA3C,SFRP1,TBX1,WNT3,XRCC2
gobp	GOBP_ANTEROGRADE_AXONAL_TRANSPORT	0.0588084	0.330015	0.0659642	-0.48252	-1.37769	0	0	0	51	48	27	21	16	5	13	3	AP3B2,AP3D1,BLOC1S3,BORCS5,FEZ1,HSPB1,KIF1A,KIF1B,KIF1C,KIF5A,KIF5B,MAP2,NEFL,RAB21,RAB27B,TRIM46	BLOC1S5,BLOC1S6,KIF4A,SNAPIN,TRAK2
gobp	GOBP_ANTEROGRADE_DENDRITIC_TRANSPORT	0.133364	0.473244	0.0466626	-0.667307	-1.32657	0	0	0	9	8	4	4	3	2	2	2	KIF17,KIF5A,KIF5B	STAU2,TRAK2
gobp	GOBP_ANTIBACTERIAL_HUMORAL_RESPONSE	0.400323	0.744869	0.0221564	-0.394182	-1.05458	0	0	0	90	33	16	17	9	6	5	6	DEFB1,DMBT1,HLA-A,KLK5,SFTPD,SLPI,SPON2,TF,WFDC5	ANG,FGA,H2BC12,H2BC12L,HLA-E,KLK7
gobp	GOBP_ANTIFUNGAL_INNATE_IMMUNE_RESPONSE	0.465856	0.787809	0.0329401	0.448078	0.990391	0	0	0	24	8	5	3	4	2	2	2	BCL10,FAM3A,RARRES2,TRIM62	CARD9,PLCG2
gobp	GOBP_ANTIGEN_PROCESSING_AND_PRESENTATION	0.816452	0.980462	0.00994626	-0.264478	-0.812226	0	0	0	267	80	47	33	18	13	12	10	ACE,AP3D1,CD1D,CD74,CTSD,CTSF,CTSV,DNM2,GBA1,HLA-A,HLA-DRB1,LGMN,MFSD6,PYCARD,RAB6A,RFTN1,TAP2,WDFY4	B2M,CTSL,ERAP1,ERAP2,FGL2,HLA-E,MR1,PSMB8,PSME1,RAB8B,TAP1,TAPBPL,TREM2
gobp	GOBP_ANTIGEN_PROCESSING_AND_PRESENTATION_OF_ENDOGENOUS_ANTIGEN	0.849096	0.995325	0.0116345	-0.290664	-0.715023	0	0	0	101	21	12	9	5	5	3	5	CD1D,CD74,HLA-A,HLA-DRB1,TAP2	B2M,ERAP1,ERAP2,HLA-E,TAP1
gobp	GOBP_ANTIGEN_PROCESSING_AND_PRESENTATION_OF_ENDOGENOUS_PEPTIDE_ANTIGEN	0.845628	0.993683	0.0251527	0.266034	0.721871	0	0	0	94	18	10	8	3	5	1	5	HLA-A,HLA-DRB1,TAP2	B2M,ERAP1,ERAP2,HLA-E,TAP1
gobp	GOBP_ANTIGEN_PROCESSING_AND_PRESENTATION_OF_ENDOGENOUS_PEPTIDE_ANTIGEN_VIA_MHC_CLASS_I_VIA_ER_PATHWAY	0.944699	1	0.0113346	-0.286622	-0.569788	0	0	0	52	8	5	3	1	1	0	1	HLA-A	HLA-E
gobp	GOBP_ANTIGEN_PROCESSING_AND_PRESENTATION_OF_EXOGENOUS_ANTIGEN	0.435431	0.771727	0.0209851	-0.389823	-1.02547	0	0	0	158	30	17	13	11	6	6	4	AP3D1,CD1D,CD74,CTSD,CTSF,CTSV,DNM2,HLA-A,HLA-DRB1,LGMN,MFSD6	B2M,CTSL,HLA-E,MR1,PSME1,TAP1
gobp	GOBP_ANTIGEN_PROCESSING_AND_PRESENTATION_OF_EXOGENOUS_PEPTIDE_ANTIGEN	0.491707	0.806394	0.0192927	-0.387761	-0.98936	0	0	0	148	25	15	10	9	4	4	3	CD74,CTSD,CTSF,CTSV,DNM2,HLA-A,HLA-DRB1,LGMN,MFSD6	B2M,CTSL,HLA-E,TAP1
gobp	GOBP_ANTIGEN_PROCESSING_AND_PRESENTATION_OF_EXOGENOUS_PEPTIDE_ANTIGEN_VIA_MHC_CLASS_II	0.403873	0.745731	0.0228148	-0.445117	-1.06028	0	0	0	114	18	12	6	7	2	3	1	CD74,CTSD,CTSF,CTSV,DNM2,HLA-DRB1,LGMN	B2M,CTSL
gobp	GOBP_ANTIGEN_PROCESSING_AND_PRESENTATION_OF_PEPTIDE_ANTIGEN	0.613563	0.880544	0.0151145	-0.320335	-0.91462	0	0	0	210	48	26	22	12	9	6	6	ACE,CD74,CTSD,CTSF,CTSV,DNM2,HLA-A,HLA-DRB1,LGMN,MFSD6,PYCARD,TAP2	B2M,CTSL,ERAP1,ERAP2,HLA-E,MR1,TAP1,TAPBPL,TREM2
gobp	GOBP_ANTIGEN_PROCESSING_AND_PRESENTATION_OF_PEPTIDE_ANTIGEN_VIA_MHC_CLASS_I	0.88103	1	0.0106697	-0.271783	-0.706567	0	0	0	92	28	13	15	4	7	2	6	ACE,HLA-A,MFSD6,TAP2	B2M,ERAP1,ERAP2,HLA-E,MR1,TAP1,TAPBPL
gobp	GOBP_ANTIGEN_PROCESSING_AND_PRESENTATION_OF_PEPTIDE_OR_POLYSACCHARIDE_ANTIGEN_VIA_MHC_CLASS_II	0.413683	0.752508	0.0220772	-0.414589	-1.04702	0	0	0	121	24	15	9	8	3	4	1	CD74,CTSD,CTSF,CTSV,DNM2,HLA-DRB1,LGMN,PYCARD	B2M,CTSL,TREM2
gobp	GOBP_ANTIGEN_PROCESSING_AND_PRESENTATION_VIA_MHC_CLASS_IB	0.80323	0.975507	0.0133924	-0.357293	-0.747238	0	0	0	48	10	7	3	3	2	3	2	AP3D1,CD1D,TAP2	B2M,HLA-E
gobp	GOBP_ANTIGEN_RECEPTOR_MEDIATED_SIGNALING_PATHWAY	0.426847	0.763384	0.0186314	-0.317836	-1.02718	0	0	0	351	124	76	48	38	22	26	20	ABL1,BANK1,BCL10,BTN2A2,CARD11,CD38,CD81,CRKL,CSK,DENND1B,EZR,FCHO1,FYB1,FYN,GPS2,HLA-A,HLA-DRB1,INPP5D,KCNN4,KHDRBS1,KLHL6,LAT2,LPXN,LYN,MALT1,MEF2C,NFATC2,PAWR,PIK3CD,PRKCH,PTPN22,RELA,RFTN1,RIPK2,SH2B2,STK11,TNFRSF21,WNK1	BMX,BTN3A1,CBLB,DUSP22,EIF2B2,ELF1,GATA3,GCSAM,LGALS3,MAPK1,NFKBID,NFKBIZ,PDE4D,PHPT1,PLCG2,PLEKHA1,RPS3,SPPL3,TEC,TXK,VAV3,ZAP70
gobp	GOBP_ANTIMICROBIAL_HUMORAL_IMMUNE_RESPONSE_MEDIATED_BY_ANTIMICROBIAL_PEPTIDE	0.582791	0.866193	0.0160259	-0.334097	-0.932699	0	0	0	93	42	22	20	11	5	9	5	CXCL2,CXCL3,CXCL5,DEFB1,DEFB4A,FAM3A,KLK5,KRT6A,PGLYRP3,PGLYRP4,S100A9	ANG,H2BC12,H2BC12L,HMGN2,KLK7
gobp	GOBP_ANTIMICROBIAL_HUMORAL_RESPONSE	0.0956028	0.417651	0.0498269	-0.433483	-1.29702	0	0	0	159	65	39	26	21	7	14	7	BCL3,CXCL2,CXCL3,CXCL5,DEFB1,DEFB4A,DMBT1,FAM3A,HLA-A,IL36RN,KLK5,KRT6A,PGLYRP3,PGLYRP4,RARRES2,S100A9,SFTPD,SLPI,SPON2,TF,WFDC5	ANG,FGA,H2BC12,H2BC12L,HLA-E,HMGN2,KLK7
gobp	GOBP_ANTIVIRAL_INNATE_IMMUNE_RESPONSE	0.0382294	0.272574	0.134647	0.579467	1.5539	1	0	0	17	17	4	13	0	7	0	3		MARCHF2,MX1,NLRP1,OAS1,PHB1,RIGI,SENP7
gobp	GOBP_ANTRAL_OVARIAN_FOLLICLE_GROWTH	0.344907	0.705221	0.0392265	0.504651	1.11543	0	0	0	9	8	5	3	4	2	4	1	EREG,FOXO3,PTX3,ZP3	BMPR1B,TNFAIP6
gobp	GOBP_AORTA_DEVELOPMENT	0.0480101	0.306899	0.0726387	-0.477102	-1.39021	1	0	0	62	54	38	16	12	8	9	7	ACVRL1,EFEMP2,HES1,JAG1,LEP,LRP1,MYLK,NDST1,PDE2A,PRDM1,PRICKLE1,SOX4	CNTRL,DCTN5,EDNRA,PKD2,SEC24B,TBX1,TFAP2B,TGFB2
gobp	GOBP_AORTA_MORPHOGENESIS	0.322843	0.685395	0.0258183	-0.424417	-1.11648	0	0	0	36	30	22	8	7	4	5	3	ACVRL1,EFEMP2,HES1,JAG1,LRP1,MYLK,SOX4	SEC24B,TBX1,TFAP2B,TGFB2
gobp	GOBP_AORTIC_VALVE_MORPHOGENESIS	0.192528	0.558224	0.0355873	-0.478971	-1.23095	0	0	0	33	26	21	5	7	2	7	2	EFNA1,ELN,JAG1,NFATC1,SLIT3,SOX9,TIE1	BMP4,GATA3
gobp	GOBP_APICAL_JUNCTION_ASSEMBLY	0.575182	0.862052	0.015712	-0.320543	-0.942427	0	0	0	92	58	35	23	16	8	13	6	CLDN1,CLDN11,CLDN17,CLDN4,CLDN7,FZD5,PARD3,PECAM1,POF1B,PRKACA,PRKCH,RAB13,STRN,TNF,WDR1,WNT11	CLDN5,DLG1,ECT2,FBF1,MARVELD2,MARVELD3,MPP7,PAK2
gobp	GOBP_APICAL_PROTEIN_LOCALIZATION	0.995948	1	0.00971021	-0.187958	-0.424112	0	0	0	16	14	8	6	3	3	1	1	ACTB,GOPC,INSC	CELSR1,RDX,VANGL2
gobp	GOBP_APOPTOTIC_CELL_CLEARANCE	0.301926	0.665847	0.0263712	-0.406531	-1.12434	0	0	0	68	40	27	13	18	8	12	6	ADGRB1,C3,CD36,GAS6,ITGB3,JMJD6,LRP1,MARCO,MEGF10,MERTK,MFGE8,NR1H3,RAC2,RHOBTB1,RHOBTB2,TYRO3,XKR6,XKR8	ABCA7,BECN1,HMGB1,ITGAV,RARA,SPG11,TREM2,TXNDC5
gobp	GOBP_APOPTOTIC_DNA_FRAGMENTATION	0.432208	0.768452	0.0219255	-0.445923	-1.03561	0	0	0	19	16	7	9	2	3	1	3	HSF1,IL6	AIFM1,DFFA,DNASE1L3
gobp	GOBP_APOPTOTIC_MITOCHONDRIAL_CHANGES	0.457187	0.782003	0.018217	-0.3244	-1.01266	0	0	0	120	91	47	44	29	18	22	12	ARRB2,BBC3,BCL2L1,BMF,BNIP3,BNIP3L,BOK,FAM162A,GGCT,GPER1,GSK3B,HGF,HIP1R,HK2,HSPA1A,LMNA,MLLT11,MMP9,MUL1,PINK1,PLAUR,PPIF,PPP2CB,PYCARD,SFN,SOD2,STPG1,TMEM14A,ZNF205	ACAA2,ATG3,BAD,BIK,CHCHD10,DNM1L,FIS1,GCLC,GHITM,IFIT2,NDUFS1,OPA1,PMAIP1,PSMD10,RHOT1,SLC25A5,TNFSF10,VDAC2
gobp	GOBP_APOPTOTIC_PROCESS_INVOLVED_IN_DEVELOPMENT	0.166375	0.526137	0.0384077	-0.469114	-1.24961	0	0	0	45	32	18	14	11	5	7	4	CCN1,CRYAB,FOXC1,FOXC2,FZD5,HAND2,MEGF10,PAX8,SLIT3,XKR6,XKR8	BMP4,JAG2,PPP2R1B,TGFB2,ZPR1
gobp	GOBP_APOPTOTIC_PROCESS_INVOLVED_IN_MORPHOGENESIS	0.266556	0.638029	0.0296007	-0.4698	-1.16816	0	0	0	29	22	12	10	7	4	4	3	CCN1,CRYAB,FOXC1,FOXC2,FZD5,HAND2,PAX8	BMP4,JAG2,PPP2R1B,TGFB2
gobp	GOBP_APPENDAGE_DEVELOPMENT	0.0380688	0.27179	0.0766085	-0.400096	-1.32047	1	0	0	188	153	95	58	44	22	31	16	B9D1,BPNT2,CHST11,CIBAR1,COL2A1,COMP,CYP26B1,DKK1,DLX5,DLX6,EN1,FERMT2,FMN1,GJA1,GLI3,GNA12,GREM1,HAND2,HDAC1,IFT172,IQCE,ITGB4,KAT2B,KRT84,LRP4,MAP3K20,MSX2,PCSK5,PIAS4,PITX1,PITX2,PKDCC,RARG,RECK,SHOX2,SKI,SMOC1,SOX4,SOX9,TBX3,TBX5,TFAP2A,WNT7A,ZNF358	ALDH1A2,ASPH,ATRX,BMP4,CTNNB1,FGFR2,FLVCR1,MKS1,MSX1,OSR1,OSR2,PRKAB1,RARA,SALL4,SEMA3C,SLC39A1,TFAP2B,TGFB2,TP63,WDPCP,WNT3,ZNF219
gobp	GOBP_APPENDAGE_MORPHOGENESIS	0.0661706	0.351863	0.058275	-0.399762	-1.28645	0	0	0	153	120	73	47	35	19	25	15	B9D1,BPNT2,CHST11,CIBAR1,COL2A1,CYP26B1,DKK1,DLX5,DLX6,EN1,FMN1,GJA1,GLI3,GNA12,GREM1,HAND2,HDAC1,IQCE,LRP4,MAP3K20,MSX2,PCSK5,PITX1,PKDCC,RARG,RECK,SHOX2,SKI,SOX4,SOX9,TBX3,TBX5,TFAP2A,WNT7A,ZNF358	ALDH1A2,ASPH,ATRX,BMP4,CTNNB1,FGFR2,FLVCR1,MKS1,MSX1,OSR1,OSR2,SALL4,SEMA3C,TFAP2B,TGFB2,TP63,WDPCP,WNT3,ZNF219
gobp	GOBP_ARACHIDONIC_ACID_METABOLIC_PROCESS	0.0305304	0.241486	0.0928975	-0.512525	-1.45288	1	0	0	69	46	27	19	15	8	13	7	ABHD12,AKR1C3,ALOX12,ALOX12B,ALOXE3,CYP2C18,CYP2U1,DAGLB,EPHX1,MGLL,PTGDS,PTGES3,PTGIS,PTGS1,PTGS2	ALOX15B,CBR1,CYP1B1,CYP2J2,CYP2S1,CYP4F12,GPX4,PLA2G4A
gobp	GOBP_ARACHIDONIC_ACID_SECRETION	0.209668	0.577793	0.0348155	-0.530305	-1.23158	0	0	0	34	16	8	8	5	2	3	2	ACE,AVPR1B,BDKRB2,NMB,PLA2R1	PLA2G4A,PLA2G4F
gobp	GOBP_ARF_PROTEIN_SIGNAL_TRANSDUCTION	0.441026	0.775328	0.0215467	-0.437325	-1.02857	0	0	0	21	17	13	4	9	2	4	1	ARFGEF3,CYTH1,CYTH3,IQSEC1,IQSEC2,MAP4K4,PSD,PSD3,PSD4	FBXO8,MAPRE2
gobp	GOBP_ARGININE_CATABOLIC_PROCESS	0.177013	0.539773	0.0396048	-0.623989	-1.27457	0	0	0	17	9	7	2	5	1	3	1	ARG1,ARG2,ATP2B4,DDAH1,DDAH2	NOS1
gobp	GOBP_ARGININE_METABOLIC_PROCESS	0.19508	0.560412	0.0363093	-0.537346	-1.24793	0	0	0	26	16	10	6	7	1	4	1	ARG1,ARG2,ASL,ATP2B4,DDAH1,DDAH2,SLC7A7	NOS1
gobp	GOBP_AROMATIC_AMINO_ACID_FAMILY_CATABOLIC_PROCESS	0.942667	1	0.0214063	0.239927	0.560283	0	0	0	17	10	6	4	1	2	1	1	KYNU	QDPR,TDO2
gobp	GOBP_AROMATIC_AMINO_ACID_FAMILY_METABOLIC_PROCESS	0.951409	1	0.00977815	-0.24012	-0.597057	0	0	0	32	22	9	13	3	6	1	4	IYD,KYNU,TH	BLOC1S6,PARK7,PCBD1,PCBD2,QDPR,TDO2
gobp	GOBP_AROMATIC_AMINO_ACID_TRANSPORT	0.599768	0.874994	0.017191	-0.411171	-0.913218	0	0	0	14	13	8	5	5	1	3	1	OCA2,SLC36A4,SLC38A5,SLC7A5,SLC7A8	SLC7A1
gobp	GOBP_ARP2_3_COMPLEX_MEDIATED_ACTIN_NUCLEATION	0.836716	0.990762	0.0111362	-0.279298	-0.754797	0	0	0	49	35	22	13	10	4	8	2	ABI2,ARPC1A,ARPC1B,FCHSD2,HIP1R,JMY,NCKAP1,WASF2,WASF3,WASL	AP1AR,ARPC3,ARPC5L,GMFB
gobp	GOBP_ARTERY_DEVELOPMENT	0.00215311	0.0521402	0.344521	-0.507566	-1.57444	1	0	0	108	87	67	20	29	10	19	9	ACVRL1,AKT3,APOB,CITED2,COMP,EFEMP2,FOLR1,FOXC1,FOXC2,GJA5,GLI3,HAND2,HES1,JAG1,LDLR,LEP,LRP1,MDK,MYLK,NDST1,NOTCH3,PDE2A,PRDM1,PRICKLE1,SOX4,STRA6,VEGFA,WNT11,ZMIZ1	APOE,BMP4,CNTRL,DCTN5,EDNRA,PKD2,SEC24B,TBX1,TFAP2B,TGFB2
gobp	GOBP_ARTERY_MORPHOGENESIS	0.0273067	0.229019	0.0965276	-0.483527	-1.43435	1	0	0	81	62	48	14	24	8	15	7	ACVRL1,AKT3,APOB,CITED2,COMP,EFEMP2,FOLR1,FOXC1,FOXC2,GJA5,HAND2,HES1,JAG1,LDLR,LRP1,MDK,MYLK,NOTCH3,PRDM1,SOX4,STRA6,VEGFA,WNT11,ZMIZ1	APOE,BMP4,EDNRA,PKD2,SEC24B,TBX1,TFAP2B,TGFB2
gobp	GOBP_ASPARTATE_FAMILY_AMINO_ACID_BIOSYNTHETIC_PROCESS	0.880387	1	0.0111267	-0.280665	-0.683347	0	0	0	22	20	7	13	1	7	1	4	MTHFD2L	AASS,APIP,ENOPH1,GOT1,GOT2,MTHFD1,MTR
gobp	GOBP_ASPARTATE_FAMILY_AMINO_ACID_CATABOLIC_PROCESS	0.755236	0.955553	0.0263415	0.302491	0.785124	0	0	0	19	15	8	7	2	4	2	3	ASPA,HYKK	AASS,GOT1,GOT2,MAT1A
gobp	GOBP_ASPARTATE_FAMILY_AMINO_ACID_METABOLIC_PROCESS	0.93715	1	0.0273526	0.20829	0.689764	0	0	0	52	43	19	24	4	11	4	7	ASPA,ASPG,HYKK,MTHFD2L	AASS,APIP,BLOC1S6,ENOPH1,GOT1,GOT2,MAT1A,MTHFD1,MTR,PHGDH,SLC25A12
gobp	GOBP_ASPARTATE_TRANSMEMBRANE_TRANSPORT	0.783343	0.966755	0.0243678	0.315071	0.73576	0	0	0	11	10	4	6	3	3	3	3	LRRC8A,LRRC8E,SLC1A6	LRRC8D,SLC25A12,SLC7A13
gobp	GOBP_ASSOCIATIVE_LEARNING	0.0220662	0.210707	0.107942	-0.495023	-1.45967	1	0	0	85	59	43	16	21	5	9	4	ABCC8,ABL1,ATP1A2,BRSK1,BTG2,CLN8,CTNS,FOS,ITGB1,KIT,KRAS,LGMN,NETO1,RAG1,RELN,RIC8A,SHANK1,SHANK2,SLC1A1,TPBG,UCN	ABCA7,CDK5,HRH1,NPTN,PPT1
gobp	GOBP_ASTRAL_MICROTUBULE_ORGANIZATION	0.92939	1	0.0216276	0.248288	0.579808	0	0	0	10	10	5	5	2	3	2	1	EZR,KPNB1	CENPJ,DLG1,RAB11A
gobp	GOBP_ASTROCYTE_ACTIVATION	0.136728	0.477608	0.0443867	-0.567138	-1.31712	0	0	0	40	16	11	5	8	3	7	2	GRN,IL1B,IL6,LDLR,LRP1,MAPT,NR1D1,TNF	CNTF,IFNGR1,TREM2
gobp	GOBP_ASTROCYTE_DEVELOPMENT	0.0496473	0.312534	0.0740706	-0.543555	-1.42988	1	0	0	60	30	24	6	14	3	10	2	GRN,IL1B,IL6,KRAS,LAMC3,LDLR,LRP1,MAPT,NR1D1,S100A8,S100A9,TLR4,TNF,VIM	CNTF,IFNGR1,TREM2
gobp	GOBP_ASTROCYTE_DIFFERENTIATION	0.00442087	0.0813924	0.245188	-0.546206	-1.59541	1	0	0	97	55	43	12	25	5	16	4	ABL1,BMP2,CLCF1,GRN,HES1,HES5,ID4,IL1B,IL6,KRAS,LAMC3,LDLR,LRP1,MAP2K1,MAPK3,MAPT,NR1D1,PAX6,S100A8,S100A9,SERPINE2,SOX9,TLR4,TNF,VIM	CNTF,ID2,IFNGR1,MAPK1,TREM2
gobp	GOBP_ASYMMETRIC_CELL_DIVISION	0.0621083	0.338635	0.0676102	-0.610057	-1.43483	0	0	0	25	17	11	6	6	1	4	1	ARHGEF2,GOLGA2,INSC,PARD3,PAX6,TEAD3	ASPM
gobp	GOBP_ATP_BIOSYNTHETIC_PROCESS	0.333014	0.693816	0.0528091	0.309476	1.06108	0	0	0	60	54	19	35	8	22	6	16	AK4,AK9,ALDOA,ATP6V0C,H19,MYC,PINK1,TMSB4X	ATP5F1A,ATP5F1B,ATP5F1C,ATP5MC1,ATP5MC2,ATP5MC3,ATP5ME,ATP5MF,ATP5PB,ATP5PD,ATP5PF,ATP5PO,ATPSCKMT,DGUOK,MT-ATP6,MT-ATP8,MT-CO2,PARP1,PID1,SLC25A12,TAFAZZIN,TREM2
gobp	GOBP_ATP_METABOLIC_PROCESS	0.903614	1	0.0613202	0.205649	0.88002	0	0	0	313	244	91	153	30	96	23	72	AK1,AK4,AK9,ALDOA,ALDOC,ATP1A2,ATP1B1,ATP6V0C,COX7A1,CTNS,DDIT4,ENO2,ENPP1,H19,HK2,HSPA1A,HSPA1B,JMJD8,LDHA,MIR210,MYC,OGDH,PFKP,PINK1,PPIF,PRKAG3,TMSB4X,TNF,TPI1,ZBTB7A	ADPGK,AFG1L,AK2,ATP5F1A,ATP5F1B,ATP5F1C,ATP5MC1,ATP5MC2,ATP5MC3,ATP5ME,ATP5MF,ATP5PB,ATP5PD,ATP5PF,ATP5PO,ATPSCKMT,BAD,BPGM,CCNB1,CDK1,CHCHD10,COQ9,COX15,COX4I1,COX5B,COX6A1,COX7A2,COX7A2L,COX7C,CYC1,CYCS,DGUOK,DHTKD1,DLD,DNM1L,ENTPD5,FIS1,GHITM,GIT1,HK1,HSPA8,ISCU,MSH2,MT-ATP6,MT-ATP8,MT-CO1,MT-CO2,MT-CO3,MT-CYB,MT-ND4,MT-ND4L,NDUFA1,NDUFA10,NDUFA2,NDUFA3,NDUFA4,NDUFA5,NDUFA6,NDUFA9,NDUFAB1,NDUF…
gobp	GOBP_ATP_SYNTHESIS_COUPLED_ELECTRON_TRANSPORT	2.43826e-06	0.000409628	0.627257	0.547328	2.06191	1	1	0	108	87	7	80	3	55	1	43	COX7A1,MIR210,PINK1	AFG1L,CCNB1,CDK1,COQ9,COX15,COX4I1,COX5B,COX6A1,COX7A2L,COX7C,CYC1,CYCS,DGUOK,DLD,GHITM,ISCU,MT-CO1,MT-CO2,MT-CO3,MT-CYB,MT-ND4,MT-ND4L,NDUFA1,NDUFA10,NDUFA2,NDUFA3,NDUFA4,NDUFA5,NDUFA6,NDUFA9,NDUFAB1,NDUFB1,NDUFB10,NDUFB3,NDUFB5,NDUFB6,NDUFB9,NDUFC1,NDUFS1,NDUFS2,NDUFS3,NDUFS4,NDUFS7,NDUFV3,PARK7,SDHA,SDHC,SDHD,SNCA,TAFAZZIN,UQCR10,UQCRB,UQCRFS1,UQCRFS1P1,UQCRH
gobp	GOBP_ATP_SYNTHESIS_COUPLED_PROTON_TRANSPORT	0.00499867	0.0880101	0.407018	0.635131	1.84958	1	0	0	26	25	4	21	1	15	0	13	ATP6V0C	ATP5F1A,ATP5F1B,ATP5F1C,ATP5MC1,ATP5MC2,ATP5MC3,ATP5ME,ATP5MF,ATP5PB,ATP5PD,ATP5PF,ATP5PO,ATPSCKMT,MT-ATP6,MT-ATP8
gobp	GOBP_ATP_TRANSPORT	0.572631	0.861604	0.0178719	-0.420924	-0.934881	0	0	0	18	13	8	5	2	4	0	2	ABCC6,SLC25A42	CD47,SLC25A17,SLC25A5,SLC25A6
gobp	GOBP_ATRIAL_CARDIAC_MUSCLE_CELL_TO_AV_NODE_CELL_SIGNALING	0.0011067	0.0328709	0.45506	-0.773671	-1.74572	1	1	0	21	14	8	6	6	0	5	0	GJA1,GJA5,GJC1,RYR2,SCN3B,SCN5A
gobp	GOBP_ATRIAL_SEPTUM_DEVELOPMENT	0.093158	0.412535	0.0543383	-0.577051	-1.37455	0	0	0	24	18	13	5	7	2	4	1	CCN1,GJA5,MDM2,SOX4,TBX5,WNT11,ZFPM1	NSD2,TGFB2
gobp	GOBP_ATRIAL_SEPTUM_MORPHOGENESIS	0.416024	0.754569	0.0231147	-0.496642	-1.06029	0	0	0	16	11	8	3	4	2	3	1	CCN1,SOX4,TBX5,ZFPM1	NSD2,TGFB2
gobp	GOBP_ATRIOVENTRICULAR_CANAL_DEVELOPMENT	0.0895634	0.405187	0.0571797	-0.661902	-1.38429	0	0	0	14	10	7	3	2	0	1	0	BMP2,TBX3
gobp	GOBP_ATRIOVENTRICULAR_VALVE_DEVELOPMENT	0.0272287	0.228931	0.101902	-0.604591	-1.52685	1	0	0	28	24	18	6	10	1	6	1	BMP2,CCN1,EFNA1,GJA5,MDM2,SLIT3,SOX4,TBX5,TGFBR2,ZFPM1	TGFB2
gobp	GOBP_ATTACHMENT_OF_MITOTIC_SPINDLE_MICROTUBULES_TO_KINETOCHORE	0.0297775	0.237513	0.150964	0.621849	1.61403	1	0	0	15	15	4	11	0	11	0	9		AURKB,BECN1,CDT1,CENPC,CENPE,CHAMP1,KIF2C,MIS12,NDC80,NUF2,RMDN1
gobp	GOBP_ATTACHMENT_OF_SPINDLE_MICROTUBULES_TO_KINETOCHORE	0.00173429	0.046471	0.45506	0.576193	1.83788	1	1	0	40	37	8	29	3	23	2	20	KNSTRN,RCC2,TEX14	AURKB,BECN1,CCNB1,CDC42,CDT1,CENPC,CENPE,CHAMP1,ECT2,EML4,KIF2C,KNL1,MIS12,NDC80,NEK2,NUF2,RACGAP1,RMDN1,SIRT2,SPAG5,SPC24,SPC25,ZNF207
gobp	GOBP_AUDITORY_RECEPTOR_CELL_DEVELOPMENT	0.19662	0.561554	0.035824	-0.516007	-1.24391	0	0	0	25	19	10	9	5	3	4	1	CDH23,PAFAH1B1,SLITRK6,TMC1,WHRN	SEC24B,SLC4A7,WDPCP
gobp	GOBP_AUDITORY_RECEPTOR_CELL_MORPHOGENESIS	0.0909876	0.407625	0.0555678	-0.60499	-1.38672	0	0	0	19	15	8	7	3	2	2	0	CDH23,SLITRK6,WHRN	SEC24B,WDPCP
gobp	GOBP_AUTONOMIC_NERVOUS_SYSTEM_DEVELOPMENT	0.672515	0.91273	0.0143683	-0.323874	-0.871046	0	0	0	49	34	24	10	11	7	9	7	FN1,HAND2,HES1,KIF26A,NRP2,PHACTR4,PLXNA4,RET,SEMA3A,SOX4,TFAP2A	CTNNB1,EDNRA,GATA3,NTRK1,TBX1,TFAP2B,TP63
gobp	GOBP_AUTOPHAGIC_CELL_DEATH	0.94049	1	0.0110816	-0.278987	-0.58347	0	0	0	10	10	5	5	3	3	2	1	BNIP3,CDKN1B,DAPK1	ATG7,SH3GLB1,TREM2
gobp	GOBP_AUTOPHAGOSOME_LYSOSOME_FUSION	0.0947143	0.416072	0.0561394	-0.692454	-1.37656	0	0	0	11	8	6	2	4	0	3	0	ATP13A2,PIP4K2A,PLEKHM1,RUBCNL
gobp	GOBP_AUTOPHAGOSOME_MATURATION	0.948398	1	0.00829338	-0.22961	-0.672808	0	0	0	62	57	30	27	14	9	9	8	ADRB2,ATP2A2,CHMP4C,EPG5,FYCO1,MAP1LC3A,MAP1LC3B,PHF23,RUBCNL,SNAP29,TBC1D25,UBQLN1,UBQLN4,WIPI2	BECN1,CALCOCO2,CHMP5,MCOLN1,PIK3R4,SNAPIN,VAMP8,VIPAS39,VTI1B
gobp	GOBP_AUTOPHAGOSOME_ORGANIZATION	0.723043	0.941142	0.0112579	-0.275258	-0.874349	0	0	0	133	105	65	40	31	15	23	13	ATG101,ATG13,ATG16L1,ATG2A,ATP13A2,ATP2A2,ELAPOR1,FEZ1,GBA1,LRSAM1,MAP1LC3A,MAP1LC3B,MTMR3,PHF23,PINK1,PIP4K2A,RAB5A,RB1CC1,SMURF1,SNX18,SNX30,TBC1D12,TMEM41B,TP53INP2,UBQLN1,UBQLN2,ULK1,ULK2,ULK3,WDR45,WIPI2	ATG16L2,ATG3,ATG7,BECN1,LRRK2,MTM1,RAB3GAP1,RALB,SH3GLB1,SNX4,SNX7,STING1,STX12,TBC1D14,UBXN2B
gobp	GOBP_AUTOPHAGY_OF_MITOCHONDRION	0.925766	1	0.00781536	-0.235141	-0.728671	0	0	0	94	86	43	43	22	17	17	10	ATG13,ATG2A,ATP13A2,BNIP3,BNIP3L,CTSK,FZD5,GBA1,HK2,MAP1LC3A,MAP1LC3B,MARK2,MUL1,PINK1,RB1CC1,SREBF1,TSC2,ULK1,ULK2,USP30,WDR45,WIPI2	ATG3,ATG7,BECN1,CTTN,DNM1L,FBXW7,FIS1,OPTN,PARK7,RETREG1,SLC25A5,SQSTM1,TAFAZZIN,TIGAR,TOMM7,VDAC1,VPS13C
gobp	GOBP_AUTOPHAGY_OF_NUCLEUS	0.359554	0.716177	0.0248988	-0.472705	-1.0978	0	0	0	17	16	11	5	7	2	7	1	ATG13,ATG2A,RB1CC1,ULK1,ULK2,WDR45,WIPI2	ATG3,ATG7
gobp	GOBP_AV_NODE_CELL_TO_BUNDLE_OF_HIS_CELL_COMMUNICATION	0.00948767	0.127196	0.179054	-0.738573	-1.61274	1	0	0	15	12	8	4	5	2	3	2	GJA5,GJC1,GJC3,RYR2,SCN5A	CXADR,SCN4B
gobp	GOBP_AV_NODE_CELL_TO_BUNDLE_OF_HIS_CELL_SIGNALING	0.00860897	0.118671	0.191388	-0.787079	-1.60771	1	0	0	12	9	5	4	3	2	2	2	GJA5,RYR2,SCN5A	CXADR,SCN4B
gobp	GOBP_AXIS_ELONGATION	0.369985	0.72434	0.0239379	-0.435986	-1.08408	0	0	0	28	22	15	7	6	4	5	4	FGF1,MAGI2,SOX9,SPRY2,TRIM28,WNT11	BMP4,FGFR2,NKD1,SFRP1
gobp	GOBP_AXIS_SPECIFICATION	0.0782651	0.379912	0.0553344	-0.436943	-1.31601	0	0	0	98	69	39	30	21	11	13	9	AHI1,AXIN1,BASP1,CITED2,COBL,ETS2,FOXA2,FZD5,IFT172,MDFI,NRARP,PAX6,PCSK6,PITX2,PKD1L1,RIPPLY2,SKI,STC1,TBX3,TDRD6,WNT7A	AURKA,BMP4,CDX4,CTNNB1,FRS2,HSPB11,PGAP1,SFRP1,STIL,TTC8,WNT3
gobp	GOBP_AXONAL_FASCICULATION	0.81743	0.980916	0.012193	-0.302097	-0.743148	0	0	0	23	21	16	5	6	3	4	3	ARHGAP35,CDK5R1,EPHB2,RTN4,SEMA3A,TNFRSF21	CASP3,CNTN4,SEMA5A
gobp	GOBP_AXONAL_TRANSPORT	0.0834681	0.390875	0.0538152	-0.442332	-1.31561	0	0	0	69	63	36	27	21	8	17	4	AP3B2,AP3D1,ARMCX3,BLOC1S3,BORCS5,DCTN1,FEZ1,HSPB1,KIF1A,KIF1B,KIF1C,KIF5A,KIF5B,MAP2,MAPT,NEFL,PAFAH1B1,RAB21,RAB27B,SYBU,TRIM46	ACTR10,BLOC1S5,BLOC1S6,DST,KIF4A,OPA1,SNAPIN,TRAK2
gobp	GOBP_AXONAL_TRANSPORT_OF_MITOCHONDRION	0.445293	0.780024	0.0212775	-0.430681	-1.02589	0	0	0	20	18	10	8	5	3	4	1	ARMCX3,FEZ1,MAPT,NEFL,SYBU	ACTR10,OPA1,TRAK2
gobp	GOBP_AXONEMAL_DYNEIN_COMPLEX_ASSEMBLY	0.0394737	0.276676	0.0834065	-0.552921	-1.45452	1	0	0	40	30	21	9	6	1	5	0	CCDC63,DNAH1,DNAH17,DNAH5,DNAH8,LRRC49	TTC12
gobp	GOBP_AXONEME_ASSEMBLY	0.000944249	0.0294082	0.477271	-0.569387	-1.70651	1	1	0	90	66	48	18	14	2	10	0	CC2D2A,CCDC63,CFAP58,DNAH1,DNAH17,DNAH5,DNAH8,HYDIN,JHY,LRRC49,NEURL1,SPAG16,SPAG17,SPEF2	CFAP44,TTC12
gobp	GOBP_AXON_DEVELOPMENT	2.38115e-06	0.000409628	0.627257	-0.445238	-1.56214	1	1	0	515	395	283	112	147	55	119	38	ABL1,ACTB,ADCY1,ADGRB1,ANK3,APBB1,APOD,ARHGAP35,ARHGAP4,ARTN,AUTS2,B3GNT2,B4GALT5,BDNF,BRSK1,BRSK2,BSG,CAMSAP2,CDH11,CDH2,CDH4,CDK5R1,COBL,CSF1R,CXCL12,DAG1,DBN1,DBNL,DCLK1,DIP2B,DLX5,DNM2,DPYSL2,DSCAM,DVL1,EFNA1,EFNA3,EFNA5,EIF4G2,EPHA8,EPHB2,EPHB4,EPHB6,ERBB2,FBXO45,FEZ1,FKBP1B,FLRT2,FN1,FOLR1,FOXD1,FYN,GDI1,GLI3,GRN,GSK3B,ITGB1,JUN,KIAA0319,KIF13B,KIF5A,KIF5B,KLF4,KLF7,KLK8,L1CAM,LAMA1,LAMA3,L…	AFG3L2,ANOS1,APOE,BCL11B,BMPR1B,C12orf57,CASP3,CDK5,CHL1,CHODL,CNTF,CNTN1,CNTN4,CRPPA,CTTN,DDR1,DHFR,EDNRA,EPHA1,FGFR2,FSTL4,GATA3,HSP90AB1,IGSF9,INPP5F,IST1,JAK2,KALRN,LRIG2,LYPLA2,MBP,MIR221,MIR222,MTR,NFIB,NPTN,NTRK1,NTRK2,PAK1,PAK2,PALLD,PRKCQ,PTPRZ1,RAB11A,RNF6,RPL24,SEMA3C,SEMA3E,SEMA5A,SEMA6D,SPG11,STMN1,TTC8,WNT3,ZPR1
gobp	GOBP_AXON_ENSHEATHMENT_IN_CENTRAL_NERVOUS_SYSTEM	0.106022	0.435638	0.0506842	-0.568939	-1.35523	0	0	0	26	18	12	6	6	1	5	1	ASPA,B4GALT5,FA2H,HES5,ID4,TENM4	CNTN1
gobp	GOBP_AXON_EXTENSION	0.00300127	0.0653232	0.285313	-0.481127	-1.53412	1	0	0	131	108	80	28	45	13	34	8	ABL1,ARHGAP4,AUTS2,CDH4,CDK5R1,CXCL12,DBN1,DBNL,DCLK1,DIP2B,DNM2,DPYSL2,DSCAM,DVL1,EIF4G2,FN1,GDI1,GSK3B,ITGB1,KIAA0319,L1CAM,LIMK1,MAP1B,MAP2,MAPT,NRP2,PAFAH1B1,PLXNA4,RAB21,RTN4,SEMA3A,SEMA3D,SEMA4B,SEMA4D,SEMA6A,SEMA6B,SEMA6C,SEMA7A,SLIT1,SLIT3,TRIM46,TRPV2,ULK1,ULK2,VEGFA	APOE,CDK5,CTTN,EDNRA,HSP90AB1,RAB11A,RNF6,SEMA3C,SEMA3E,SEMA5A,SEMA6D,SPG11,WNT3
gobp	GOBP_AXO_DENDRITIC_PROTEIN_TRANSPORT	0.108769	0.438665	0.0521268	-0.682504	-1.35678	0	0	0	9	8	7	1	4	0	4	0	HSPB1,KIF5A,KIF5B,RAB27B
gobp	GOBP_AXO_DENDRITIC_TRANSPORT	0.0774648	0.378497	0.055288	-0.429494	-1.30807	0	0	0	82	75	45	30	23	11	18	6	AP3B2,AP3D1,ARMCX3,BLOC1S3,BORCS5,DCTN1,FEZ1,HSPB1,KIF17,KIF1A,KIF1B,KIF1C,KIF5A,KIF5B,KLC3,MAP2,MAPT,NEFL,PAFAH1B1,RAB21,RAB27B,SYBU,TRIM46	ACTR10,BLOC1S5,BLOC1S6,DST,HSPA8,KIF4A,OPA1,SNAPIN,SPG11,STAU2,TRAK2
gobp	GOBP_AZOLE_TRANSMEMBRANE_TRANSPORT	0.959347	1	0.0106674	-0.258604	-0.552099	0	0	0	19	11	5	6	3	2	2	2	SLC19A2,SLC19A3,SLC38A5	SLC25A19,SLC7A1
gobp	GOBP_BARBED_END_ACTIN_FILAMENT_CAPPING	0.0786455	0.380214	0.0587625	-0.552009	-1.39406	0	0	0	28	24	17	7	3	5	1	4	CARMIL2,EPS8,GSN	ADD3,CAPZA1,CAPZA2,RDX,TWF1
gobp	GOBP_BASEMENT_MEMBRANE_ASSEMBLY	0.474316	0.793627	0.0206621	-0.447792	-1.0104	0	0	0	15	14	10	4	4	3	4	2	DAG1,LAMB3,NTN4,NTNG1	LAMB1,LAMB4,PHLDB2
gobp	GOBP_BASEMENT_MEMBRANE_ORGANIZATION	0.690179	0.921762	0.014177	-0.326703	-0.859431	0	0	0	33	30	22	8	8	5	6	3	DAG1,FLRT2,ITGB1,LAMB3,NID1,NTN4,NTNG1,RIC8A	CAV1,CAV2,LAMB1,LAMB4,PHLDB2
gobp	GOBP_BASE_CONVERSION_OR_SUBSTITUTION_EDITING	0.453802	0.782003	0.0214813	-0.470046	-1.02639	0	0	0	22	12	3	9	1	2	0	2	ADARB2	METTL3,NUDT16
gobp	GOBP_BASE_EXCISION_REPAIR	0.0172191	0.184921	0.229089	0.476767	1.57884	1	0	0	43	43	17	26	4	17	2	16	ADPRS,HMGA2,NEIL2,POLL	APEX1,APEX2,DNA2,FEN1,LIG1,NEIL1,NEIL3,PARP2,PCNA,POLB,POLQ,RPA2,RPA3,RPS3,SMUG1,TDG,USP47
gobp	GOBP_BASE_EXCISION_REPAIR_AP_SITE_FORMATION	0.191368	0.557914	0.0569774	0.519928	1.27419	0	0	0	12	12	4	8	1	4	1	3	NEIL2	NEIL1,NEIL3,SMUG1,TDG
gobp	GOBP_BASE_EXCISION_REPAIR_GAP_FILLING	0.112585	0.444715	0.0760357	0.54137	1.38131	0	0	0	14	14	4	10	2	6	0	6	ADPRS,POLL	APEX1,FEN1,LIG1,NEIL1,PCNA,POLB
gobp	GOBP_BASIC_AMINO_ACID_TRANSPORT	0.224502	0.594307	0.0509047	0.531137	1.24032	0	0	0	11	10	6	4	3	2	0	2	SLC66A1,SLC66A1L,SLC7A7	SLC7A1,SLC7A4
gobp	GOBP_BEHAVIOR	1.7115e-09	1.15012e-06	0.788187	-0.478463	-1.68504	1	1	0	661	439	290	149	142	64	102	48	ABAT,ABCC8,ABHD12,ABL1,ABL2,ACE,ADCY1,ADGRF1,AFF2,AHI1,ALDH1A3,AMFR,ARC,ARRB2,ASTN1,ATP1A2,BCHE,BDNF,BRSK1,BTBD9,BTG2,CAMK2N1,CAMK4,CDH23,CEBPB,CLCN3,CLN8,CNTFR,CNTNAP2,CPEB3,CRTC1,CSF2,CTNS,CXCL12,DCTN1,DKK1,DLG4,DNAH11,DSCAM,DVL1,EGFR,EIF2AK4,EIF4G1,EN1,EPHB2,EPS8,FBXL20,FOS,FOSL1,FOXA2,FYN,FZD4,GAL,GBA1,GDF15,GJB4,GLI3,GLS,GPR157,GPR176,GRID1,GRIN2B,HAND2,HEXB,HOMER1,HOMER2,HTR1B,ITGA3,ITGA5,I…	AAAS,ABCA7,APOE,ATXN1,B2M,BBS12,BBS4,BLOC1S6,BRINP1,C12orf57,CASP3,CCL11,CDK5,CHL1,CHRNB1,CLDN5,CNTN1,CSTB,DMRTA1,DPP4,FADD,FEN1,FOXO6,GATM,GIGYF2,GIT1,GRIA1,HPRT1,HRH1,ID2,INPP5F,KCNK10,LRRK2,MAPK1,MEIS1,MFSD2A,MKKS,NPSR1,NPTN,NTF4,NTRK1,NTRK2,P2RY1,PARK7,PBX3,PCM1,PEX13,PLK2,PPT1,PRKAA1,PTPRZ1,RMI1,RNF180,SCN9A,SELENOP,SGK1,SLC16A1,SNCA,SPG11,SRD5A1,TBX1,TREM2,UBA6,USP46
gobp	GOBP_BEHAVIORAL_RESPONSE_TO_COCAINE	0.944872	1	0.0111624	-0.281868	-0.57575	0	0	0	21	9	5	4	3	2	2	1	ABAT,HOMER1,HOMER2	CDK5,FADD
gobp	GOBP_BEHAVIORAL_RESPONSE_TO_PAIN	0.11829	0.453949	0.0738611	0.549957	1.37381	0	0	0	16	13	7	6	3	2	1	2	PIRT,TRPV1,VWA1	NTRK1,SCN9A
gobp	GOBP_BENZENE_CONTAINING_COMPOUND_METABOLIC_PROCESS	0.200591	0.567567	0.060237	0.417188	1.2149	0	0	0	29	25	11	14	2	6	1	5	KYNU,TH	CYP1B1,CYP4B1,GOT2,GSTM4,KYAT3,TDO2
gobp	GOBP_BICARBONATE_TRANSPORT	0.26755	0.638924	0.0507941	0.402249	1.14727	0	0	0	29	23	13	10	4	3	3	3	CYB5R2,SLC26A9,SLC4A2,SLC4A3	SLC26A2,SLC26A6,SLC4A7
gobp	GOBP_BILE_ACID_AND_BILE_SALT_TRANSPORT	0.0652705	0.349148	0.104652	0.515753	1.44882	0	0	0	32	21	11	10	4	5	2	4	AKR1C1,AKR1C4,SLC10A3,SLCO1A2	ABCC2,ABCC4,FGF19,PRKAA1,SLCO2B1
gobp	GOBP_BILE_ACID_BIOSYNTHETIC_PROCESS	0.587442	0.868206	0.034017	0.299458	0.917623	0	0	0	39	31	18	13	8	4	6	4	AKR1C4,AMACR,CYP27A1,CYP39A1,NR1D1,OSBPL3,OSBPL9,SIRT1	FGF19,HSD17B10,NR1H4,OSBPL1A
gobp	GOBP_BILE_ACID_METABOLIC_PROCESS	0.341282	0.702954	0.0242228	-0.394054	-1.09585	0	0	0	52	41	24	17	11	5	7	5	AKR1C1,AKR1C4,AMACR,CYP27A1,CYP39A1,KIT,LEP,NR1D1,OSBPL3,OSBPL9,SIRT1	ARV1,FGF19,HSD17B10,NR1H4,OSBPL1A
gobp	GOBP_BINDING_OF_SPERM_TO_ZONA_PELLUCIDA	0.344045	0.705142	0.0246759	-0.41536	-1.09915	0	0	0	52	31	17	14	6	6	4	4	ALDOA,ASTL,CLGN,LY6K,ZP3,ZP4	CCT3,CCT8,FETUB,GLIPR1L2,TEX101,VDAC2
gobp	GOBP_BIOLOGICAL_PHASE	0.523591	0.82862	0.0195383	-0.45488	-0.971134	0	0	0	11	11	6	5	2	3	2	3	GAL,MSX2	CDH3,CTNNB1,TGFB2
gobp	GOBP_BIOLOGICAL_PROCESS_INVOLVED_IN_INTERACTION_WITH_HOST	0.55378	0.848908	0.0143568	-0.291935	-0.969128	0	0	0	254	166	105	61	46	30	31	21	AVPR1B,BCL2L1,BSG,CD74,CD81,CHMP4C,CLDN1,CTSB,DAG1,EGFR,FUCA2,GAS6,GRK2,GSN,HLA-DRB1,HSPA1A,HSPA1B,ITCH,ITGA5,ITGB1,ITGB3,ITGB5,KPNA3,KRT6A,LAMP1,LDLR,LGALS1,MID2,NECTIN1,NECTIN4,P4HB,PGLYRP2,PTX3,PVR,SLC52A2,SMPD1,TFRC,TPCN1,TRIM11,TRIM25,TRIM6,TRIM62,TRIML2,TYRO3,VPS18,VPS37B	ATG7,CAV1,CAV2,CD86,CDK1,CH25H,CHMP5,CTSL,CXADR,DYNLT1,EXOC2,IST1,ITGAV,PHB1,PLSCR1,PPIA,SCARB2,SERPINB3,SLC20A2,THOC3,TMPRSS4,TNFRSF14,TPCN2,TRIM10,TRIM21,TRIM22,TRIM38,VAMP8,WWP1,XPR1
gobp	GOBP_BIOLOGICAL_PROCESS_INVOLVED_IN_INTERACTION_WITH_SYMBIONT	0.0841155	0.393222	0.0526464	-0.422445	-1.29476	0	0	0	119	78	48	30	20	11	16	7	ARG1,CCL8,CDK9,CSF1R,CTDP1,EIF2AK4,F2RL1,FN1,HDAC1,HMGA2,IGF2R,JUN,KRT6A,PTX3,SCNN1B,SFTPD,SMARCA4,TBC1D20,TMEM41B,TREM1	APOE,CARD9,CAV2,HSPA8,JAK2,MIR221,MIR222,NUCKS1,PHB1,REST,STOM
gobp	GOBP_BIOLOGICAL_PROCESS_INVOLVED_IN_INTRASPECIES_INTERACTION_BETWEEN_ORGANISMS	0.0519155	0.318969	0.0713773	-0.513641	-1.40671	0	0	0	62	38	28	10	14	7	9	5	CLN8,CNTNAP2,DLG4,DVL1,EN1,GRID1,MAPK8IP2,NLGN2,NRXN2,SEPTIN5,SHANK1,SHANK2,TH,UCN	ATXN1,BBS4,BRINP1,MKKS,PCM1,TBX1,TREM2
gobp	GOBP_BIOLOGICAL_PROCESS_INVOLVED_IN_SYMBIOTIC_INTERACTION	0.471509	0.791929	0.0161889	-0.294602	-1.00519	0	0	0	366	238	149	89	65	40	47	29	ARG1,AVPR1B,BCL2L1,BSG,CCL8,CD74,CD81,CDK9,CHMP4C,CLDN1,CSF1R,CTDP1,CTSB,DAG1,EGFR,EIF2AK4,F2RL1,FN1,FUCA2,GAS6,GRK2,GSN,HDAC1,HLA-DRB1,HMGA2,HSPA1A,HSPA1B,IGF2R,ITCH,ITGA5,ITGB1,ITGB3,ITGB5,JUN,KPNA3,KRT6A,LAMP1,LDLR,LGALS1,LRRC15,MID2,NECTIN1,NECTIN4,P4HB,PGLYRP2,PTX3,PVR,SCNN1B,SFTPD,SLC52A2,SMARCA4,SMPD1,TBC1D20,TFRC,TMEM41B,TPCN1,TREM1,TRIM11,TRIM25,TRIM6,TRIM62,TRIML2,TYRO3,VPS18,VPS37B	APOE,ATG7,CARD9,CAV1,CAV2,CD86,CDK1,CH25H,CHMP5,CTSL,CXADR,DYNLT1,EXOC2,HSP90AB1,HSPA8,IST1,ITGAV,JAK2,MIR221,MIR222,NUCKS1,PHB1,PLSCR1,PPIA,REST,SCARB2,SERPINB3,SLC20A2,STOM,THOC3,TMPRSS4,TNFRSF14,TPCN2,TRIM10,TRIM21,TRIM22,TRIM38,VAMP8,WWP1,XPR1
gobp	GOBP_BIOMINERALIZATION	0.0226709	0.211595	0.10086	-0.421596	-1.37451	1	0	0	186	136	89	47	43	18	29	15	ADGRV1,ADRB2,AMTN,BGLAP,BMP2,BMP2K,CCDC154,CCN1,CCR1,CEBPB,CNNM4,COMP,ECM1,EIF2AK3,ENPP1,FAM20A,FAM83H,FBLN7,GAS6,GJA1,GREM1,LEP,MEF2C,MGP,MMP13,MSX2,NECTIN1,ODAPH,PKDCC,PTGS2,PTK2B,PTN,RFLNB,SGMS2,SLC20A1,SLC4A2,SMAD3,SMPD3,SOX9,TFAP2A,TGFB3,TUFT1,WNT11	ATRAID,BMP4,BMP6,BMPR1B,CYP27B1,FGFR2,FGFR3,ITGB1BP1,KL,NBR1,OSR1,OSR2,P2RX7,SLC24A3,SLC8A1,STIM1,TBX1,WNT4
gobp	GOBP_BLASTOCYST_DEVELOPMENT	0.824449	0.984067	0.0398363	0.222467	0.856902	0	0	0	135	103	43	60	13	20	12	15	CITED2,FBLL1,FURIN,HOPX,HS3ST6,JUNB,KLF4,KPNA7,PELO,PPP4R4,RTN4,SKIL,ZP3	ASF1B,BRCA2,CNOT2,CTR9,GABPA,GINS1,GINS4,KDM4C,MED21,NASP,NCAPG2,NDUFA2,NEK2,NPM2,PALB2,PHF6,RBBP8,RRM2,SALL4,ZPR1
gobp	GOBP_BLASTOCYST_FORMATION	0.873448	1	0.0103288	-0.264076	-0.723224	0	0	0	53	38	22	16	7	4	6	3	CITED2,FURIN,HOPX,JUNB,RTN4,SKIL,ZP3	CNOT2,CTR9,GABPA,KDM4C
gobp	GOBP_BLASTOCYST_GROWTH	0.00654721	0.102829	0.335069	0.638885	1.75554	1	0	0	21	19	4	15	1	8	1	7	PELO	BRCA2,CTR9,GINS1,GINS4,NCAPG2,PALB2,SALL4,ZPR1
gobp	GOBP_BLASTODERM_SEGMENTATION	0.305635	0.669518	0.027678	-0.492139	-1.14294	0	0	0	26	16	11	5	7	1	5	0	BASP1,FZD5,NRP2,PCSK6,SEMA3A,TBX3,TDRD6	FRS2
gobp	GOBP_BLEB_ASSEMBLY	0.450513	0.781275	0.0344445	0.430046	1.00425	0	0	0	10	10	5	5	4	3	4	2	EMP1,EMP3,LPAR3,MYLK	ANLN,P2RX7,PMP22
gobp	GOBP_BLOOD_VESSEL_ENDOTHELIAL_CELL_DIFFERENTIATION	0.631929	0.892838	0.0170115	-0.434176	-0.886858	0	0	0	12	9	7	2	0	1	0	1		CCM2
gobp	GOBP_BLOOD_VESSEL_ENDOTHELIAL_CELL_MIGRATION	0.0753346	0.37396	0.054605	-0.402287	-1.28408	0	0	0	197	109	74	35	40	17	28	14	ABL1,ACVRL1,ADTRP,AKT3,ANGPT1,ANGPT4,ATP2B4,CIB1,EFNA1,EGR3,EPHB4,FGFBP1,FOXC2,GPLD1,GREM1,HDAC5,HMOX1,HSPB1,ID1,ITGB1,JUP,KLF4,MAP2K3,MEF2C,MIR210,MMRN2,MYH9,NUS1,PDGFB,PTGS2,PTK2B,RGCC,RHOJ,SIRT1,SPRED1,SRPX2,TMSB4X,TNF,VEGFA,VEGFC	ADAM17,AMOT,APOE,ATP5F1A,ATP5F1B,FBXW7,HMGB1,ITGB1BP1,MIR149,MIR221,MIR27B,PDCD10,PLK2,PPARG,PRCP,PRKD1,STARD13
gobp	GOBP_BLOOD_VESSEL_ENDOTHELIAL_CELL_PROLIFERATION_INVOLVED_IN_SPROUTING_ANGIOGENESIS	0.7458	0.951696	0.0133924	-0.323087	-0.803355	0	0	0	57	22	14	8	7	7	5	4	ACVRL1,BMPER,FGFBP1,HMOX1,MMRN2,NRARP,VEGFA	BMP4,ITGB1BP1,MIR149,MIR222,MIR27B,PDCD10,SEMA5A
gobp	GOBP_BLOOD_VESSEL_REMODELING	0.0245661	0.220848	0.10552	-0.551215	-1.48965	1	0	0	47	35	25	10	10	5	5	4	ACE,ACVRL1,BCR,EPAS1,FOXC1,FOXC2,JAG1,MDM2,MEF2C,RSPO3	CST3,EDNRA,MIR27B,SEMA3C,TMBIM1
gobp	GOBP_BODY_FLUID_SECRETION	0.0182716	0.189273	0.11791	-0.487933	-1.46239	1	0	0	101	66	41	25	23	9	18	9	AGR2,ALOX12B,AQP5,CELSR2,CYBA,GJA1,HK2,KCNN4,NEURL1,NPR1,NR1H3,PRKCE,SCNN1B,SOCS2,STAT5B,STK39,UCN,USF2,VAMP2,VEGFA,WNK1,XDH,ZBTB7B	CAV1,DDR1,MT-CO2,OAS2,SLC29A1,UMPS,VAMP3,VAMP8,XBP1
gobp	GOBP_BODY_MORPHOGENESIS	0.702682	0.929074	0.0133226	-0.305	-0.85147	0	0	0	48	42	28	14	12	9	8	8	CSRNP1,DAG1,DKK1,DLX5,MMP2,PAX9,PDGFRA,SKI,STRA6,TGFB3,TIPARP,ZNF281	ASPH,CLDN5,FLVCR1,MSX1,PHLDB2,PLEKHA1,RAB3GAP1,TBX1,WNT3
gobp	GOBP_BONE_CELL_DEVELOPMENT	0.766313	0.958515	0.0286794	0.267548	0.81002	0	0	0	49	29	17	12	8	5	2	5	ATP6AP1,GPR68,KIT,PAFAH1B1,PIP4K2A,SIGLEC15,WASF2,ZFPM1	ABI1,FBXW7,MEIS1,SLC9B2,TNFSF11
gobp	GOBP_BONE_DEVELOPMENT	0.202587	0.569666	0.0301461	-0.339784	-1.13914	0	0	0	240	187	109	78	54	30	27	24	ACP5,ADAMTS7,AKAP13,AMER1,ANXA6,ATP6AP1,BGLAP,BMP2,BPNT2,CCDC154,CITED2,COL2A1,COMP,CSGALNACT1,CYP26B1,DLX5,FOXC1,FREM1,GJA1,GLI3,GPR68,GREM1,IFT172,INSIG2,KIT,LEP,MEF2C,MEF2D,MMP13,MSX2,NAB2,PAFAH1B1,PIP4K2A,PITX2,POR,RARG,RFLNB,RIPPLY2,SEMA4D,SHOX2,SIGLEC15,SKI,SLC38A10,SMPD3,SOX9,SPNS2,STC1,TFAP2A,TGFB3,TGFBR2,TRIM45,WASF2,XYLT1,ZFPM1	ABI1,BMP4,BMP6,BMPR1B,CCN4,CHAD,COL27A1,EBP,FBXW7,FGFR2,FGFR3,FOXN3,MEIS1,MSX1,NSD2,OSR2,PAPSS2,PDGFC,PRPSAP2,RARA,SLC9B2,SMAD1,SMAD5,SRD5A1,SULF1,TAPT1,TNFSF11,TRIP11,TTC9,VKORC1
gobp	GOBP_BONE_GROWTH	0.0147019	0.170142	0.138395	-0.6106	-1.57919	1	0	0	32	27	16	11	12	5	7	5	ANXA6,COMP,ECM1,LEP,MMP13,MSX2,POR,RARG,SMPD3,SOX9,STC1,TGFBR2	BNC2,COL27A1,FGFR2,FGFR3,RARA
gobp	GOBP_BONE_MARROW_DEVELOPMENT	0.341735	0.703016	0.0268795	-0.5647	-1.12259	0	0	0	10	8	3	5	0	0	0	0
gobp	GOBP_BONE_MATURATION	0.123282	0.461856	0.0462285	-0.533519	-1.32659	0	0	0	33	22	12	10	8	2	3	1	ADAMTS7,BMP2,CCDC154,GREM1,LEP,RFLNB,SEMA4D,XYLT1	EBP,FGFR3
gobp	GOBP_BONE_MINERALIZATION	0.0775601	0.378497	0.054075	-0.404789	-1.28147	0	0	0	132	102	64	38	31	15	19	12	ADGRV1,ADRB2,BGLAP,BMP2,BMP2K,CCDC154,CCN1,CCR1,COMP,ECM1,EIF2AK3,ENPP1,GJA1,GREM1,LEP,MEF2C,MGP,MMP13,PKDCC,PTGS2,PTK2B,PTN,RFLNB,SGMS2,SMAD3,SMPD3,SOX9,TFAP2A,TGFB3,TUFT1,WNT11	ATRAID,BMP4,BMP6,BMPR1B,CYP27B1,FGFR2,FGFR3,KL,NBR1,OSR1,OSR2,P2RX7,SLC24A3,SLC8A1,WNT4
gobp	GOBP_BONE_MINERALIZATION_INVOLVED_IN_BONE_MATURATION	0.205163	0.57239	0.0366366	-0.626819	-1.24608	0	0	0	16	8	5	3	5	0	1	0	BMP2,CCDC154,GREM1,LEP,RFLNB
gobp	GOBP_BONE_MORPHOGENESIS	0.0232837	0.215445	0.102705	-0.460151	-1.42002	1	0	0	99	83	55	28	29	11	17	9	ACP5,ANXA6,BPNT2,CITED2,COL2A1,COMP,CSGALNACT1,CYP26B1,DLX5,FOXC1,FREM1,GLI3,INSIG2,MEF2C,MEF2D,MMP13,MSX2,NAB2,POR,RARG,RIPPLY2,SHOX2,SKI,SMPD3,SOX9,STC1,TFAP2A,TGFB3,TGFBR2	BMP4,BMP6,BMPR1B,COL27A1,FGFR2,FGFR3,FOXN3,MSX1,OSR2,RARA,TRIP11
gobp	GOBP_BONE_REMODELING	0.00438596	0.0810273	0.241698	-0.512883	-1.55532	1	0	0	93	73	49	24	34	6	19	5	ACP5,ADRB2,BGLAP,CCDC154,CD38,CSF1R,CSK,CTSK,GJA1,GREM1,HTR1B,IL6,INPP5D,ITGB3,LEP,MDK,MITF,NCDN,NOX4,P3H4,PLEKHM1,PTK2B,PTN,RAB3D,RASSF2,SIGLEC15,SYT7,TF,TFRC,TGFB3,TNFAIP3,TNFRSF11B,UBASH3B,ZNF675	CTNNB1,P2RX7,PPARGC1B,SFRP1,SUCO,TNFSF11
gobp	GOBP_BONE_RESORPTION	0.0250127	0.223369	0.101902	-0.504332	-1.45984	1	0	0	66	52	35	17	23	4	15	3	ACP5,ADRB2,BGLAP,CCDC154,CD38,CSF1R,CSK,CTSK,IL6,INPP5D,ITGB3,NCDN,NOX4,PLEKHM1,PTK2B,RAB3D,SIGLEC15,TF,TFRC,TNFAIP3,TNFRSF11B,UBASH3B,ZNF675	CTNNB1,P2RX7,PPARGC1B,TNFSF11
gobp	GOBP_BONE_TRABECULA_FORMATION	0.296922	0.660867	0.0436825	0.493352	1.15209	0	0	0	12	10	6	4	3	3	2	3	GREM1,MMP2,MSX2	CHAD,PPARGC1B,SFRP1
gobp	GOBP_BONE_TRABECULA_MORPHOGENESIS	0.365156	0.72096	0.0403097	0.430156	1.07454	0	0	0	16	13	8	5	4	3	3	3	GREM1,MMP2,MSX2,SEMA4D	CHAD,PPARGC1B,SFRP1
gobp	GOBP_BOX_C_D_SNORNP_ASSEMBLY	0.806276	0.976908	0.0238951	0.307435	0.717928	0	0	0	13	10	5	5	0	1	0	0		ZNHIT3
gobp	GOBP_BRAIN_MORPHOGENESIS	0.0451917	0.296668	0.0774316	-0.53752	-1.43183	1	0	0	43	32	19	13	8	3	6	2	AKT3,CDH2,FOXO3,GBA1,GSX2,PAFAH1B1,SLIT1,SPEF2	BBS4,FANCD2,MKKS
gobp	GOBP_BRANCHED_CHAIN_AMINO_ACID_CATABOLIC_PROCESS	0.21049	0.578864	0.056827	0.435812	1.2129	0	0	0	23	20	6	14	2	11	1	8	BCKDK,IVD	ACADSB,ACAT1,ALDH6A1,AUH,DBT,DLD,ECHS1,HIBADH,HIBCH,HSD17B10,MCCC1
gobp	GOBP_BRANCHED_CHAIN_AMINO_ACID_METABOLIC_PROCESS	0.625358	0.886818	0.0313735	0.311289	0.887839	0	0	0	27	23	9	14	4	11	3	8	BCAT1,BCKDK,ILVBL,IVD	ACADSB,ACAT1,ALDH6A1,AUH,DBT,DLD,ECHS1,HIBADH,HIBCH,HSD17B10,MCCC1
gobp	GOBP_BRANCHED_CHAIN_AMINO_ACID_TRANSPORT	0.246439	0.618514	0.0323316	-0.563724	-1.20351	0	0	0	13	11	8	3	3	0	2	0	SLC6A20,SLC7A5,SLC7A8
gobp	GOBP_BRANCHING_INVOLVED_IN_BLOOD_VESSEL_MORPHOGENESIS	0.279472	0.647604	0.0283891	-0.444113	-1.14861	0	0	0	46	27	21	6	8	3	4	3	ABL1,FKBPL,FOXC2,MDK,NRARP,STK4,TGFBR2,VEGFA	CTNNB1,EDNRA,SEMA3E
gobp	GOBP_BRANCHING_INVOLVED_IN_LABYRINTHINE_LAYER_MORPHOGENESIS	0.0799703	0.383536	0.0604731	-0.657683	-1.4041	0	0	0	13	11	8	3	3	1	3	1	FZD5,RSPO3,SPINT1	FGFR2
gobp	GOBP_BRANCHING_INVOLVED_IN_MAMMARY_GLAND_DUCT_MORPHOGENESIS	0.209448	0.577793	0.0569774	0.436314	1.2143	0	0	0	29	20	9	11	4	3	3	3	AR,KDM5B,MSX2,TBX3	CCL11,DDR1,WNT4
gobp	GOBP_BRANCHING_INVOLVED_IN_PROSTATE_GLAND_MORPHOGENESIS	0.0630787	0.341096	0.0967542	0.698864	1.5447	0	0	0	12	8	3	5	0	4	0	3		BMP4,FGFR2,FRS2,SFRP1
gobp	GOBP_BRANCHING_INVOLVED_IN_SALIVARY_GLAND_MORPHOGENESIS	0.232113	0.602529	0.0324842	-0.502089	-1.21036	0	0	0	30	19	13	6	6	2	4	2	DAG1,HGF,LAMA1,NTN4,SEMA3A,TNF	FGFR2,SEMA3C
gobp	GOBP_BRANCHING_MORPHOGENESIS_OF_AN_EPITHELIAL_TUBE	0.027248	0.228931	0.0920996	-0.423764	-1.37191	1	0	0	184	126	91	35	32	15	23	13	ABL1,AR,BMP2,CTNNBIP1,CTSZ,DAG1,EGF,FGF1,FKBPL,FOXC2,FOXD1,GLI3,GREB1L,GREM1,HOXD11,KDM5B,KRAS,LAMA1,MDK,MSX2,MYC,NRARP,PAX8,SOX9,SPRY2,STK4,TACSTD2,TBX3,TGFBR2,TIE1,TNF,VEGFA	BMP4,CCL11,CELSR1,CTNNB1,DDR1,DLG1,EDNRA,FGFR2,MKS1,NPNT,PAK1,PKD2,SEMA3E,TIMELESS,WNT4
gobp	GOBP_BRANCHING_MORPHOGENESIS_OF_A_NERVE	0.719218	0.939081	0.0152975	-0.410382	-0.815814	0	0	0	10	8	4	4	3	2	3	2	RERE,RTN4,SHOX2	FGFR2,LRRK2
gobp	GOBP_BRANCH_ELONGATION_OF_AN_EPITHELIUM	0.317176	0.681359	0.0272327	-0.50551	-1.14064	0	0	0	19	14	10	4	3	2	3	2	FGF1,SOX9,SPRY2	BMP4,FGFR2
gobp	GOBP_BRONCHUS_DEVELOPMENT	0.80385	0.975507	0.0136915	-0.375439	-0.74635	0	0	0	11	8	7	1	3	1	3	1	AGR2,SOX9,TGFBR2	BMP4
gobp	GOBP_BROWN_FAT_CELL_DIFFERENTIATION	0.209675	0.577793	0.0332858	-0.441451	-1.20504	0	0	0	52	37	26	11	17	8	16	5	ADRB2,BNIP3,CEBPA,CEBPB,DIO2,ERO1A,FABP3,LAMB3,LEP,METRNL,PIM1,PTGS2,RGS2,SIRT1,TFE3,ZBTB7B,ZNF516	ALDH6A1,ARL4A,DHRS7B,DUSP10,LRG1,MB,NUDT7,PEX11A
gobp	GOBP_BUNDLE_OF_HIS_CELL_TO_PURKINJE_MYOCYTE_COMMUNICATION	0.0280251	0.231433	0.10325	-0.702702	-1.53442	1	0	0	15	12	9	3	7	1	5	1	DSC2,DSG2,DSP,GJA5,JUP,SCN5A,TBX5	PKP2
gobp	GOBP_B_CELL_ACTIVATION	0.606492	0.877371	0.0128236	-0.282471	-0.947609	0	0	0	394	188	116	72	52	28	33	21	ABL1,BANK1,BCL3,CARD11,CD38,CD70,CD74,CD81,CEBPG,CLCF1,CMTM7,DOCK10,EPHB2,ERCC1,GPS2,HDAC5,IFNE,IL6,INHBA,INPP5D,IRF2BP2,IRS2,ITGB1,JAK3,KIT,KLF6,KMT5C,LAT2,LGALS1,LRRC8A,LYN,MALT1,MEF2C,NFATC2,PAWR,PELI1,PIK3CD,PTK2B,RAG1,SH3KBP1,STAT5B,SYVN1,TCF3,TFRC,TICAM1,TLR4,TNFAIP3,TNFRSF13C,TNFRSF21,YY1,ZBTB7A,ZFP36L2	ADAM17,AHR,APLF,BAD,BCL6,CASP3,CD86,EXO1,ID2,IGBP1,ITM2A,MLH1,MSH2,NSD2,NTRK1,PHB1,PLCG2,RABL3,RASGRP1,RIF1,SFRP1,SHLD1,SLC25A5,TNFSF13,TPD52,VAV3,XBP1,ZAP70
gobp	GOBP_B_CELL_ACTIVATION_INVOLVED_IN_IMMUNE_RESPONSE	0.997146	1	0.00713183	-0.176216	-0.525575	0	0	0	91	64	31	33	11	12	4	9	ABL1,BCL3,CLCF1,DOCK10,ERCC1,IL6,KMT5C,LGALS1,PTK2B,TFRC,TLR4	APLF,BCL6,EXO1,ITM2A,MLH1,MSH2,NSD2,PLCG2,RIF1,SHLD1,TNFSF13,XBP1
gobp	GOBP_B_CELL_APOPTOTIC_PROCESS	0.355407	0.713736	0.0245981	-0.44021	-1.09458	0	0	0	29	22	16	6	8	2	6	1	BCL10,CD74,CRKL,IRS2,LYN,NOC2L,ORMDL3,TNFRSF21	AURKB,BCL6
gobp	GOBP_B_CELL_DIFFERENTIATION	0.905182	1	0.00787771	-0.238639	-0.750946	0	0	0	147	96	62	34	29	13	18	9	ABL1,BCL3,CARD11,CEBPG,CLCF1,CMTM7,DOCK10,GPS2,HDAC5,IFNE,IL6,INHBA,INPP5D,IRF2BP2,ITGB1,JAK3,KIT,KLF6,LGALS1,LRRC8A,MALT1,PTK2B,RAG1,STAT5B,SYVN1,TCF3,YY1,ZBTB7A,ZFP36L2	ADAM17,BAD,BCL6,ID2,ITM2A,MSH2,NTRK1,PLCG2,RABL3,SFRP1,SLC25A5,TPD52,XBP1
gobp	GOBP_B_CELL_HOMEOSTASIS	0.585173	0.867832	0.0166327	-0.357029	-0.928185	0	0	0	33	28	18	10	8	2	4	2	ABL1,BCL10,CD74,DOCK10,LYN,MEF2C,SPNS2,TNFAIP3	CAMLG,CASP3
gobp	GOBP_B_CELL_MEDIATED_IMMUNITY	0.826376	0.984885	0.00951834	-0.258046	-0.805527	0	0	0	400	91	48	43	19	15	14	10	BCL10,BCL3,C1R,C3,C9,CD70,CD74,CD81,CLCF1,ERCC1,HLA-DRB1,IL4R,INPP5D,KMT5C,SERPING1,SUSD4,TFRC,TNF,ZP3	APLF,B2M,BCL6,C1QBP,CARD9,EXO1,HLA-E,IL13RA2,MLH1,MSH2,NSD2,RIF1,SHLD1,TNFSF13,TREM2
gobp	GOBP_B_CELL_PROLIFERATION	0.0419741	0.28709	0.0781576	-0.490185	-1.41497	1	0	0	105	51	38	13	21	5	13	4	ABL1,CARD11,CD38,CD70,CD74,CD81,CLCF1,EPHB2,IFNE,INPP5D,IRS2,LYN,MEF2C,NFATC2,PAWR,PELI1,TFRC,TICAM1,TLR4,TNFRSF13C,TNFRSF21	AHR,BCL6,CASP3,RASGRP1,VAV3
gobp	GOBP_B_CELL_RECEPTOR_SIGNALING_PATHWAY	0.278213	0.646549	0.0280456	-0.421839	-1.14614	0	0	0	186	36	25	11	16	7	7	7	ABL1,BANK1,CD38,CD81,GPS2,KLHL6,LAT2,LPXN,LYN,MEF2C,NFATC2,PIK3CD,PRKCH,PTPN22,RFTN1,SH2B2	BMX,GCSAM,MAPK1,PLCG2,PLEKHA1,TEC,VAV3
gobp	GOBP_C21_STEROID_HORMONE_BIOSYNTHETIC_PROCESS	0.356021	0.71411	0.041301	0.416598	1.08129	0	0	0	21	15	9	6	4	5	2	3	AKR1B1,BMP2,DAB2,STARD3	BMP6,CYP11A1,DKK3,REST,WNT4
gobp	GOBP_C21_STEROID_HORMONE_METABOLIC_PROCESS	0.178707	0.541565	0.0650003	0.402149	1.22387	0	0	0	38	30	18	12	11	9	7	7	AKR1B1,AKR1C1,AKR1C2,AKR1C3,AKR1C4,BMP2,DAB2,DHRS2,SCNN1B,STARD3,STAT5B	BMP6,CYP11A1,DKK3,HSD17B10,HSD3B1,HSD3B2,REST,SRD5A1,WNT4
gobp	GOBP_C4_DICARBOXYLATE_TRANSPORT	0.169454	0.530028	0.0386038	-0.500421	-1.26378	0	0	0	28	24	13	11	8	4	6	4	ABAT,LRRC8A,LRRC8E,SLC13A5,SLC1A1,SLC1A2,SLC1A3,SLC1A6	LRRC8D,SLC25A12,SLC25A14,SLC7A13
gobp	GOBP_CALCINEURIN_MEDIATED_SIGNALING	0.0759577	0.375407	0.0584362	-0.497866	-1.3635	0	0	0	56	38	28	10	20	3	16	3	ADGRB2,AKAP6,ATP2B4,CHP1,CHP2,CIB1,DYRK2,EFHB,ERBB3,FHL2,GSK3B,HOMER2,HOMER3,MAPK7,NFATC1,NFATC2,PPP3CA,RCAN1,SLC9A1,TNF	NFATC3,PLCG2,SPPL3
gobp	GOBP_CALCIUM_DEPENDENT_CELL_CELL_ADHESION_VIA_PLASMA_MEMBRANE_CELL_ADHESION_MOLECULES	0.0357046	0.260445	0.0878686	-0.565347	-1.47938	1	0	0	43	29	21	7	7	3	6	3	CDH11,CDH13,CDH2,CDH23,KIFAP3,PCDHB14,PCDHGC3	ATP2C1,CDH16,FXYD5
gobp	GOBP_CALCIUM_IMPORT_INTO_THE_MITOCHONDRION	0.59495	0.87175	0.0173947	-0.419013	-0.914955	0	0	0	16	12	8	4	4	3	2	2	MCU,MCUB,MICU1,PSEN2	AFG3L2,MAIP1,VDAC1
gobp	GOBP_CALCIUM_INDEPENDENT_CELL_CELL_ADHESION_VIA_PLASMA_MEMBRANE_CELL_ADHESION_MOLECULES	0.691045	0.92208	0.0150179	-0.365437	-0.837633	0	0	0	25	15	12	3	6	1	5	1	BMP2,CLDN1,CLDN11,CLDN17,CLDN4,CLDN7	CLDN5
gobp	GOBP_CALCIUM_ION_EXPORT	0.886364	1	0.0119587	-0.316735	-0.662417	0	0	0	15	10	5	5	2	2	2	1	ATP2B4,SLC8B1	SLC35G1,YWHAE
gobp	GOBP_CALCIUM_ION_IMPORT	0.000107996	0.00691176	0.538434	-0.5914	-1.76952	1	1	0	106	65	45	20	23	10	15	8	ACE,ATP2A2,ATP2B4,ATP2C2,CACNA1A,CACNA1I,CXCL12,EGF,FYN,HES1,HOMER1,MCU,MCUB,MICU1,NALF2,PDGFB,PSEN2,SLC30A1,STC1,TRPV1,TRPV2,TRPV3,UCN	AFG3L2,CASK,CDK5,CTNNB1,LGALS3,MAIP1,ORAI1,PKD2,SLC8A1,VDAC1
gobp	GOBP_CALCIUM_ION_IMPORT_INTO_CYTOSOL	0.168049	0.528927	0.0395475	-0.54956	-1.27629	0	0	0	28	16	11	5	6	1	4	1	ATP2B4,FYN,NALF2,TRPV1,TRPV2,TRPV3	SLC8A1
gobp	GOBP_CALCIUM_ION_REGULATED_EXOCYTOSIS	7.7683e-05	0.00564357	0.538434	-0.622057	-1.81258	1	1	0	72	54	38	16	16	6	10	3	ARHGAP17,ATP2A2,CACNA1I,CADPS,CBARP,KCNB1,MYH9,STX1A,SYT11,SYT12,SYT7,SYT8,UNC13A,VAMP2,ZP3,ZP4	CDK5,RAB3GAP1,RAP1B,REST,SYT17,VAMP3
gobp	GOBP_CALCIUM_ION_REGULATED_EXOCYTOSIS_OF_NEUROTRANSMITTER	0.00503887	0.0880101	0.245188	-0.733305	-1.68084	1	0	0	20	15	11	4	4	1	3	1	ATP2A2,SYT7,SYT8,UNC13A	RAB3GAP1
gobp	GOBP_CALCIUM_ION_TRANSMEMBRANE_TRANSPORT	0.000534832	0.0209873	0.477271	-0.437513	-1.48672	1	1	0	336	225	143	82	59	34	36	21	ABL1,AKAP6,ANXA6,ANXA9,ATP1A2,ATP1B1,ATP2A2,ATP2B4,ATP2C2,BDKRB1,CACNA1A,CACNA1I,CACNB4,CACNG4,CAMK2D,CBARP,CEMIP,CHRNA9,CYBA,ERO1A,FKBP1B,FYN,GAS6,GEM,GPER1,GRIN2B,GRIN3A,HSPA2,ITPR1,JPH2,LYN,MCU,MCUB,MICU1,NALF2,ORAI2,ORAI3,PKD1L1,PKD1L2,PRKACA,PRKCE,PSEN2,PTK2B,RASA3,RYR2,SLC8B1,SLC9A1,TMC1,TMEM38A,TPCN1,TRPC4AP,TRPC6,TRPV1,TRPV2,TRPV3,TSPAN13,UBASH3B,UBQLN1,XCR1	AFG3L2,ATP2C1,CASQ2,CDK5,DMD,EDNRA,IBTK,ITGAV,ITPR2,MAIP1,MCOLN1,NOS1,NPSR1,ORAI1,P2RX7,P2RY6,PDE4D,PKD2,PLCG2,PMPCB,PRKD1,SEC61A1,SLC24A3,SLC35G1,SLC8A1,SNCA,STIM1,TMCO1,TMEM165,TMEM37,TPCN2,TRPM7,VDAC1,YWHAE
gobp	GOBP_CALCIUM_ION_TRANSMEMBRANE_TRANSPORT_VIA_HIGH_VOLTAGE_GATED_CALCIUM_CHANNEL	0.764985	0.957523	0.0139854	-0.365248	-0.779776	0	0	0	18	11	7	4	1	1	1	1	CAMK2D	NOS1
gobp	GOBP_CALCIUM_ION_TRANSPORT	6.98765e-07	0.000150262	0.659444	-0.477741	-1.65278	1	1	0	472	300	191	109	90	45	60	31	ABL1,ACE,AKAP6,ANXA6,ANXA9,ARRB2,ATP1A2,ATP1B1,ATP2A2,ATP2B4,ATP2C2,BDKRB1,BSPRY,CACNA1A,CACNA1I,CACNB4,CACNG4,CAMK2B,CAMK2D,CAMK2G,CBARP,CCL8,CCN2,CCR1,CDH23,CEMIP,CHRNA9,CRACR2B,CXCL12,CYBA,EFHB,EGF,EPO,ERO1A,FKBP1B,FYN,GAS6,GEM,GPER1,GRIN2B,GRIN3A,HES1,HOMER1,HOMER2,HOMER3,HSPA2,IL16,ITPR1,JAK3,JPH2,KCNN4,LYN,MCU,MCUB,MICU1,MYLK,NALF2,OPRD1,ORAI2,ORAI3,P2RX5,PDGFB,PKD1L1,PKD1L2,PPP3CA,PRKACA,P…	AFG3L2,ATP2C1,CALCRL,CASK,CASQ2,CAV1,CDK5,CTNNB1,CYP27B1,DMD,DNM1L,EDNRA,GRAMD2A,IBTK,ITGAV,ITPR2,LGALS3,MAIP1,MCOLN1,NOS1,NPSR1,ORAI1,P2RX7,P2RY6,PDE4D,PKD2,PLCG2,PMPCB,PRKD1,RGS4,SARAF,SEC61A1,SLC24A3,SLC35G1,SLC8A1,SNCA,STIM1,TMBIM6,TMCO1,TMEM165,TMEM37,TPCN2,TRPM7,VDAC1,YWHAE
gobp	GOBP_CALCIUM_ION_TRANSPORT_INTO_CYTOSOL	0.137527	0.478246	0.0391148	-0.377014	-1.20927	0	0	0	175	115	71	44	32	18	22	10	ABL1,AKAP6,ATP1A2,ATP2B4,BDKRB1,CAMK2D,CEMIP,CYBA,EPO,ERO1A,FKBP1B,FYN,GPER1,GRIN2B,ITPR1,JPH2,LYN,NALF2,P2RX5,PRKACA,PRKCE,PTK2B,RASA3,RYR2,SLC8B1,TMEM38A,TPCN1,TRPV1,TRPV2,TRPV3,UBASH3B,XCR1	CASQ2,CAV1,DMD,IBTK,ITPR2,MCOLN1,NOS1,NPSR1,P2RX7,P2RY6,PDE4D,PKD2,PLCG2,PRKD1,SLC8A1,SNCA,TMBIM6,TPCN2
gobp	GOBP_CALCIUM_MEDIATED_SIGNALING	0.0217899	0.209183	0.102168	-0.41449	-1.36579	1	0	0	223	151	106	45	52	20	38	12	ADGRB2,ADGRL1,AKAP6,ATP1A2,ATP1B1,ATP2A2,ATP2B4,CAMK2D,CCR1,CDH13,CHP1,CHP2,CIB1,CXCR1,CXCR2,DEFB1,DMPK,DYRK2,EFHB,EGFR,EIF2AK3,ERBB3,FHL2,FKBP1B,GRIN2B,GSK3B,HOMER2,HOMER3,ITPR1,LAT2,MAPK7,MAPT,MCTP1,MCU,NFATC1,NFATC2,NUDT4,P2RX5,PPP1R9B,PPP3CA,PRKACA,PTGFR,PTK2B,RCAN1,RCAN2,RYR2,SAMD14,SLC9A1,TMEM38A,TNF,TNNI3,XCR1	CASQ2,DMD,DMTN,FIS1,GPR143,HINT1,LRRK2,MCOLN1,NCALD,NFATC3,P2RX7,PLCE1,PLCG2,PRKAA1,SLC8A1,SPPL3,TNFSF11,TPCN2,TREM2,ZAP70
gobp	GOBP_CALCIUM_MEDIATED_SIGNALING_USING_INTRACELLULAR_CALCIUM_SOURCE	0.290883	0.655781	0.0284851	-0.490481	-1.15359	0	0	0	27	17	11	6	7	3	6	2	ADGRL1,DEFB1,FKBP1B,HOMER2,PRKACA,PTGFR,RYR2	DMTN,FIS1,GPR143
gobp	GOBP_CAMERA_TYPE_EYE_DEVELOPMENT	0.00677751	0.104899	0.180468	-0.399765	-1.36932	1	0	0	359	253	170	83	90	39	63	30	ABI2,ACHE,ACVRL1,AHI1,ALDH1A3,AQP5,ARHGAP35,ATP2B4,B9D1,BCAR3,BFSP1,CC2D2A,CDKN1B,CDKN1C,CELF4,CITED2,CLN8,COL8A1,COL8A2,CRYAB,CTNS,DSCAM,EGFR,EPHB2,FAT1,FOXC1,FOXC2,FZD4,FZD5,FZR1,GDF11,GJA1,GLI3,GRHL3,HDAC1,HES5,IFT172,IGFN1,INHBA,JAG1,JMJD6,JUN,KDM5B,KLF4,LAMA1,LAMC3,LPCAT1,MAX,MERTK,MITF,MTNR1B,NECTIN1,NHS,OBSL1,PAX6,PDGFRA,PHACTR4,PITX2,PPP1R13L,PTPRM,RARG,RCN1,RDH13,RET,RHOJ,SKI,SKIL,SLC17A…	ALDH1A2,BBS4,BCL11B,BMP4,BMPR1B,C12orf57,CEP290,CTNNB1,CYP1B1,DLG1,EFEMP1,FJX1,FRS2,GATA3,HSF4,IMPDH2,MAF,MAN2A1,MDM1,MEIS1,MFSD2A,NTRK2,OSR2,PDE6A,PKNOX1,PROM1,RAB3GAP1,RARA,RPL24,SMARCD3,TENT2,TFAP2B,TGFB2,TOPORS,TTC8,TTLL5,TWSG1,WDPCP,XRN2
gobp	GOBP_CAMERA_TYPE_EYE_MORPHOGENESIS	0.0489863	0.310548	0.0691172	-0.421138	-1.32846	1	0	0	141	98	67	31	36	14	24	12	ABI2,AHI1,ALDH1A3,AQP5,BCAR3,CITED2,COL8A1,COL8A2,DSCAM,EPHB2,FAT1,FZD5,GDF11,GLI3,IFT172,IGFN1,JAG1,NECTIN1,OBSL1,PAX6,PHACTR4,PITX2,PTPRM,RDH13,SKI,SLC1A1,SOX9,STRA6,TBC1D20,TFAP2A,TH,THRB,VEGFA,WNT9A,YY1,ZEB1	BBS4,BMP4,C12orf57,CTNNB1,FJX1,FRS2,MAN2A1,MEIS1,MFSD2A,NTRK2,PROM1,TFAP2B,TOPORS,TTC8
gobp	GOBP_CAMERA_TYPE_EYE_PHOTORECEPTOR_CELL_DIFFERENTIATION	0.639504	0.896014	0.0297253	0.325075	0.871723	0	0	0	26	17	10	7	3	5	2	5	DSCAM,SOX9,THRB	BBS4,NTRK2,PROM1,TOPORS,TTC8
gobp	GOBP_CAMP_CATABOLIC_PROCESS	0.309349	0.674499	0.028635	-0.57949	-1.15199	0	0	0	10	8	6	2	2	1	0	1	PDE10A,PDE4A	PDE4D
gobp	GOBP_CAMP_MEDIATED_SIGNALING	0.00332314	0.0694872	0.291091	-0.608207	-1.65251	1	0	0	53	36	30	6	16	2	14	2	ADCY1,AKAP6,CAP2,CDC34,DEFB1,GAL,GIPR,GNAI1,INSL3,MAPK7,PDE2A,PDE3A,PEX5L,RAPGEF2,SOX9,UCN	AHR,PDE4D
gobp	GOBP_CAMP_METABOLIC_PROCESS	0.0846154	0.394062	0.0574353	-0.59071	-1.38933	0	0	0	24	17	12	5	6	1	2	1	ADCY1,ADCY4,ADCY7,ADCY9,PDE10A,PDE4A	PDE4D
gobp	GOBP_CANONICAL_WNT_SIGNALING_PATHWAY	0.120752	0.456975	0.0401503	-0.342536	-1.17635	0	0	0	328	265	177	88	81	36	65	32	AMER1,AMFR,ANKRD6,APC2,AXIN1,BAMBI,BICC1,BMP2,CCNYL1,CDH2,CSNK1E,CTDNEP1,CTNNBIP1,CTNND2,DAB2,DAB2IP,DAPK3,DKK1,DLX5,DVL1,EGF,EGFR,FAM53B,FOLR1,FOXO1,FOXO3,FRAT1,FRMD8,FZD1,FZD4,FZD5,FZD7,FZD8,GLI3,GREM1,GSK3B,HDAC1,HECW1,JUP,KANK1,KLF4,LGR6,LRP4,LRP6,LZTS2,MDK,MITF,NRARP,OTUD5,PLEKHA4,PORCN,PPM1A,PRICKLE1,RAB5A,RARG,RBMS3,RECK,RSPO3,SDC1,SIAH2,SMAD3,SOX4,SOX7,SOX9,STK11,STK4,TBL1X,TCF7,TCF7L1,TL…	APOE,ASPM,CAPRIN2,CAV1,CCDC88C,CDH3,CSNK1A1,CTNNB1,CYLD,DAAM2,DKK3,EDNRA,FGFR2,FZD10,G3BP1,GATA3,IGFBP2,JADE1,LGR5,LRRK2,LYPD6,MKS1,NKD1,OTULIN,RPS12,SCEL,SEMA5A,SFRP1,SOX2,STK3,TLE5,USP47,WNK2,WNT10A,WNT3,WNT4
gobp	GOBP_CARBOHYDRATE_BIOSYNTHETIC_PROCESS	0.168246	0.528927	0.0339907	-0.349412	-1.16149	0	0	0	222	170	110	60	58	23	43	16	AKR1B1,AKT2,AP2A1,AVPR1B,B3GNT2,B3GNT3,B3GNT4,B3GNT8,B4GALNT2,B4GALT5,CHST11,CHST12,CHST15,CSGALNACT1,DGAT2,DYRK2,EGF,ENO2,ENPP1,FAM3A,FOXO1,FUT1,FUT2,FUT3,GBE1,GPER1,GSK3B,IGF2,IMPA2,IRS1,IRS2,KAT2B,LEP,NDST1,NDST2,NNMT,NR1D1,PCK2,PDGFB,PPP1CB,PPP1R3B,PPP1R3G,PRKAG3,PTGES3,PTK2B,SELENOS,SESN2,SIK1,SIRT1,SIRT7,SLC39A14,SMPD3,SORBS1,ST6GALNAC5,ST6GALNAC6,STK11,TPI1,USP7	ACADM,AGL,AKR1A1,B3GALNT1,EPM2AIP1,GOT1,GYG1,HAS3,HRH1,IMPA1,MPDU1,P2RY1,P2RY6,PASK,PPP1R3C,PPP1R3D,PPP1R3E,RANBP2,SLC25A12,SLC37A4,SNCA,SORD,UGP2
gobp	GOBP_CARBOHYDRATE_CATABOLIC_PROCESS	0.330908	0.692743	0.0225166	-0.332823	-1.07677	0	0	0	169	125	74	51	28	24	21	15	ALDOA,ALDOC,CHIT1,DDIT4,DERA,ENO2,FUT1,FUT2,GK5,HEXB,HK2,JMJD8,LDHA,MANBA,MIR210,MYC,NEU2,OGDH,PFKP,PPP1CB,PPP1R3B,PRKAG3,PYGB,PYGL,RB1CC1,STBD1,TPI1,ZBTB7A	ABHD10,ADPGK,AGL,BAD,BPGM,CTBS,DHTKD1,ENTPD5,FUT10,GALM,GALT,GIT1,GLYCTK,HK1,NAGA,P2RX7,PPP1R3D,PRKAA1,PRKAG1,SCARB2,SLC25A12,SORD,TIGAR,TKFC
gobp	GOBP_CARBOHYDRATE_DERIVATIVE_CATABOLIC_PROCESS	0.039207	0.276171	0.0755861	-0.401788	-1.32127	1	0	0	185	148	85	63	44	28	36	18	ADA2,ALDH1A1,AMPD3,CDA,CEMIP,CHI3L1,CHIT1,DERA,DPYS,EDEM1,ENPP4,ENTPD7,FBXO2,FITM2,FUCA2,GBA1,GDA,GNS,HEXB,HYAL1,HYAL4,IDS,LYG2,MAN1A1,MANBA,MMP12,NCCRP1,NEIL2,NEU2,NT5E,NUDT4,NUDT8,OGA,PDE10A,PDE2A,PDE4A,PDE5A,PGLYRP2,PGLYRP3,PGLYRP4,TYMP,UPB1,UPP1,XDH	ABHD10,ACAT1,BPGM,CD44,CHI3L2,CST3,CTBS,CTSL,DPYD,GALT,GNPDA2,HINT1,HPRT1,ITPA,NAGA,NEIL1,NGLY1,NPL,NUDT1,NUDT11,NUDT15,NUDT16,NUDT7,NUDT9,PDE4D,PDE9A,SMUG1,TDG
gobp	GOBP_CARBOHYDRATE_DERIVATIVE_TRANSPORT	0.828664	0.986206	0.0338469	0.229176	0.830277	0	0	0	86	70	34	36	13	18	9	14	ABCC6,ABCG1,CPTP,GLTP,LRRC8A,LRRC8E,PLTP,SLC25A42,SLC29A3,SLC29A4,SLC35C1,SLC37A2,SLC5A1	ABCC4,ABCC5,CD47,GJB1,LRRC8D,MFSD2A,NPC2,RFT1,SLC15A2,SLC25A17,SLC25A19,SLC25A5,SLC25A6,SLC28A3,SLC29A1,SLC35A5,SLC35D1,SLC37A4
gobp	GOBP_CARBOHYDRATE_HOMEOSTASIS	0.00513044	0.088033	0.211071	-0.431378	-1.44344	1	0	0	277	183	116	67	56	26	41	18	ABCA12,ABCC8,ACE,ADIPOR2,BRSK2,C2CD2L,CEBPA,CMKLR2,CYBA,EFNA5,FABP5,FKBP1B,FOXA2,FOXO1,FOXO3,GAS6,GPER1,GPLD1,GPR68,GRIK5,HK2,HLA-DRB1,HNF4A,IGFBP5,IL6,IRS1,IRS2,KCNB1,KLF7,LEP,LRRC8A,MCU,MTNR1B,NMB,NOX4,NR1D1,PAX6,PCK2,PIM3,PPARD,PPP1R3G,PPP3CA,PRKACA,PRKCE,PYGL,RAB11FIP5,RAF1,SESN2,SIRT1,SLC39A14,SLC8B1,SMARCA4,SOX4,STK11,TH,TWNK	ANO1,BAD,CCN4,GCLC,HK1,HMGN3,LRRC8D,NR1H4,NUCKS1,OAS1,OXCT1,PARK7,PDK3,PPARG,PRCP,PRKAA1,RMI1,SELENOT,SLC16A1,SLC29A1,SLC9B2,TFAP2B,TRA2B,TREM2,VSNL1,XBP1
gobp	GOBP_CARBOHYDRATE_PHOSPHORYLATION	0.706289	0.931096	0.0141148	-0.331014	-0.835954	0	0	0	26	24	13	11	5	5	5	3	GNE,HK2,IPPK,PFKFB3,PFKFB4	GNPTAB,GNPTG,HK1,ITPK1,TKFC
gobp	GOBP_CARBOHYDRATE_TRANSMEMBRANE_TRANSPORT	3.23239e-05	0.00284874	0.557332	-0.565958	-1.76487	1	1	0	137	90	67	23	37	7	32	7	ACE,AKT2,BRAF,C3,CLIP3,ENPP1,FABP5,GRB10,HK2,IL1B,IRS1,IRS2,LEP,MYC,NR4A3,OPN3,PPARD,RTN2,SELENOS,SESN2,SLC1A2,SLC23A1,SLC23A2,SLC27A1,SLC27A4,SLC2A1,SLC2A12,SLC2A14,SLC2A3,SLC45A3,SLC5A1,SLC5A10,SLC5A9,SORBS1,SORT1,TNF,TRIB3	C2CD5,EDNRA,FGF19,MEF2A,PID1,SLC17A5,SLC2A8
gobp	GOBP_CARBOHYDRATE_TRANSPORT	0.00515818	0.088033	0.215783	-0.460339	-1.4798	1	0	0	174	118	79	39	43	16	36	14	ACE,AKT2,BRAF,C3,CLIP3,ENPP1,EZR,FABP5,GRB10,HK2,IL1B,IRS1,IRS2,LEP,MFSD12,MFSD2B,MYC,NR4A3,OPN3,PPARD,RTN2,SELENOS,SESN2,SLC1A2,SLC23A1,SLC23A2,SLC27A1,SLC27A4,SLC2A1,SLC2A12,SLC2A14,SLC2A3,SLC35C1,SLC37A2,SLC45A3,SLC5A1,SLC5A10,SLC5A9,SMPD3,SORBS1,SORT1,TNF,TRIB3	AQP11,AQP3,C2CD5,EDNRA,FGF19,MEF2A,MFSD2A,PID1,RFT1,SLC17A5,SLC26A6,SLC2A8,SLC35A5,SLC35D1,SLC37A4,SLC45A4
gobp	GOBP_CARBOXYLIC_ACID_TRANSPORT	0.433326	0.769848	0.0176347	-0.304257	-1.02497	0	0	0	305	201	121	80	61	34	39	27	ABAT,ABCB4,ABCC1,ABCC6,ACE,AKR1C1,AKR1C4,ATP1A2,AVPR1B,BDKRB2,CD36,CLN8,CTNS,FOLR1,GJA1,HRH3,HTR1B,IL1A,IL1B,ITGB1,LEP,LRRC8A,LRRC8E,MFSD12,MYC,NMB,PLA2R1,RGS2,SLC10A3,SLC13A5,SLC16A13,SLC16A3,SLC16A5,SLC17A7,SLC19A2,SLC1A1,SLC1A2,SLC1A3,SLC1A6,SLC22A13,SLC23A1,SLC23A2,SLC26A9,SLC27A1,SLC27A4,SLC36A4,SLC38A2,SLC38A5,SLC66A1,SLC66A1L,SLC6A11,SLC6A14,SLC6A20,SLC6A6,SLC6A8,SLC7A5,SLC7A7,SLC7A8,SLCO1…	ABCC2,ABCC4,ABCC5,FGF19,LRRC8D,MPC1,NTRK2,P2RX7,PDPN,PLA2G4A,PLA2G4F,PRKAA1,RAB3GAP1,RGS4,SERINC5,SFXN5,SLC16A1,SLC16A14,SLC16A7,SLC16A9,SLC17A5,SLC25A12,SLC25A14,SLC25A38,SLC26A2,SLC26A6,SLC35D1,SLC38A6,SLC5A6,SLC7A1,SLC7A13,SLCO2B1,SNCA,TNFSF11
gobp	GOBP_CARDIAC_ATRIUM_DEVELOPMENT	0.0951538	0.416569	0.0526464	-0.523934	-1.35504	0	0	0	38	27	20	7	9	2	5	1	BMP2,CCN1,GJA5,MDM2,SHOX2,SOX4,TBX5,WNT11,ZFPM1	NSD2,TGFB2
gobp	GOBP_CARDIAC_ATRIUM_MORPHOGENESIS	0.232486	0.603208	0.0323901	-0.493596	-1.20178	0	0	0	30	20	15	5	6	2	4	1	BMP2,CCN1,SHOX2,SOX4,TBX5,ZFPM1	NSD2,TGFB2
gobp	GOBP_CARDIAC_CELL_DEVELOPMENT	0.350746	0.708513	0.0524048	0.297832	1.04441	0	0	0	93	60	41	19	17	11	16	10	AKAP13,AKAP6,ASB2,CTDP1,FHL2,FHOD3,JAG1,LMNA,NEBL,OBSL1,PDGFRA,RGS2,SHOX2,TBX3,TBX5,VEGFA,YY1	BMP4,CDK1,CXADR,MEF2A,MYL2,MYO18B,PARP2,PDCD4,RGS4,SLC8A1,TOMM70
gobp	GOBP_CARDIAC_CHAMBER_DEVELOPMENT	0.000746583	0.0255645	0.477271	-0.481007	-1.57084	1	1	0	172	138	92	45	44	19	32	14	ADAMTS1,BMP2,CCN1,CITED2,CPE,DNAH11,DSP,FGFRL1,FHL2,FOXC1,FOXC2,FZD1,GJA5,GREB1L,HAND2,HES1,JAG1,KCNK2,LMO4,MDM2,MEF2C,MSX2,NDST1,NRP2,OVOL2,PAX8,PDE2A,PPP1R13L,PRDM1,RYR2,SAV1,SCN5A,SHOX2,SLIT3,SOX4,STRA6,TBX3,TBX5,TGFBR2,TNNI1,TNNI3,TPM1,WNT11,ZFPM1	BMP4,CNTRL,DCTN5,EDNRA,FGFR2,FRS2,GATA3,MKS1,MYL2,NSD2,PKP2,PTCD2,SALL4,SEMA3C,SMARCD3,TBX1,TGFB2,TRIP11,ZBTB14
gobp	GOBP_CARDIAC_CHAMBER_FORMATION	0.0839752	0.392908	0.0594871	-0.686393	-1.40204	0	0	0	14	9	7	2	5	2	2	2	BMP2,HAND2,MEF2C,SOX4,TBX5	EDNRA,SMARCD3
gobp	GOBP_CARDIAC_CHAMBER_MORPHOGENESIS	0.00877604	0.119443	0.166521	-0.466454	-1.4738	1	0	0	128	100	69	31	34	13	23	10	ADAMTS1,BMP2,CCN1,CITED2,CPE,DNAH11,DSP,FGFRL1,FHL2,FOXC1,FOXC2,FZD1,HAND2,HES1,JAG1,MDM2,MEF2C,MSX2,NRP2,OVOL2,PPP1R13L,RYR2,SAV1,SHOX2,SLIT3,SOX4,TBX3,TBX5,TGFBR2,TNNI1,TNNI3,TPM1,WNT11,ZFPM1	BMP4,EDNRA,FGFR2,GATA3,MKS1,MYL2,NSD2,PKP2,PTCD2,SEMA3C,SMARCD3,TBX1,TGFB2
gobp	GOBP_CARDIAC_CONDUCTION	0.00682261	0.105096	0.193114	-0.500793	-1.51866	1	0	0	104	73	45	28	25	13	17	11	ABCC9,ATP1A2,ATP1B1,ATP2A2,ATP2B4,CAMK2D,DSC2,DSG2,DSP,FKBP1B,GJA1,GJA5,GJC1,GJC3,JUP,KCNE1,PRKACA,RYR2,SCN1B,SCN3B,SCN5A,SLC4A3,SLC9A1,SPTBN4,TBX5	AKAP9,CASQ2,CAV1,CXADR,KCND3,KCNJ2,MEF2A,PDE4D,PKP2,RNF207,SCN4B,SLC8A1,YWHAE
gobp	GOBP_CARDIAC_CONDUCTION_SYSTEM_DEVELOPMENT	0.0618557	0.337943	0.06604	-0.533148	-1.40251	0	0	0	39	30	20	10	9	6	8	6	DSG2,GJA1,GJA5,HOPX,MSX2,SCN5A,SHOX2,TBX3,TBX5	BMP4,CDC42,ID2,MSX1,SMAD1,SMAD5
gobp	GOBP_CARDIAC_EPITHELIAL_TO_MESENCHYMAL_TRANSITION	0.694179	0.924393	0.013963	-0.320677	-0.857931	0	0	0	37	33	24	9	10	4	8	4	ACVRL1,ADAM15,BMP2,EFNA1,JAG1,MSX2,RTN4,TBX3,TGFB3,TGFBR2	BMP4,MSX1,PDCD4,TGFB2
gobp	GOBP_CARDIAC_LEFT_VENTRICLE_MORPHOGENESIS	0.0328419	0.25115	0.0951997	-0.694759	-1.51707	1	0	0	15	12	9	3	4	1	4	1	CPE,RYR2,TBX5,TGFBR2	EDNRA
gobp	GOBP_CARDIAC_MUSCLE_CELL_ACTION_POTENTIAL	0.00875109	0.119406	0.17245	-0.518106	-1.53428	1	0	0	80	61	39	22	18	13	13	10	ANK3,ATP1A2,ATP1B1,ATP2A2,CAMK2D,DSC2,DSG2,DSP,GJA1,GJA5,GJC1,JUP,KCNE1,RYR2,SCN1B,SCN3B,SCN5A,SLC4A3	AKAP9,CAV1,CXADR,DLG1,DMD,KCND3,KCNJ2,PKP2,RNF207,SCN4B,SLC8A1,TMEM161B,YWHAE
gobp	GOBP_CARDIAC_MUSCLE_CELL_ACTION_POTENTIAL_INVOLVED_IN_CONTRACTION	0.00495179	0.0880101	0.235142	-0.58724	-1.63309	1	0	0	56	41	28	13	12	7	9	6	DSC2,DSG2,DSP,GJA1,GJA5,GJC1,JUP,KCNE1,RYR2,SCN1B,SCN3B,SCN5A	CAV1,DLG1,KCND3,KCNJ2,PKP2,RNF207,SCN4B
gobp	GOBP_CARDIAC_MUSCLE_CELL_CONTRACTION	0.000941865	0.0294082	0.477271	-0.574816	-1.68434	1	1	0	78	57	38	19	18	9	13	8	ATP1A2,ATP2A2,CAMK2D,DSC2,DSG2,DSP,GJA1,GJA5,GJC1,GSN,JUP,KCNE1,RYR2,SCN1B,SCN3B,SCN5A,SLC9A1,STC1	AKAP9,CAV1,DLG1,KCND3,KCNJ2,PDE4D,PKP2,RNF207,SCN4B
gobp	GOBP_CARDIAC_MUSCLE_CELL_DIFFERENTIATION	0.663194	0.90744	0.0129489	-0.290506	-0.900239	0	0	0	130	86	54	32	27	15	20	11	AKAP13,AKAP6,ARRB2,ASB2,BMP2,CTDP1,DKK1,FHL2,FHOD3,FZD7,GREM1,ITGB1,KDM6B,LMNA,MEF2C,NEBL,NOX4,OBSL1,PDGFRA,RGS2,SHOX2,SIK1,SLC9A1,TBX3,TBX5,VEGFA,YY1	ACADM,BMP4,CDK1,CXADR,FRS2,MEF2A,MIR222,MIR590,MYL2,MYO18B,PARP2,RARA,RGS4,SLC8A1,TOMM70
gobp	GOBP_CARDIAC_MUSCLE_CELL_MEMBRANE_REPOLARIZATION	0.0742975	0.370866	0.0602958	-0.551087	-1.40608	0	0	0	42	25	15	10	7	6	5	5	ATP1B1,GJA1,GJA5,KCNE1,SCN1B,SCN5A,WDR1	AKAP9,KCND3,KCNJ2,RNF207,SCN4B,YWHAE
gobp	GOBP_CARDIAC_MUSCLE_CELL_MYOBLAST_DIFFERENTIATION	0.233731	0.604394	0.0339513	-0.612918	-1.21844	0	0	0	13	8	6	2	2	1	1	0	GREM1,PRICKLE1	REST
gobp	GOBP_CARDIAC_MUSCLE_CELL_PROLIFERATION	0.262144	0.633753	0.0287419	-0.410516	-1.14991	0	0	0	60	43	27	16	12	7	8	4	CITED2,FOXC1,FOXC2,JARID2,KCNK2,MEF2C,PIM1,RUNX1,SAV1,TBX5,TENM4,TGFBR2	CDK1,FGFR2,MIR222,MIR590,PRKAR1A,SMAD1,TGFB2
gobp	GOBP_CARDIAC_MUSCLE_CONTRACTION	0.0105079	0.134822	0.151813	-0.461501	-1.45937	1	0	0	144	101	64	37	33	17	21	13	ATP1A2,ATP1B1,ATP2A2,CAMK2D,CCN2,DSC2,DSG2,DSP,FKBP1B,GJA1,GJA5,GJC1,GRK2,GSN,JUP,KCNE1,MAP2K3,MYLK2,PDE5A,PPP1R13L,PRKACA,RGS2,RYR2,SCN1B,SCN3B,SCN5A,SLC9A1,STC1,TMEM38A,TNNI1,TNNI3,TPM1,UCN	AKAP9,CASQ2,CAV1,CHGA,DLG1,DMD,KCND3,KCNJ2,MYL2,NOS1,PDE4D,PKP2,RNF207,SCN4B,SLC8A1,SMAD5,TAFAZZIN
gobp	GOBP_CARDIAC_MUSCLE_TISSUE_DEVELOPMENT	0.0564729	0.326595	0.0620732	-0.38293	-1.27405	0	0	0	246	172	115	57	56	29	38	21	AKAP13,AKAP6,ANKRD1,ARRB2,ASB2,BMP2,CITED2,CTDP1,DKK1,DSG2,DSP,ERBB3,FHL2,FHOD3,FOXC1,FOXC2,FZD7,GJA1,GJA5,GJC1,GREM1,HOPX,ITGB1,JARID2,JPH2,KCNK2,KDM6B,LMNA,MEF2C,MSX2,MYLK2,NEBL,NOX4,OBSL1,PDGFRA,PIM1,PPP1R13L,RGS2,RUNX1,RYR2,SAV1,SCN5A,SGCG,SHOX2,SIK1,SLC9A1,TBX3,TBX5,TENM4,TGFBR2,TNNI1,TNNI3,TPM1,VEGFA,YY1,ZFPM1	ACADM,ALDH1A2,BMP4,CDC42,CDK1,CXADR,EDNRA,FGFR2,FRS2,ID2,MEF2A,MIR222,MIR590,MSX1,MYL2,MYO18B,PARP2,PKP2,PRKAR1A,PRMT1,PTCD2,RARA,RGS4,SLC8A1,SMAD1,SMAD5,TAFAZZIN,TGFB2,TOMM70
gobp	GOBP_CARDIAC_MUSCLE_TISSUE_MORPHOGENESIS	0.0317626	0.2464	0.0913213	-0.522916	-1.45983	1	0	0	61	42	29	13	11	6	5	4	ANKRD1,BMP2,DSP,FOXC1,FOXC2,MYLK2,RYR2,TNNI1,TNNI3,TPM1,ZFPM1	EDNRA,FGFR2,MYL2,PKP2,PTCD2,TGFB2
gobp	GOBP_CARDIAC_MYOFIBRIL_ASSEMBLY	0.390654	0.737698	0.0237736	-0.485366	-1.07801	0	0	0	19	13	9	4	4	2	4	1	FHOD3,NEBL,OBSL1,PDGFRA	MEF2A,MYL2
gobp	GOBP_CARDIAC_NEURAL_CREST_CELL_DEVELOPMENT_INVOLVED_IN_OUTFLOW_TRACT_MORPHOGENESIS	0.678566	0.915865	0.0153961	-0.383303	-0.851324	0	0	0	13	13	9	4	5	4	3	4	FOLR1,HAND2,HES1,JAG1,PITX2	BMP4,CDC42,EDNRA,SEMA3C
gobp	GOBP_CARDIAC_NEURAL_CREST_CELL_DIFFERENTIATION_INVOLVED_IN_HEART_DEVELOPMENT	0.773455	0.962077	0.0132958	-0.333908	-0.775464	0	0	0	16	16	11	5	7	5	4	5	CITED2,FOLR1,HAND2,HES1,JAG1,MAPK3,PITX2	BMP4,CDC42,EDNRA,MAPK1,SEMA3C
gobp	GOBP_CARDIAC_NEURAL_CREST_CELL_MIGRATION_INVOLVED_IN_OUTFLOW_TRACT_MORPHOGENESIS	0.611721	0.879543	0.0172265	-0.421826	-0.900567	0	0	0	11	11	7	4	3	4	1	4	FOLR1,HAND2,PITX2	BMP4,CDC42,EDNRA,SEMA3C
gobp	GOBP_CARDIAC_RIGHT_VENTRICLE_MORPHOGENESIS	0.459751	0.784289	0.0356904	0.384608	0.998261	0	0	0	22	15	9	6	4	5	2	5	HAND2,JAG1,PPP1R13L,SOX4	BMP4,GATA3,SEMA3C,SMARCD3,TGFB2
gobp	GOBP_CARDIAC_SEPTUM_DEVELOPMENT	0.0508053	0.316122	0.0681851	-0.42696	-1.33499	0	0	0	110	92	60	31	25	14	21	11	CCN1,CITED2,DNAH11,FGFRL1,FZD1,GJA5,HES1,JAG1,LMO4,MDM2,MSX2,NDST1,NRP2,PAX8,PDE2A,PRDM1,SAV1,SLIT3,SOX4,STRA6,TBX3,TBX5,TGFBR2,WNT11,ZFPM1	BMP4,CNTRL,DCTN5,FGFR2,FRS2,GATA3,MKS1,NSD2,SALL4,SEMA3C,TBX1,TGFB2,TRIP11,ZBTB14
gobp	GOBP_CARDIAC_SEPTUM_MORPHOGENESIS	0.100802	0.427377	0.0488083	-0.439658	-1.29641	0	0	0	72	59	41	18	18	7	15	6	CCN1,CITED2,DNAH11,FGFRL1,FZD1,HES1,JAG1,MDM2,MSX2,NRP2,SAV1,SLIT3,SOX4,TBX3,TBX5,TGFBR2,WNT11,ZFPM1	BMP4,FGFR2,MKS1,NSD2,SEMA3C,TBX1,TGFB2
gobp	GOBP_CARDIAC_VENTRICLE_DEVELOPMENT	0.000710435	0.0248416	0.477271	-0.51609	-1.63382	1	1	0	130	102	68	33	35	16	25	11	CCN1,CITED2,CPE,DSP,FGFRL1,FOXC1,FOXC2,FZD1,GJA5,GREB1L,HAND2,HES1,JAG1,KCNK2,LMO4,MDM2,MEF2C,PAX8,PDE2A,PPP1R13L,PRDM1,RYR2,SAV1,SCN5A,SLIT3,SOX4,STRA6,TBX3,TBX5,TGFBR2,TNNI1,TNNI3,TPM1,WNT11,ZFPM1	BMP4,CNTRL,DCTN5,EDNRA,FGFR2,FRS2,GATA3,MYL2,NSD2,PKP2,PTCD2,SALL4,SEMA3C,SMARCD3,TGFB2,TRIP11
gobp	GOBP_CARDIAC_VENTRICLE_MORPHOGENESIS	0.0967783	0.419243	0.0501083	-0.449109	-1.30864	0	0	0	75	54	34	20	15	10	9	8	CPE,DSP,FOXC1,FOXC2,HAND2,JAG1,MEF2C,PPP1R13L,RYR2,SOX4,TBX5,TGFBR2,TNNI1,TNNI3,TPM1	BMP4,EDNRA,FGFR2,GATA3,MYL2,PKP2,PTCD2,SEMA3C,SMARCD3,TGFB2
gobp	GOBP_CARDIOBLAST_DIFFERENTIATION	0.119866	0.45573	0.0480959	-0.603016	-1.33931	0	0	0	24	13	10	3	3	2	2	1	GREM1,PRICKLE1,TBX5	REST,TGFB2
gobp	GOBP_CARDIOBLAST_PROLIFERATION	0.0179731	0.187983	0.131742	-0.76133	-1.55511	1	0	0	11	9	7	2	4	2	3	2	HAND2,HES1,PIM1,TBX5	CTNNB1,MKS1
gobp	GOBP_CARDIOCYTE_DIFFERENTIATION	0.479253	0.797973	0.017022	-0.31219	-1.00131	0	0	0	166	114	74	40	38	22	28	17	AKAP13,AKAP6,ARRB2,ASB2,BMP2,CITED2,CTDP1,DKK1,EGFR,FHL2,FHOD3,FOLR1,FZD7,GPER1,GREM1,HAND2,HES1,ITGB1,JAG1,KDM6B,LMNA,MAPK3,MEF2C,NEBL,NOX4,OBSL1,PDGFRA,PITX2,PRICKLE1,RGS2,SHOX2,SIK1,SLC9A1,TBX3,TBX5,TENM4,VEGFA,YY1	ACADM,BMP4,CDC42,CDK1,CXADR,EDNRA,FRS2,MAPK1,MEF2A,MIR222,MIR590,MYL2,MYO18B,PARP2,PDCD4,RARA,REST,RGS4,SEMA3C,SLC8A1,TGFB2,TOMM70
gobp	GOBP_CARDIOLIPIN_BIOSYNTHETIC_PROCESS	0.869792	1	0.0220089	0.289055	0.638901	0	0	0	11	8	3	5	1	2	1	1	SLC27A1	TAFAZZIN,TAMM41
gobp	GOBP_CARDIOLIPIN_METABOLIC_PROCESS	0.83887	0.991837	0.0248262	0.267981	0.70692	0	0	0	20	16	5	11	2	4	2	3	SLC27A1,THEM5	HADHA,LCLAT1,TAFAZZIN,TAMM41
gobp	GOBP_CARNITINE_METABOLIC_PROCESS	0.605137	0.877133	0.0170606	-0.409676	-0.909898	0	0	0	13	13	5	8	4	5	3	4	ACADL,CPT1C,CRAT,POR	ACADM,ALDH9A1,BBOX1,CPT2,CROT
gobp	GOBP_CARTILAGE_DEVELOPMENT	0.00242585	0.0560984	0.310777	-0.451969	-1.49994	1	0	0	208	165	114	51	58	25	33	21	ACVRL1,ADAMTS7,ANXA6,ARID5A,BARX2,BMP1,BMP2,BPNT2,CCN1,CCN2,CHI3L1,CHST11,COL2A1,COMP,CREB3L2,CSGALNACT1,CTSK,ECM1,EIF2AK3,GLI3,GPLD1,GREM1,HAND2,HES5,HMGA2,HOXB3,HOXC4,HOXD3,HYAL1,LEP,MAPK3,MBOAT2,MDK,MEF2C,MEF2D,MGP,MMP13,MSX2,PBXIP1,PITX1,PKDCC,POR,RARG,RFLNB,RUNX1,SHOX2,SLC39A14,SMAD3,SMPD3,SOX9,STC1,TGFBI,TGFBR2,WNT11,WNT5B,WNT7A,WNT9A,ZEB1	BMP4,BMP6,BMPR1B,CCN4,CD44,CHRDL2,COL27A1,CTNNB1,DDRGK1,EFEMP1,FGFR3,MAF,MKKS,MSX1,NFIB,OSR1,OSR2,RARA,SMAD1,SMAD5,SULF1,TAPT1,TRIP11,TYMS,ZNF219
gobp	GOBP_CARTILAGE_DEVELOPMENT_INVOLVED_IN_ENDOCHONDRAL_BONE_MORPHOGENESIS	0.00598965	0.0975769	0.21826	-0.634374	-1.64068	1	0	0	32	27	18	9	11	3	7	3	ANXA6,COL2A1,COMP,MMP13,POR,RARG,SHOX2,SMPD3,SOX9,STC1,TGFBR2	COL27A1,RARA,TRIP11
gobp	GOBP_CARTILAGE_MORPHOGENESIS	0.222426	0.592545	0.0349553	-0.617649	-1.22785	0	0	0	10	8	7	1	2	1	1	1	HAND2,STC1	MSX1
gobp	GOBP_CATECHOLAMINE_SECRETION	0.0134255	0.160747	0.143185	-0.566555	-1.53934	1	0	0	66	36	27	9	13	4	7	4	ABAT,CXCL12,GRK2,HRH3,HTR1B,KCNA2,KCNB1,PINK1,STX1A,SYT11,SYT12,SYT7,SYT8	CHGA,P2RY1,SNCA,SYT17
gobp	GOBP_CATECHOLAMINE_UPTAKE	0.739746	0.950496	0.0142338	-0.364678	-0.79631	0	0	0	21	12	7	5	2	2	1	2	ACTB,SLC29A4	PARK7,SNCA
gobp	GOBP_CATECHOL_CONTAINING_COMPOUND_BIOSYNTHETIC_PROCESS	0.23433	0.605071	0.0514678	0.484582	1.2105	0	0	0	24	13	6	7	4	6	1	6	ALDH2,HAND2,MOXD1,TH	GATA3,GCH1,KL,PARK7,SNCA,TGFB2
gobp	GOBP_CATECHOL_CONTAINING_COMPOUND_METABOLIC_PROCESS	0.119085	0.454817	0.0818245	0.418097	1.31052	0	0	0	62	34	16	18	8	12	4	9	ABAT,ALDH2,EPAS1,HAND2,MOXD1,NPR1,SLC1A1,TH	EDNRA,GATA3,GCH1,HPRT1,ITGAM,KL,MAOA,MAOB,PARK7,RNF180,SNCA,TGFB2
gobp	GOBP_CAVEOLIN_MEDIATED_ENDOCYTOSIS	0.969491	1	0.0107773	-0.256716	-0.524373	0	0	0	11	9	4	5	2	2	2	2	MAPK3,PROM2	CAV1,MAPK1
gobp	GOBP_CD40_SIGNALING_PATHWAY	0.242316	0.614049	0.0507207	0.472905	1.20662	0	0	0	17	14	7	7	4	5	2	2	ITGA5,ITGB1,SHARPIN,TNFAIP3	CD86,FANCA,FANCD2,PHB1,TREM2
gobp	GOBP_CD4_POSITIVE_ALPHA_BETA_T_CELL_ACTIVATION	0.768682	0.959227	0.010923	-0.274503	-0.839013	0	0	0	134	77	41	36	19	15	14	9	ARG2,BCL3,CD81,ENTPD7,HLA-DRB1,IL18R1,IL4R,IL6,IL6R,JAK3,MALT1,RIPK2,RORA,RUNX1,SH3RF1,TGFBR2,TMEM98,ZBTB7B,ZFPM1	BCL6,CD274,CD86,CDH26,CTSL,GATA3,HMGB1,NFKBID,NFKBIZ,PRKCQ,RARA,RORC,SOCS1,TWSG1,VSIR
gobp	GOBP_CD4_POSITIVE_ALPHA_BETA_T_CELL_CYTOKINE_PRODUCTION	0.0559042	0.325873	0.072342	-0.66466	-1.45135	0	0	1	19	12	11	1	8	1	7	1	ARG1,ARID5A,CD81,DENND1B,IL18R1,IL1B,IL1R1,IL6	GATA3
gobp	GOBP_CD4_POSITIVE_ALPHA_BETA_T_CELL_DIFFERENTIATION	0.565571	0.85624	0.0158744	-0.321507	-0.952088	0	0	0	95	61	37	24	16	10	11	6	BCL3,ENTPD7,HLA-DRB1,IL18R1,IL4R,IL6,IL6R,JAK3,MALT1,RIPK2,RORA,RUNX1,SH3RF1,TMEM98,ZBTB7B,ZFPM1	BCL6,CD86,CTSL,GATA3,HMGB1,NFKBID,NFKBIZ,RARA,RORC,SOCS1
gobp	GOBP_CD4_POSITIVE_ALPHA_BETA_T_CELL_PROLIFERATION	0.771068	0.96064	0.0138711	-0.362309	-0.773502	0	0	0	14	11	4	7	3	3	3	1	ARG2,CD81,TGFBR2	CD274,TWSG1,VSIR
gobp	GOBP_CD4_POSITIVE_OR_CD8_POSITIVE_ALPHA_BETA_T_CELL_LINEAGE_COMMITMENT	0.32766	0.690514	0.0264683	-0.484556	-1.12533	0	0	0	23	16	9	7	3	1	2	0	IL6,IL6R,ZFPM1	CTSL
gobp	GOBP_CD8_POSITIVE_ALPHA_BETA_T_CELL_ACTIVATION	0.752817	0.954515	0.0134653	-0.329986	-0.79548	0	0	0	48	19	12	7	8	5	5	4	CRTAM,HLA-A,MAPK8IP1,PTPN22,RUNX1,SH3RF1,WDFY4,ZBTB7B	CD274,HLA-E,IRF1,SOCS1,VSIR
gobp	GOBP_CD8_POSITIVE_ALPHA_BETA_T_CELL_DIFFERENTIATION	0.246377	0.618514	0.047875	0.537422	1.22311	0	0	0	18	9	6	3	2	2	1	2	RUNX1,ZBTB7B	IRF1,SOCS1
gobp	GOBP_CDC42_PROTEIN_SIGNAL_TRANSDUCTION	0.257864	0.631613	0.0314608	-0.559278	-1.19402	0	0	0	16	11	7	4	5	2	4	2	ABCA1,ABL1,RHOJ,RHOU,RHOV	APOE,CDC42
gobp	GOBP_CDP_DIACYLGLYCEROL_METABOLIC_PROCESS	0.706989	0.931231	0.0147616	-0.366561	-0.827113	0	0	0	22	14	7	7	3	2	3	2	AGPAT4,CDS1,GPAT3	LCLAT1,TAMM41
gobp	GOBP_CELLULAR_ALDEHYDE_METABOLIC_PROCESS	0.776652	0.962953	0.0112795	-0.276949	-0.818669	0	0	0	79	60	32	27	16	20	12	15	AKR1C1,AKR1C3,ALDH1A1,ALDH1A3,ALDH2,ALDH3B1,ALDH3B2,BCO2,BMP2,CYP27C1,DAB2,GLO1,IDH2,RDH13,SCNN1B,TPI1	ABCA4,ADH5,AKR1A1,AKR7A2,ALDH1A2,ALDH7A1,ALDH9A1,BMP6,CYP1B1,DKK3,ESD,GLYCTK,GRHPR,HAGH,IDH1,PARK7,PNPO,REST,TKT,WNT4
gobp	GOBP_CELLULAR_AMINO_ACID_BIOSYNTHETIC_PROCESS	0.990045	1	0.00708887	-0.193767	-0.582832	0	0	0	80	68	30	37	12	19	11	12	ABAT,ALDH1A1,ASL,ATP2B4,BCAT1,CTH,GLS,ILVBL,MTHFD2L,SHMT1,SLC1A3,UPB1	AASS,APIP,DHFR,DHFR2,DPYD,ENOPH1,GGT1,GOT1,GOT2,MTHFD1,MTR,PARK7,PCBD1,PCBD2,PHGDH,PYCR2,SERINC5,SLC25A12,SRR
gobp	GOBP_CELLULAR_AMINO_ACID_CATABOLIC_PROCESS	0.39417	0.739894	0.056043	0.271439	1.02607	0	0	0	128	90	44	45	17	23	13	18	ABAT,ALDH5A1,ARG1,ARG2,ASPA,ATP2B4,BCKDK,DDAH1,DDAH2,ETFB,GLS,GPT2,HNMT,HYKK,IVD,KYNU,SHMT1	AASS,ACADSB,ACAT1,ADHFE1,ALDH4A1,ALDH6A1,AMDHD1,AUH,DBT,DLD,ECHS1,GLDC,GOT1,GOT2,HIBADH,HIBCH,HSD17B10,KYAT3,MAT1A,MCCC1,NOS1,QDPR,TDO2
gobp	GOBP_CELLULAR_AMINO_ACID_METABOLIC_PROCESS	0.999894	1	0.00353356	-0.180038	-0.61591	0	0	0	321	246	118	127	40	55	29	38	ABAT,ALDH1A1,ALDH5A1,ARG1,ARG2,ASL,ASPA,ASPG,ATP2B4,BCAT1,BCKDK,CARS1,CTH,CTNS,DDAH1,DDAH2,ETFB,GARS1,GFPT2,GLS,GPT2,HARS1,HNF4A,HNMT,HYKK,ILVBL,IVD,IYD,KYNU,MPST,MTHFD2L,NOX4,ODC1,SHMT1,SLC1A3,SLC7A7,TH,TST,UPB1,VARS1	AASDH,AASS,ACADSB,ACAT1,ADHFE1,ALDH4A1,ALDH6A1,AMDHD1,APIP,AUH,AZIN1,BLOC1S6,DBT,DGLUCY,DHFR,DHFR2,DLD,DPYD,EARS2,ECHS1,ENOPH1,FARSB,GATB,GCLC,GGT1,GLDC,GMPS,GOT1,GOT2,HIBADH,HIBCH,HSD17B10,KYAT3,MAT1A,MCCC1,MTHFD1,MTR,NARS1,NOS1,NR1H4,PARK7,PCBD1,PCBD2,PHGDH,PYCR2,QARS1,QDPR,QRSL1,RARS2,SERINC5,SLC25A12,SRR,TARS3,TDO2,YARS2
gobp	GOBP_CELLULAR_ANION_HOMEOSTASIS	0.00593472	0.0971348	0.229089	-0.772087	-1.64835	1	0	0	18	11	6	5	4	2	2	2	ABCC6,ENPP1,SLC34A1,SLC34A2	CKB,XPR1
gobp	GOBP_CELLULAR_CARBOHYDRATE_BIOSYNTHETIC_PROCESS	0.23629	0.607214	0.0296677	-0.386528	-1.15652	0	0	0	82	65	46	19	27	12	23	8	AKT2,B3GNT2,B3GNT3,B3GNT4,B3GNT8,B4GALT5,CSGALNACT1,DYRK2,ENPP1,GBE1,GSK3B,IGF2,IMPA2,IRS1,IRS2,LEP,NDST1,NDST2,NR1D1,PCK2,PPP1CB,PPP1R3B,PPP1R3G,PRKAG3,PTGES3,SELENOS,SORBS1	ACADM,AGL,EPM2AIP1,GOT1,GYG1,HAS3,IMPA1,PASK,PPP1R3C,PPP1R3D,PPP1R3E,UGP2
gobp	GOBP_CELLULAR_CARBOHYDRATE_CATABOLIC_PROCESS	0.911769	1	0.00994626	-0.254943	-0.67911	0	0	0	43	32	16	16	9	7	7	7	GK5,NEU2,PPP1CB,PPP1R3B,PYGB,PYGL,RB1CC1,STBD1,TPI1	ABHD10,AGL,PPP1R3D,SCARB2,SORD,TIGAR,TKFC
gobp	GOBP_CELLULAR_CARBOHYDRATE_METABOLIC_PROCESS	0.240833	0.61274	0.026657	-0.324116	-1.10699	0	0	0	305	242	150	92	75	42	58	30	ACACB,AKT2,AVPR1B,B3GNT2,B3GNT3,B3GNT4,B3GNT8,B4GALT5,BCKDK,BPNT2,BRAF,CSGALNACT1,DDIT4,DGAT2,DYRK2,ENPP1,FAM3A,FOXA2,FOXO1,GBE1,GK5,GNE,GPER1,GPLD1,GSK3B,HK2,IDH2,IGF2,IMPA2,INPP4B,IPPK,IRS1,IRS2,ITPKA,KAT2B,LEP,MIDN,MIR210,MTMR2,NCOA2,NDST1,NDST2,NEU2,NNMT,NR1D1,PCK2,PDK1,PFKFB3,PFKFB4,PHLDA2,PPP1CB,PPP1CC,PPP1R3B,PPP1R3G,PRKAG3,PRKCE,PTGES3,PTK2B,PYGB,PYGL,RB1CC1,RORA,RUBCNL,SELENOS,SESN2,SIK1…	ABHD10,ACADM,AGL,BAD,BPNT1,C1QTNF1,EPM2AIP1,GANC,GIT1,GNPTAB,GNPTG,GOT1,GYG1,HAS3,HK1,HRH1,IDH1,IMPA1,INPP1,ITPK1,LCMT1,OCRL,P2RY1,P2RY6,PASK,PDK3,PHKB,PLA2G4A,PMAIP1,PPIP5K2,PPP1R3C,PPP1R3D,PPP1R3E,RANBP2,RORC,SCARB2,SLC25A12,SNCA,SORD,TIGAR,TKFC,UGP2
gobp	GOBP_CELLULAR_COMPONENT_ASSEMBLY_INVOLVED_IN_MORPHOGENESIS	0.231905	0.602281	0.0294867	-0.372953	-1.14937	0	0	0	116	82	53	29	28	10	22	8	ACTG1,AKAP13,ANKRD1,CCDC136,CFL2,CFLAR,CSRP2,DAG1,FHOD3,FLNC,ITGB1,ITGB4,MTMR2,MYL9,MYPN,NEBL,OBSL1,PAFAH1B1,PDGFRA,SYNPO2L,TBC1D20,TENM4,TMOD2,TMOD3,TNNT1,TNNT3,TPM1,WDR1	CD9,CNTN1,GNPAT,KNL1,MEF2A,MYL2,PALS1,PHLDB2,PMP22,PRKAR1A
gobp	GOBP_CELLULAR_COMPONENT_DISASSEMBLY	0.500459	0.81331	0.0147144	-0.283873	-0.998715	0	0	0	513	424	244	180	122	83	80	60	ABCC8,ADAM15,ADAMTS5,ADRB2,AKAP8L,APC2,ARF6,ARHGEF2,ATG13,ATG2A,ATP13A2,ATP2A2,BMERB1,BNIP3,BNIP3L,BOK,C3,CAMSAP1,CAMSAP2,CAMSAP3,CARMIL2,CCSAP,CFL2,CHMP4C,CIB1,CTDNEP1,CTSK,CTSV,DCTN1,DDIT4,DEDD2,DENR,DKK1,DNAJC6,DSTN,DYRK3,EIF5AL1,EPG5,EPS8,EXOC8,F2RL1,FRAT1,FSCN1,FURIN,FYCO1,FZD5,GBA1,GOLGA2,GPER1,GSK3B,GSN,GSPT1,HDGFL3,HK2,HMGA1,HSF1,HSPA2,IL6,IQSEC1,IRAK3,KIF5B,KLC1,KLK5,LPIN1,LRP1,MAP1B,MAP…	ADAM10,ADD3,AIFM1,ASPH,ATG3,ATG7,BECN1,BLCAP,CALCOCO2,CAPZA1,CAPZA2,CDK1,CDK5,CHMP5,CKAP2,CKAP5,CST3,CTTN,DDR1,DDRGK1,DFFA,DMTN,DNASE1L3,DNM1L,DPP4,ETF1,FAP,FBXW7,FIS1,GFM2,GLE1,HSPA8,IST1,ITGAM,KIF14,KIF18A,KIF18B,KIF2C,KLK7,LCP1,MAPRE2,MCOLN1,MCTS1,MID1,MRRF,MTIF2,NAPB,NCKAP5,NFE2,OPTN,PARK7,PDPN,PIK3R4,PLEKHH2,PLK1,RDX,RETREG1,RPL23,SEMA5A,SET,SLC25A5,SMARCD3,SNAPIN,SPTBN1,SQSTM1,STING1,STMN1,…
gobp	GOBP_CELLULAR_COMPONENT_DISASSEMBLY_INVOLVED_IN_EXECUTION_PHASE_OF_APOPTOSIS	0.390646	0.737698	0.0227702	-0.4131	-1.06166	0	0	0	30	26	12	14	6	5	3	4	BOK,DEDD2,GPER1,HSF1,IL6,SHARPIN	AIFM1,BLCAP,DFFA,DNASE1L3,TOP2A
gobp	GOBP_CELLULAR_COMPONENT_MAINTENANCE	0.0567134	0.326595	0.0665778	-0.468692	-1.369	0	0	0	73	55	39	16	24	9	17	4	ABHD17B,ARF6,BSN,CAMSAP3,CLDN1,CSF1R,CTBP2,DCTN1,DLG4,ERC2,F2RL1,FERMT2,FYN,GRIN2B,HOMER1,INAVA,ITGA3,ITPKA,KIFC3,MTMR2,NLGN2,SHANK2,WHRN,ZNF804A	APOE,CD177,CHCHD10,CTTN,DLG1,MTSS1,PCLO,PLEKHA7,TREM2
gobp	GOBP_CELLULAR_COPPER_ION_HOMEOSTASIS	0.673481	0.912751	0.0153899	-0.371638	-0.851845	0	0	0	16	15	10	5	3	2	3	1	ANKRD9,MT2A,SLC31A1	ATOX1,SCO1
gobp	GOBP_CELLULAR_DEFENSE_RESPONSE	0.749659	0.953434	0.0130567	-0.314902	-0.809294	0	0	0	172	26	18	8	9	2	6	2	BCL10,CXCR2,FOSL1,ITGB1,LSP1,NCF2,PTK2B,RELA,VEZF1	BECN1,IL33
gobp	GOBP_CELLULAR_DETOXIFICATION_OF_ALDEHYDE	0.722247	0.941057	0.0150722	-0.397624	-0.812195	0	0	0	9	9	4	5	2	4	2	3	ALDH1A1,RDH12	ADH5,AKR1A1,ESD,PARK7
gobp	GOBP_CELLULAR_EXTRAVASATION	0.0222363	0.211231	0.107942	-0.504126	-1.46895	1	0	0	92	54	42	12	17	3	9	3	BCR,CHST2,CRKL,CXCL12,GCNT1,GOLPH3,IL1R1,ITGA1,ITGB1,LEP,MDK,PDGFD,PECAM1,PIK3CD,PLCB1,RIPOR2,TNF	CD177,CD47,FADD
gobp	GOBP_CELLULAR_GLUCAN_METABOLIC_PROCESS	0.173441	0.53384	0.0358988	-0.407892	-1.20998	0	0	0	86	62	42	20	24	10	21	7	AKT2,DYRK2,ENPP1,GBE1,GSK3B,IGF2,IRS1,IRS2,NR1D1,PHLDA2,PPP1CB,PPP1CC,PPP1R3B,PPP1R3G,PRKAG3,PTGES3,PYGB,PYGL,RB1CC1,RUBCNL,SELENOS,SORBS1,STBD1,STK40	ACADM,AGL,EPM2AIP1,GYG1,PASK,PHKB,PPP1R3C,PPP1R3D,PPP1R3E,UGP2
gobp	GOBP_CELLULAR_GLUCOSE_HOMEOSTASIS	0.018163	0.188891	0.114048	-0.438482	-1.40594	1	0	0	172	116	71	45	38	18	28	14	ABCA12,ABCC8,ACE,BRSK2,C2CD2L,CYBA,EFNA5,FKBP1B,FOXA2,FOXO1,FOXO3,GAS6,GPER1,GPLD1,GPR68,GRIK5,HK2,HLA-DRB1,IRS2,KCNB1,KLF7,LRRC8A,NOX4,NR1D1,PCK2,PIM3,PPARD,PPP3CA,PRKACA,PRKCE,RAB11FIP5,RAF1,SIRT1,SLC39A14,SMARCA4,SOX4,TH,TWNK	ANO1,BAD,GCLC,HK1,HMGN3,LRRC8D,NR1H4,NUCKS1,OXCT1,PDK3,PRKAA1,SELENOT,SLC29A1,SLC9B2,TRA2B,TREM2,VSNL1,XBP1
gobp	GOBP_CELLULAR_HORMONE_METABOLIC_PROCESS	0.0538966	0.319942	0.167659	0.332138	1.28281	0	0	0	167	106	61	45	28	25	23	22	ADH1B,ADH7,AKR1B1,AKR1C1,AKR1C2,AKR1C3,AKR1C4,ALDH1A1,ALDH1A3,BCO2,BMP2,CYP19A1,CYP26B1,CYP27C1,CYP2C18,DAB2,DGAT2,DHRS2,PDGFRA,PNPLA2,RBP1,RDH12,RDH13,RDH16,SCNN1B,STARD3,STAT5B,TIPARP	ALDH1A2,BMP6,CYP11A1,CYP1B1,CYP2S1,CYP3A4,CYP3A5,CYP3A7,DKK3,HSD17B10,HSD17B11,HSD17B2,HSD17B4,HSD17B7,HSD17B8,HSD3B1,HSD3B2,LRAT,PLEKHA1,PNPLA4,REST,RETSAT,SRD5A1,UGT1A7,WNT4
gobp	GOBP_CELLULAR_HYPEROSMOTIC_RESPONSE	0.13166	0.472437	0.0458329	-0.606285	-1.32388	0	0	0	13	12	9	3	6	1	5	1	AKR1B1,ARHGEF2,EPO,ERRFI1,MICU1,SLC2A1	XRCC5
gobp	GOBP_CELLULAR_HYPOTONIC_RESPONSE	0.0882042	0.402908	0.0579561	-0.682203	-1.39348	0	0	0	9	9	7	2	5	0	5	0	AQP5,CAB39,MYLK,OXSR1,STK39
gobp	GOBP_CELLULAR_ION_HOMEOSTASIS	0.00679031	0.104899	0.176324	-0.366635	-1.2968	1	0	0	713	486	297	189	137	81	92	61	ABCC6,ABL1,ABL2,AKAP6,ANKRD9,ANXA6,AP3D1,ATP13A2,ATP1A2,ATP1B1,ATP2A2,ATP2B4,ATP2C2,ATP6AP1,AVPR1B,BDKRB1,BDKRB2,BNIP3,BOK,C5AR2,CACNA1A,CALB2,CAMK2D,CCL8,CCR1,CD24,CD36,CD38,CDH23,CEMIP,CHP1,CHRNA9,CIB2,CLCN3,CXCL12,CXCR1,CXCR2,CYB561,CYBA,CYBRD1,DLG4,DMPK,ENPP1,EPO,ERO1A,F2RL1,FKBP1B,FPR1,FTH1,FTH1P19,FYN,GIPR,GPER1,GPR157,GRIN2B,GRN,HEPH,HERPUD1,HEXB,HMOX1,HTR1B,HVCN1,IL1A,ITPR1,JAK3,JPH2,KCNM…	ABCB7,AFG3L2,APOE,AQP11,ATOX1,ATP1A4,ATP2C1,ATP5F1B,ATP6V0D2,ATP6V1G1,BMP6,C1QTNF1,CA2,CASQ2,CAV1,CAV2,CCDC115,CCDC47,CCL11,CDK5,CKB,DMD,EDNRA,F2RL2,FIS1,FLVCR1,GRIA1,HMGB1,IBTK,IMMT,IREB2,ISCU,ITGAV,ITPR2,JAK2,KCNJ2,LACC1,LRRK2,MAIP1,MAPK1,MCOLN1,MTLN,NCOA4,NOS1,NPSR1,NPTN,P2RX7,P2RY1,P2RY6,PDE4D,PKD2,PLCE1,PLCG2,PPT1,PRKD1,RIC3,RMDN3,SCO1,SELENOT,SLC24A3,SLC26A6,SLC35G1,SLC39A6,SLC4A7,SLC8A1,SL…
gobp	GOBP_CELLULAR_IRON_ION_HOMEOSTASIS	0.349501	0.70769	0.0233285	-0.36884	-1.07866	0	0	0	66	56	31	25	16	9	11	6	ATP13A2,ATP6AP1,CYB561,CYBRD1,FTH1,FTH1P19,HEPH,HMOX1,MIR210,MYC,SLC22A17,SLC39A14,STEAP2,TF,TFR2,TFRC	ABCB7,ATP6V1G1,BMP6,CCDC115,FLVCR1,IREB2,ISCU,NCOA4,STEAP4
gobp	GOBP_CELLULAR_KETONE_METABOLIC_PROCESS	0.388724	0.737405	0.0195341	-0.314325	-1.04448	0	0	0	218	168	91	77	46	40	33	32	ACACB,ACADL,ACADVL,AKR1B1,AKR1C1,AKR1C2,AKR1C3,AKR1C4,AKT2,ATP2B4,BCKDK,BMP2,CD74,COQ10B,CYP19A1,DAB2,DGAT2,FABP3,FABP5,GLO1,IL1B,INSIG2,IRS1,IRS2,KDSR,KYNU,NR1D1,NR1H3,NR4A3,PDK1,PPARD,PRKCE,PTGS2,SCAP,SCNN1B,SIRT1,SLC22A13,SLC45A3,SLC7A7,SOX9,SREBF1,STARD3,STAT5B,TPI1,TRIB3,WDTC1	AKR1A1,AKR7A2,APOC1,BMP6,BRCA1,CAV1,CBR1,COQ10A,COQ5,COQ7,COQ9,CRYZL1,CYP11A1,CYP4F12,DKK3,ELOVL5,ERLIN2,FGF19,GOT2,HAGH,HSD17B10,KYAT3,MFSD2A,MTLN,NDUFA9,NR1H4,OXCT1,PARK7,PDK3,PDSS1,PIBF1,PPARG,PPTC7,REST,SNCA,SRD5A1,TDO2,TYSND1,VKORC1,WNT4
gobp	GOBP_CELLULAR_LIPID_CATABOLIC_PROCESS	0.222367	0.592545	0.0284501	-0.336297	-1.12746	0	0	0	245	187	102	85	53	48	41	32	ABHD12,ABHD2,ACACB,ACADL,ACADVL,ACOX2,ADTRP,AKR1C3,AKT2,AMACR,APOB,BCO2,CPT1C,CRAT,CYP26B1,DAGLB,ECI2,ENPP2,ETFB,ETFDH,GBA1,GDPD1,GDPD3,GPLD1,HEXB,ILVBL,IRS1,IRS2,IVD,LDLR,LEP,LIPG,LPIN1,LPIN3,LPL,MGLL,NEU2,NUDT8,PCK2,PLA2G4D,PLA2G4E,PLA2G7,PLBD1,PLBD2,PLCB1,PNPLA1,PNPLA2,PNPLA6,PPARD,SESN2,SLC27A4,SMPD1,SMPD3	AADAC,ABCD4,ACAA2,ACADM,ACAT1,ACAT2,APOC1,ASAH1,AUH,BDH2,CPT2,CROT,CYP1B1,DECR2,ECHS1,EHHADH,GPCPD1,HACL1,HADH,HADHA,HADHB,HSD17B10,HSD17B4,IDH1,INPP5F,LIPH,LYPLA2,MCEE,MFSD2A,MTLN,NAGA,NUDT7,PCCA,PCCB,PEX13,PEX2,PHYH,PLA2G4A,PLA2G4F,PLCG2,PNPLA4,PPT1,PRDX6,SIRT2,SLC25A17,SMPD2,SORL1,TYSND1
gobp	GOBP_CELLULAR_METABOLIC_COMPOUND_SALVAGE	0.441601	0.776086	0.0208225	-0.395447	-1.02274	0	0	0	31	27	12	15	4	10	4	6	AMPD2,AMPD3,CDA,UPP1	ADK,ADSL,APIP,DCK,DGUOK,ENOPH1,HPRT1,NAPRT,TK2,UCK2
gobp	GOBP_CELLULAR_MODIFIED_AMINO_ACID_BIOSYNTHETIC_PROCESS	0.05	0.313287	0.133463	0.432629	1.42081	0	0	0	48	42	13	29	5	18	3	16	CHAC1,PTDSS2,SLC1A1,SLC1A2,SLC27A1	ACADM,ALDH7A1,ALDH9A1,BBOX1,CKB,CKMT1A,CKMT1B,DHFR,DHFR2,GAMT,GATM,GCH1,GCLC,GGT1,HAGH,MTHFD1,PARK7,PLSCR1
gobp	GOBP_CELLULAR_MODIFIED_AMINO_ACID_CATABOLIC_PROCESS	0.106565	0.436658	0.0499319	-0.53483	-1.35068	0	0	0	39	24	11	13	4	5	4	4	ABHD12,ACADL,CHAC1,DIO2	ALDH4A1,GGT1,GOT2,PCYOX1,PCYOX1L
gobp	GOBP_CELLULAR_MODIFIED_AMINO_ACID_METABOLIC_PROCESS	0.746712	0.95239	0.00999639	-0.264773	-0.877046	0	0	0	213	162	79	83	31	43	25	37	ABHD12,ACADL,CGA,CHAC1,CLIC3,CPT1C,CRAT,CTNS,CTSB,CTSK,DIO2,FOLR1,GLO1,GLRX2,GSTA3,GSTT2B,IYD,MBOAT2,MTHFD2L,PAX8,POR,PTDSS2,SERINC2,SHMT1,SLC1A1,SLC1A2,SLC27A1,SLC6A8,SOD2,SULT1B1,VNN3P	ACADM,ALDH4A1,ALDH7A1,ALDH9A1,BBOX1,CKB,CKMT1A,CKMT1B,CPT2,CROT,DHFR,DHFR2,DUOX1,DUOX2,DUOXA1,DUOXA2,ETHE1,FOXE1,GAMT,GATA3,GATM,GCH1,GCLC,GGH,GGT1,GOT2,GPX4,GSTK1,GSTM4,HAGH,IDH1,LPCAT3,MFSD2A,MMACHC,MTHFD1,OSBPL10,PARK7,PCYOX1,PCYOX1L,PLSCR1,SERINC5,SLC5A5,TYMS
gobp	GOBP_CELLULAR_MONOVALENT_INORGANIC_CATION_HOMEOSTASIS	0.0481457	0.307036	0.167659	0.344481	1.30833	1	0	0	110	93	47	46	21	20	14	19	ATP1A2,ATP1B1,ATP6AP1,AVPR1B,CHP1,CLCN3,GRN,HVCN1,IL1A,KCNMA1,MAFG,MAPK3,RAB38,SCNN1B,SCNN1D,SCNN1G,SLC1A3,SLC4A2,SLC4A3,SLC9A1,SLC9A5	AQP11,ATP1A4,ATP5F1B,ATP6V0D2,CA2,CCDC115,KCNJ2,LACC1,LRRK2,MAPK1,PPT1,SLC26A6,SLC4A7,SLC8A1,SLC9A3,SLC9A7,SLC9C2,SNAPIN,TFAP2B,TMEM165
gobp	GOBP_CELLULAR_NITROGEN_COMPOUND_CATABOLIC_PROCESS	0.994885	1	0.00242591	-0.201861	-0.709245	0	0	0	520	408	210	198	81	91	60	71	ABCC1,ACADL,ADA2,AMPD3,BTG2,CARHSP1,CDA,CNOT11,CNOT6,CPEB3,CTIF,DAZL,DEDD2,DERA,DHX34,DNASE1L1,DPYS,DPYSL2,DPYSL3,EDC3,ENPP1,ENPP4,ENTPD6,ENTPD7,EXOSC4,FITM2,FXR2,GDA,GSPT1,GTPBP1,HMOX1,HNMT,HSF1,HSPA1A,HSPA1B,IL6,ISG20,KCNQ1OT1,KYNU,LARP1,LARP4B,METTL16,MEX3D,MPST,MUS81,NEIL2,NIT1,NT5E,NUDT4,NUDT8,PABPC1,PDE10A,PDE2A,PDE4A,PDE5A,PELO,PKP1,PKP3,PLEKHN1,POR,QPRT,RBM10,RBM24,RNASET2,RNH1,SAMD4B,SMG…	ABCC2,ACAT1,AIFM1,ALDH6A1,ANG,ANGEL2,APEX1,BLVRB,CELF1,CIRBP,CNOT2,CYP3A4,CYP3A5,DCP1B,DCP2,DDX5,DFFA,DHX9,DNA2,DNASE1L3,DPYD,EIF3E,ENTPD2,ENTPD5,ETF1,EXOSC1,EXOSC10,EXOSC2,EXOSC8,EXOSC9,FASTKD1,FASTKD3,FEN1,FXR1,GALT,GIGYF2,GRSF1,HINT1,HNRNPC,HPRT1,IKBKE,ITPA,LRPPRC,LSM1,LSM2,LSM4,LSM5,MAGOH,MAGOHB,METTL14,METTL3,MLH1,MRPL44,MTPAP,MTREX,NANOS1,NBDY,NCBP1,NEIL1,NRDE2,NUDT1,NUDT11,NUDT12,NUDT15,NU…
gobp	GOBP_CELLULAR_OXIDANT_DETOXIFICATION	0.749164	0.953185	0.0366209	0.239105	0.870104	0	0	0	116	73	37	36	14	18	13	16	CD36,GPX3,H19,IPCEF1,MGST1,PRDX4,PTGS1,PTGS2,S100A9,SELENOS,SESN2,SOD2,SRXN1,TXNRD2	APOE,CAT,DHFR,DUOX1,DUOX2,GCH1,GPX2,GPX4,GSTK1,PARK7,PRDX3,PRDX6,PRXL2A,SELENOF,SELENOT,SELENOW,TXN,TXNDC17
gobp	GOBP_CELLULAR_PIGMENTATION	0.989843	1	0.00767266	-0.196553	-0.568943	0	0	0	55	52	28	24	7	8	5	4	AP3D1,ARL6,BLOC1S3,LYST,MLPH,RAB27B,RAB38	BBS4,BLOC1S5,BLOC1S6,CDH3,GPR143,MKKS,RAB11A,SNAPIN
gobp	GOBP_CELLULAR_POLYSACCHARIDE_CATABOLIC_PROCESS	0.58019	0.864496	0.0175615	-0.403634	-0.925186	0	0	0	20	15	9	6	6	2	5	2	PPP1CB,PPP1R3B,PYGB,PYGL,RB1CC1,STBD1	AGL,PPP1R3D
gobp	GOBP_CELLULAR_POTASSIUM_ION_HOMEOSTASIS	0.469946	0.791394	0.021312	-0.486611	-1.01769	0	0	0	15	10	5	5	3	2	2	2	ATP1A2,ATP1B1,KCNMA1	ATP1A4,KCNJ2
gobp	GOBP_CELLULAR_PROCESS_INVOLVED_IN_REPRODUCTION_IN_MULTICELLULAR_ORGANISM	0.421656	0.759151	0.0176457	-0.297986	-1.02544	0	0	0	440	275	151	124	72	58	51	46	ABHD2,ARRB2,BCL2L1,BNC1,CCDC136,CCDC63,CCNA1,CDC25B,CDYL,CELF4,CFAP58,CIB1,CYP26B1,DAZL,DEFB1,DIAPH2,DNAH1,DNMT3A,ERCC1,EREG,FMN2,FOLR1,FOSL1,FOXC1,FOXO3,FZD4,HEXB,HSF2BP,HSPA2,INHBA,INSL3,ITGB1,IZUMO1,KIT,KLC3,MDK,NEURL1,NOX5,OCA2,OSBP2,PAFAH1B1,PAQR5,PAQR7,PDE3A,PDE5A,PRDM1,PRDX4,PRKACA,PSME4,PTK2B,PTN,PTX3,QKI,RPS6KA2,SBF1,SEPTIN4,SERPINA5,SLIT3,SPAG16,SPEF2,SPESP1,SPIRE1,SPIRE2,SRPK1,TBC1D20,…	ANG,ASPM,AURKA,BBS4,BMP4,BMPR1B,BRCA2,BRIP1,CCNB2,CD9,CELF1,CEP57,CFAP44,CTNNB1,CXADR,DLD,DMRTA1,EDNRA,FANCA,FANCG,H3-3B,HMGB2,KIF18A,KNL1,LGR5,MASTL,METTL3,MKKS,MLH1,MSH2,NANOS1,NCAPH,NCAPH2,NDC80,NPM2,ODF2,PLK1,RAN,RARA,SELENOF,SFRP1,SIRT2,SLC26A6,SLC2A8,SMAD5,SMARCA2,TAFAZZIN,TEX15,TNFAIP6,TOP2A,TRIP13,TTC12,TTK,TUT7,UBB,UBR2,WASHC5,WNT4
gobp	GOBP_CELLULAR_RESPIRATION	0.0023877	0.0559121	0.431708	0.332369	1.40443	1	0	0	261	215	57	158	19	99	14	76	AK4,BNIP3,COQ10B,COX7A1,ETFB,ETFDH,GBA1,IDH2,MIR210,MYBBP1A,MYC,NR4A3,OGDH,OPN3,PINK1,PPIF,SOD2,TNF,UCN	ADSL,AFG1L,ATP5F1A,ATP5F1B,ATP5F1C,ATP5ME,ATP5MF,ATP5PB,ATP5PD,ATP5PF,ATP5PO,ATPSCKMT,CAT,CCNB1,CDK1,CHCHD10,CISD1,COQ10A,COQ9,COX15,COX4I1,COX5B,COX6A1,COX7A2,COX7A2L,COX7C,CYC1,CYCS,DGUOK,DHTKD1,DLAT,DLD,FH,GHITM,IDH1,IDH3B,IDH3G,IREB2,ISCU,MDH1,MRPS36,MSH2,MT-ATP6,MT-ATP8,MT-CO1,MT-CO2,MT-CO3,MT-CYB,MT-ND4,MT-ND4L,MTFR1L,MTFR2,MTLN,NDUFA1,NDUFA10,NDUFA2,NDUFA3,NDUFA4,NDUFA5,NDUFA6,NDUFA9,NDUFA…
gobp	GOBP_CELLULAR_RESPONSE_TO_ABIOTIC_STIMULUS	0.439596	0.773405	0.017022	-0.295505	-1.01826	0	0	0	342	281	167	114	73	60	57	42	AKR1B1,AKT2,ANKRD1,AQP5,ARHGEF2,ATP1A2,BCL10,BCL2L1,BDKRB2,BMF,BNIP3,CAB39,CHP1,CRYAB,CYBA,DAG1,DNM2,EIF2AK4,EPO,ERCC1,ERRFI1,GJA1,GPLD1,GPR68,HMGA2,HSF1,HSPA5,HVCN1,HYAL1,IL1B,KDM1A,LRRC8E,MAP3K20,MAPK13,MAPK3,MDM2,MICU1,MMP1,MMP2,MMP3,MMP9,MYC,MYLK,NET1,NMT2,NOC2L,OPN3,OXSR1,PALM,PDE2A,PIEZO1,PTGS2,RAB11FIP5,RAD9B,RHOB,SCNN1B,SCNN1D,SCNN1G,SIPA1,SIRT1,SLC2A1,SLC38A2,SLC9A1,SMPD1,SOX9,STK11,STK3…	ATR,AURKB,BABAM2,BAD,BARD1,BLM,BMP6,BRCA1,BRCA2,BRCC3,CARD16,CASP1,CASP3,CDC25A,CHEK2,COPS9,CRADD,CUL4B,ECT2,FADD,FAS,FBXO4,GATA3,GCLC,GRK4,IFI16,IMPACT,IRF1,KCNJ2,LRRC8D,MAP3K14,MCOLN1,METTL3,NSMCE3,NUCKS1,PARP1,PBK,PCNA,PKD2,POLA1,POLD3,POLH,POLK,RAD1,RAD51,RAD51AP1,REST,RHNO1,RPL26,SERPINB6,SFRP1,SPIDR,TAF1,TENT2,TLR3,TNFRSF10A,USP28,USP47,XRCC5,XRCC6
gobp	GOBP_CELLULAR_RESPONSE_TO_ACIDIC_PH	0.0538272	0.319942	0.0734471	-0.64286	-1.45056	0	0	0	16	14	13	1	7	1	6	1	CHP1,RAB11FIP5,SCNN1B,SCNN1D,SCNN1G,SLC9A1,TRPV1	IMPACT
gobp	GOBP_CELLULAR_RESPONSE_TO_ACID_CHEMICAL	0.830743	0.987633	0.00980309	-0.261236	-0.795621	0	0	0	95	75	40	35	23	13	18	11	BCL2L1,CASTOR2,CEBPB,COL4A6,CPEB1,CPEB3,CPEB4,CYBA,DNMT3A,EGFR,FYN,HSF1,MMP2,MYC,NEURL1,PDGFD,PDGFRA,SESN2,SH3BP4,SIPA1,TNF,VEGFA,ZEB1	GCLC,LAMTOR1,LAMTOR3,LAMTOR4,LAMTOR5,NTRK2,PDGFC,PKD2,RRAGB,RRAGD,SOCS1,UBR2,XBP1
gobp	GOBP_CELLULAR_RESPONSE_TO_ALCOHOL	0.184089	0.550778	0.0342024	-0.393377	-1.19292	0	0	0	98	73	46	27	28	14	23	9	ACACA,ACE,ADAM15,ADCY1,ADCY7,AKR1C2,AKR1C3,DAG1,DNMT3A,EFNA5,FOXO3,GNAI1,GNG2,GOLPH3,GPLD1,GRAMD1A,GRAMD1B,GRAMD1C,INHBA,JUP,KLF9,LARP1,LRP6,MYC,PRKCE,PTGFR,SLC23A2,SOD2	AHR,AIFM1,BLM,BRCA1,CTNNB1,CYP1B1,ITPR2,LANCL2,P2RY6,PRKAA1,RAD51,SFRP1,SGK1,SPIDR
gobp	GOBP_CELLULAR_RESPONSE_TO_ALDEHYDE	0.436947	0.77259	0.0219828	-0.469437	-1.04263	0	0	0	13	13	6	7	3	6	2	5	ACE,ALDH1A1,RDH12	ADH5,AIFM1,AKR1A1,ESD,PARK7,SGK1
gobp	GOBP_CELLULAR_RESPONSE_TO_ALKALOID	0.22631	0.596715	0.0322617	-0.457412	-1.19694	0	0	0	47	29	17	12	11	8	6	6	BCL2L1,HTR1B,PPP1R9B,RYR2,SLC1A1,SLC1A2,SLC1A3,SLC34A1,TH,TMEM38A,TRPV1	BLM,CASP3,CASP7,CASQ2,CCNA2,RAD51,SLC8A1,SPIDR
gobp	GOBP_CELLULAR_RESPONSE_TO_AMYLOID_BETA	0.573316	0.861604	0.0164775	-0.341544	-0.935384	0	0	0	62	38	25	13	14	5	10	2	ABCC1,ADRB2,CACNA1A,CD36,EPHB2,FOXO3,FYN,GJA1,GSK3B,LGMN,LRP1,TLR4,TLR6,TNF	CASP4,CDK5,NTRK1,PARP1,TREM2
gobp	GOBP_CELLULAR_RESPONSE_TO_ANTIBIOTIC	0.970251	1	0.0101587	-0.236103	-0.52439	0	0	0	14	13	5	8	5	3	2	3	CDKN1B,HSPA5,MDM2,MEF2C,SLC9A1	PLA2G4A,PLA2G4F,RPL23
gobp	GOBP_CELLULAR_RESPONSE_TO_ARSENIC_CONTAINING_SUBSTANCE	0.447387	0.780904	0.0210673	-0.41544	-1.02197	0	0	0	28	21	16	5	8	2	4	2	CPEB2,HMOX1,HSF1,MAPK13,MKNK2,MYC,PPIF,SLC38A2	HNRNPA1,UROS
gobp	GOBP_CELLULAR_RESPONSE_TO_ATP	0.88258	1	0.0113659	-0.290222	-0.674009	0	0	0	18	16	8	8	3	3	3	1	CIB2,PTGS2,TRPV1	P2RX7,P2RY1,TAF1
gobp	GOBP_CELLULAR_RESPONSE_TO_BIOTIC_STIMULUS	0.648719	0.899539	0.0118402	-0.276777	-0.928508	0	0	0	307	188	113	75	59	27	41	25	ABCA1,ABL1,ANKRD1,ARG1,ARID5A,BCL10,BCR,CD36,CDA,CEBPB,CSF2,CXCL2,CXCL3,CXCL5,DAB2IP,EIF2AK3,EPHB2,FZD5,GSK3B,HSF1,HSPA5,IL1A,IL1B,IL36G,IL36RN,IL6,IRAK1,IRAK2,LDOC1,LYN,MALT1,MAP2K3,MAPK3,MEF2C,MUS81,NR1D1,NR1H3,PAF1,PPARD,PRKCE,PTPN22,PYCARD,RELA,RIPK2,SASH1,SELENOS,SERPINE1,SHPK,SPON2,TICAM1,TLR1,TLR4,TLR6,TNF,TNFAIP3,TNIP1,UPF1,VIM,ZFP36	ADAM9,BMP6,CARD16,CARD17P,CASP1,CCDC47,CD14,CD274,CD86,CHMP5,CTR9,GIT1,HMGB1,HMGB2,JAK2,MAPK1,NR1H4,PDCD1LG2,PDCD4,PLCG2,PLSCR4,RARA,SIRT2,TIGAR,TMCO1,TREM2,XBP1
gobp	GOBP_CELLULAR_RESPONSE_TO_CADMIUM_ION	0.0712817	0.363577	0.0616308	-0.553115	-1.41126	0	0	0	43	25	16	9	10	2	7	2	AKR1C3,EGFR,FOS,HMOX1,HSF1,JUN,MAPK3,MMP9,MT1F,MT2A	MAPK1,MAPK9
gobp	GOBP_CELLULAR_RESPONSE_TO_CAFFEINE	0.531642	0.834668	0.0195769	-0.470868	-0.961805	0	0	0	10	9	5	4	2	2	2	1	RYR2,TMEM38A	CASQ2,SLC8A1
gobp	GOBP_CELLULAR_RESPONSE_TO_CALCIUM_ION	0.0564476	0.326595	0.0659642	-0.454567	-1.3601	0	0	0	87	65	42	23	24	11	16	9	ADCY1,ADGRV1,AKR1C3,BRAF,CAMK2D,CHP2,CPNE5,FOS,GPLD1,HSPA5,JUN,JUNB,JUND,LGMN,MEF2C,PPIF,RASAL1,RASGRP2,SCN5A,SMPD1,SYT11,SYT12,SYT7,SYT8	CARF,CPNE3,DMTN,ECT2,EEF2K,MCOLN1,MEF2A,PKD2,PLCG2,PRKAA1,SYT17
gobp	GOBP_CELLULAR_RESPONSE_TO_CAMP	0.438793	0.773405	0.0428654	0.306595	1.0069	0	0	0	57	42	23	19	9	13	9	11	AKAP6,EZR,HSPA5,IGFBP5,KCNE1,KDM1A,PDE2A,RAPGEF2,STC1	AHR,AKAP9,APEX1,CYP1B1,DMTN,EEF2K,ITPR2,PKD2,RAP1B,SLC26A6,SLC5A5,SLC8A1,SRD5A1
gobp	GOBP_CELLULAR_RESPONSE_TO_CARBOHYDRATE_STIMULUS	0.0660225	0.351423	0.0584903	-0.404518	-1.29484	0	0	0	165	112	67	45	40	17	29	14	ABCA12,ACE,BRSK2,C2CD2L,CYBA,EFNA5,FKBP1B,FOXA2,FOXO3,GAS6,GPER1,GPLD1,GPR68,GRIK5,HLA-DRB1,IRS2,KCNB1,KLF7,LEP,MAP2K3,MAP2K7,MAPK13,MYC,NOX4,NR1D1,PCK2,PIM3,PLCB1,PPARD,PPP3CA,PRKACA,PRKCE,RAB11FIP5,RAF1,RPS6KA2,SLC39A14,SMARCA4,SOX4,TH,TWNK	ANO1,BAD,CALCRL,GCLC,HMGN3,NR1H4,OXCT1,PDK3,PRKAA1,SELENOT,SLC26A6,SLC29A1,SLC9B2,TRA2B,TREM2,VSNL1,XBP1
gobp	GOBP_CELLULAR_RESPONSE_TO_CHEMICAL_STRESS	0.0800377	0.383536	0.0501438	-0.348606	-1.20483	0	0	0	373	294	174	120	93	56	75	44	ABCC1,ABL1,ADNP2,ADPRS,AKR1B1,AKR1C3,ALDH3B1,ANKRD2,ANKZF1,AQP5,ARG1,ARHGEF2,ATP13A2,ATP2A2,BDKRB2,BNIP3,CAB39,CD36,CPEB2,DAPK1,DHRS2,EGFR,EIF2AK3,EPAS1,EPO,ERRFI1,ETV5,FOS,FOXO1,FOXO3,FYN,FZD1,GBA1,GLRX2,H19,HGF,HMOX1,HSF1,HSPA1A,HSPA1B,HSPB1,IL6,JUN,KDM6B,LRRC8E,MAP1LC3A,MAP3K5,MAPK13,MAPK3,MAPK7,MAPT,MGST1,MICU1,MMP2,MMP3,MMP9,MYC,MYLK,NCOA7,NET1,NR4A3,OSER1,OXR1,OXSR1,P4HB,PAWR,PDGFD,PDGFRA,P…	AIFM1,APEX1,ATG7,BAD,BECN1,CASP3,CAT,CAV1,CDK1,CHD6,CTNNB1,CYP1B1,DHFR,ECT2,EDNRA,FANCD2,FAS,FBXW7,GCH1,IMPACT,JAK2,LANCL1,LRRC8D,LRRK2,MAPK1,MAPK9,MELK,MPV17,NFE2L1,NONO,PARK7,PARP1,PCNA,PDCD10,PKD2,PLEKHA1,PPARGC1B,PPIA,PRDX3,PRKAA1,PRKD1,PRKRA,PYCR2,RAD52,REST,RPS3,RWDD1,SERPINB6,SIRT2,SNCA,STAU2,STK26,TREM2,TXN,XRCC5,ZNF277
gobp	GOBP_CELLULAR_RESPONSE_TO_CHOLESTEROL	0.0970832	0.419681	0.0539014	-0.616866	-1.37007	0	0	0	20	13	12	1	7	0	6	0	DAG1,GPLD1,GRAMD1A,GRAMD1B,GRAMD1C,INHBA,LRP6
gobp	GOBP_CELLULAR_RESPONSE_TO_COLD	0.365132	0.72096	0.0253844	-0.526843	-1.10183	0	0	0	13	10	8	2	5	1	5	1	EIF2AK3,EIF2AK4,FOXO1,PRKACA,SLC9A1	RNF34
gobp	GOBP_CELLULAR_RESPONSE_TO_COPPER_ION	0.123141	0.461649	0.0470177	-0.576139	-1.33802	0	0	0	33	16	10	6	4	2	1	2	HSF1,MAP1LC3A,MT1F,MT2A	BECN1,SNCA
gobp	GOBP_CELLULAR_RESPONSE_TO_CORTICOSTEROID_STIMULUS	0.181701	0.547548	0.0355873	-0.426429	-1.21754	0	0	0	61	48	24	24	14	9	13	8	ACE,AKR1C3,ARG1,CFLAR,DDIT4,ERRFI1,FBXO32,FOXO3,GPER1,KLF9,PCK2,STC1,ZFP36,ZFP36L2	AIFM1,ATP5F1A,CYP1B1,JAK2,PLAT,RAN,REST,SGK1,SRD5A1
gobp	GOBP_CELLULAR_RESPONSE_TO_DEXAMETHASONE_STIMULUS	0.871873	1	0.0110389	-0.278899	-0.704341	0	0	0	28	24	12	12	6	4	6	4	ARG1,CFLAR,DDIT4,ERRFI1,FBXO32,PCK2	ATP5F1A,JAK2,PLAT,SRD5A1
gobp	GOBP_CELLULAR_RESPONSE_TO_DSRNA	0.0513089	0.317595	0.118318	0.527949	1.48309	0	0	0	31	21	6	15	1	8	0	7	MUL1	CAV1,DHX9,IFIH1,P2RX7,RALB,RIGI,STING1,TLR3
gobp	GOBP_CELLULAR_RESPONSE_TO_EPINEPHRINE_STIMULUS	0.259024	0.631613	0.0317152	-0.585592	-1.19614	0	0	0	15	9	5	4	4	3	4	2	ATP2B4,PRKACA,RYR2,SLC9A1	SIRT2,SNCA,SRD5A1
gobp	GOBP_CELLULAR_RESPONSE_TO_ESTRADIOL_STIMULUS	0.40478	0.746419	0.0417548	0.33933	1.02734	0	0	0	41	29	16	13	8	5	7	5	CFLAR,EGFR,FAM210B,GPER1,HSF1,MMP2,MSX2,PPP1R9B	AIFM1,CCNA2,KIF18A,SFRP1,SRD5A1
gobp	GOBP_CELLULAR_RESPONSE_TO_ESTROGEN_STIMULUS	0.790334	0.970024	0.0131519	-0.335383	-0.756762	0	0	0	16	14	7	7	5	4	3	3	AR,ARID5A,MYC,SERPINB9,WBP2	NCOA4,RARA,SFRP1,SRA1
gobp	GOBP_CELLULAR_RESPONSE_TO_ETHANOL	0.838997	0.991837	0.012907	-0.347264	-0.709328	0	0	0	13	9	6	3	5	2	4	0	ADCY7,DNMT3A,PRKCE,SLC23A2,SOD2	ITPR2,PRKAA1
gobp	GOBP_CELLULAR_RESPONSE_TO_EXOGENOUS_DSRNA	0.0594684	0.331997	0.107015	0.567409	1.4968	0	0	0	26	16	5	11	1	7	0	7	MUL1	CAV1,DHX9,IFIH1,RALB,RIGI,STING1,TLR3
gobp	GOBP_CELLULAR_RESPONSE_TO_EXTERNAL_STIMULUS	0.447424	0.780904	0.0167657	-0.294654	-1.01443	0	0	0	333	277	167	108	81	59	58	46	AKR1C3,ANKRD1,ARHGAP35,ATP1A2,BCL10,BGLAP,BMT2,BNIP3,BRSK1,BRSK2,CDA,CDKN2B,CPEB4,CYBA,CYP24A1,DAG1,DSC2,EIF2AK3,EIF2AK4,EIF4G1,ELAPOR1,FOLR1,FOS,FOSL1,FOXA2,FOXO1,FOXO3,GAS6,GBA1,GLRX2,HMOX1,HSPA5,IL1B,JMY,KANK2,KCNB1,KIF26A,KPTN,LEP,LPL,LYN,MAP1LC3A,MAP1LC3B,MAP3K5,MAPK3,MAX,MN1,MTMR3,MYBBP1A,MYH13,NCOA1,NUAK1,NUAK2,PDE2A,PIEZO1,PIM1,PPM1D,PPP1R9B,PRKAG3,PTGS2,RXRA,SESN2,SIK1,SIPA1,SIRT1,SLC1A2…	AIFM1,AQP3,ATG7,BAD,BECN1,BMP6,BRIP1,CASP1,CRADD,CYP27B1,DAPL1,FADD,FAS,FBXO22,GCLC,GSDMD,HNRNPA1,HSPA8,IFI16,IMPACT,IRF1,KCNJ2,LRRK2,MAP3K14,MAPK1,MFSD2A,NPRL2,NR1H4,NUDT1,NUDT15,P2RX7,PIK3R4,PMAIP1,POSTN,PRKAA1,PRKAB1,PRKAB2,PRKAG1,PRKD1,RALB,RNF152,RRAGB,RRAGD,RRP8,SFRP1,SH3GLB1,SRD5A1,STK26,SUV39H1,TFEB,TLE5,TLR3,TNFRSF10A,TTC5,TXN2,VPS41,WNT4,XBP1,XPR1
gobp	GOBP_CELLULAR_RESPONSE_TO_EXTRACELLULAR_STIMULUS	0.512449	0.818808	0.0150933	-0.291319	-0.988304	0	0	0	267	220	132	86	66	48	46	36	AKR1C3,ARHGAP35,BGLAP,BMT2,BRSK1,BRSK2,CDKN2B,CPEB4,CYP24A1,DSC2,EIF2AK3,EIF2AK4,EIF4G1,ELAPOR1,FOLR1,FOS,FOSL1,FOXA2,FOXO1,FOXO3,GAS6,GBA1,GLRX2,HMOX1,HSPA5,JMY,KANK2,KCNB1,KIF26A,KPTN,LEP,LPL,LYN,MAP1LC3A,MAP1LC3B,MAP3K5,MAPK3,MAX,MN1,MTMR3,MYBBP1A,MYH13,NCOA1,NUAK1,NUAK2,PIM1,PPM1D,PPP1R9B,PRKAG3,RXRA,SESN2,SIK1,SIPA1,SIRT1,SLC1A2,SLC2A1,SLC38A2,SREBF1,STK24,TBL2,UCN2,ULK1,UPP1,USF2,WDR45,WIPI2	AIFM1,AQP3,ATG7,BECN1,BRIP1,CYP27B1,DAPL1,FAS,FBXO22,GSDMD,HNRNPA1,HSPA8,IFI16,IMPACT,LRRK2,MAPK1,MFSD2A,NPRL2,NR1H4,NUDT1,NUDT15,P2RX7,PIK3R4,PMAIP1,POSTN,PRKAA1,PRKAB1,PRKAB2,PRKAG1,PRKD1,RALB,RNF152,RRAGB,RRAGD,RRP8,SFRP1,SH3GLB1,SRD5A1,STK26,SUV39H1,TFEB,TLE5,TTC5,TXN2,VPS41,WNT4,XBP1,XPR1
gobp	GOBP_CELLULAR_RESPONSE_TO_FATTY_ACID	0.614772	0.881337	0.0157818	-0.343454	-0.908866	0	0	0	36	31	18	13	12	5	9	5	AKR1C1,AKR1C2,AKR1C3,AKR1C4,CLDN1,DGAT2,HES1,IRS1,LDLR,LPL,PLCB1,SREBF1	ID3,NR1H4,PDK3,PID1,XRCC5
gobp	GOBP_CELLULAR_RESPONSE_TO_FLUID_SHEAR_STRESS	0.203803	0.571133	0.0350824	-0.513235	-1.23723	0	0	0	21	19	11	8	8	2	5	2	HDAC3,KLF4,MAPK7,MEF2C,MMP2,PTGS2,PTK2B,TFPI2	MTSS1,PKD2
gobp	GOBP_CELLULAR_RESPONSE_TO_FOLLICLE_STIMULATING_HORMONE_STIMULUS	0.185706	0.552026	0.0383193	-0.603101	-1.26132	0	0	0	12	10	7	3	4	3	4	3	EFNA5,EPHA8,INHBA,POR	EDNRA,GCLC,PLAT
gobp	GOBP_CELLULAR_RESPONSE_TO_GAMMA_RADIATION	0.953666	1	0.00945083	-0.234364	-0.609286	0	0	0	32	28	15	13	8	6	5	4	BCL2L1,CRYAB,CYBA,HSF1,HSPA5,KDM1A,MAP3K20,MDM2	ATR,CHEK2,RAD51,RPL26,XRCC5,XRCC6
gobp	GOBP_CELLULAR_RESPONSE_TO_GLUCOSE_STARVATION	0.20737	0.575098	0.0328793	-0.415149	-1.1901	0	0	0	51	49	26	22	18	12	14	8	BRSK1,BRSK2,CPEB4,EIF2AK3,FOXO3,HSPA5,KPTN,MTMR3,MYBBP1A,NUAK1,NUAK2,PRKAG3,SESN2,SIK1,SIRT1,SLC2A1,TBL2,UPP1	BECN1,HNRNPA1,IFI16,IMPACT,PIK3R4,PMAIP1,PRKAA1,PRKAG1,RRP8,SH3GLB1,SUV39H1,XBP1
gobp	GOBP_CELLULAR_RESPONSE_TO_GONADOTROPIN_STIMULUS	0.367442	0.722784	0.040922	0.405481	1.06964	0	0	0	20	16	10	6	5	6	5	6	EFNA5,EPHA8,INHBA,PAX8,POR	CCNA2,CYP1B1,EDNRA,GCLC,PLAT,SLC5A5
gobp	GOBP_CELLULAR_RESPONSE_TO_GROWTH_HORMONE_STIMULUS	0.508482	0.817506	0.0192508	-0.410664	-0.97821	0	0	0	24	18	12	6	8	1	5	1	GDF15,JAK3,LEPROTL1,LYN,MYC,PTK2,SOCS2,STAT5B	JAK2
gobp	GOBP_CELLULAR_RESPONSE_TO_HEAT	0.36017	0.716873	0.0226814	-0.361117	-1.06939	0	0	0	88	61	38	23	17	7	13	4	DNAJB1,FGF1,GSK3B,HMOX1,HSF1,HSPA1A,HSPA1B,IER5,IL1A,IRAK1,LYN,MAPT,PRKACA,PTGS2,SIRT1,TCIM,TRPV1	ANO1,ATR,HSBP1L1,HSP90AB1,ST8SIA1,TPR,YWHAE
gobp	GOBP_CELLULAR_RESPONSE_TO_HORMONE_STIMULUS	0.0749949	0.372963	0.0510906	-0.332802	-1.17601	0	0	0	644	475	287	188	140	80	102	60	ABHD2,ACACA,ACE,ADIPOR2,ADTRP,AGTRAP,AKR1C1,AKR1C2,AKR1C3,AKR1C4,AKT2,APOB,AR,ARG1,ARID5A,ATP1A2,BAIAP2L1,BCAR3,BGLAP,CFLAR,CPEB1,CPEB2,CSK,CTSB,CYBA,DAB2,DDIT4,EFNA5,ENPP1,EPHA8,ERRFI1,FBXO32,FKBP4,FOS,FOXC2,FOXO1,FOXO3,FOXO4,GDF15,GNG2,GPER1,GPLD1,GRB10,GRB14,GRB7,GSK3B,HDAC1,HDAC5,HSF1,HSPA1A,HSPA1B,IGF2,IGFBP7,IL1B,INHBA,INSIG2,IRS1,IRS2,JAK3,KANK1,KANK2,KAT2B,KDM1A,KIT,KLF9,LEP,LEPROTL1,LPIN…	AIFM1,APEX1,ATP5F1A,BBS4,BMP4,BRCA1,BRD8,BRIP1,C2CD5,CA2,CAV1,CAV2,CCNA2,CDC6,CNOT2,CTSL,CYP11A1,CYP1B1,DDRGK1,DDX5,DENND4C,ECHDC3,EDNRA,EEF2K,GAB1,GCLC,GOT1,GTF2H1,HSPA8,IGFBP2,JAK2,KDM4C,KL,LANCL2,LBH,LGR5,MKKS,NCOA4,NR1H4,NUCKS1,P2RY6,PAK1,PARK7,PARP1,PHB1,PID1,PLAT,PPARG,PPARGC1B,PRCP,PRKAA1,PRKCQ,PRMT2,RAB15,RAB8B,RAN,RARA,RDX,REST,RNF14,RNF6,RWDD1,SFRP1,SGK1,SKP2,SLC2A8,SLC5A5,SNX5,SOCS1,SO…
gobp	GOBP_CELLULAR_RESPONSE_TO_HYDROGEN_PEROXIDE	0.355865	0.71411	0.0223432	-0.349829	-1.06925	0	0	0	93	77	43	34	25	18	19	16	ABL1,ANKZF1,ARG1,BNIP3,FOXO3,HGF,HSF1,IL6,KDM6B,MAP1LC3A,MAP3K5,MAPK13,MAPK7,NET1,NR4A3,OSER1,PAWR,PDGFD,PINK1,PPIF,RELA,RHOB,SIRT1,SMPD3,TNFAIP3	AIFM1,APEX1,BECN1,CAT,CDK1,CYP1B1,ECT2,IMPACT,LRRK2,PARK7,PCNA,PDCD10,PLEKHA1,PRKAA1,RPS3,STK26,TXN,ZNF277
gobp	GOBP_CELLULAR_RESPONSE_TO_INCREASED_OXYGEN_LEVELS	0.802285	0.975311	0.0248065	0.299225	0.73331	0	0	0	12	12	3	9	2	5	1	4	ATP6AP1,FOXO1	ATG7,ATP6V1G1,CAV1,CCDC115,FAS
gobp	GOBP_CELLULAR_RESPONSE_TO_INORGANIC_SUBSTANCE	0.00660502	0.103223	0.186473	-0.429002	-1.42733	1	0	0	234	172	98	74	59	34	40	24	ADCY1,ADCY7,ADGRV1,AKR1C3,ANK3,ATP13A2,BNIP3,BRAF,CAMK2D,CDKN1B,CEBPA,CFLAR,CHP2,CLDN1,CPNE5,DDI2,DLG4,DNM2,EGFR,EIF2AK3,FOS,FOXO1,GPLD1,HMOX1,HSF1,HSPA5,HVCN1,JUN,JUNB,JUND,LGMN,MAP1LC3A,MAPK3,MEF2C,MMP3,MMP9,MT1F,MT2A,MTF1,PPIF,PTGS2,RASAL1,RASGRP2,SCN5A,SLC13A5,SLC1A1,SLC30A10,SLC34A1,SLC41A1,SMPD1,SMPD3,SYT11,SYT12,SYT7,SYT8,TF,TFAP2A,TFR2,TH	AIFM1,ALAD,ATP5F1A,ATRX,B2M,BAD,BECN1,BLM,BMP6,CARF,CCNA2,CDK2,CPNE3,DMTN,ECT2,EEF2K,LRRK2,MAPK1,MAPK9,MCOLN1,MEF2A,MTR,NSMCE3,PARP1,PKD2,PLCG2,PRKAA1,RAD51,SNCA,SPIDR,SYT17,TIGAR,TIMELESS,ZNF658
gobp	GOBP_CELLULAR_RESPONSE_TO_INSULIN_STIMULUS	0.655214	0.904245	0.0118107	-0.276839	-0.92501	0	0	0	217	180	112	68	52	27	39	23	AKT2,BAIAP2L1,BCAR3,BGLAP,CFLAR,CPEB1,CPEB2,ENPP1,ERRFI1,FOXC2,FOXO1,FOXO4,GPLD1,GRB10,GRB14,GRB7,GSK3B,HDAC5,IGF2,IL1B,INSIG2,IRS1,IRS2,KANK1,KAT2B,LEP,LPIN1,LPIN3,LPL,MYC,PCK2,PIP4K2A,RAB13,RARRES2,SELENOS,SH2B2,SHC1,SIRT1,SLC27A1,SLC27A4,SLC39A14,SLC9A1,SMARCC1,SORBS1,SREBF1,TRIB3,TSC2,VAMP2,VWA2,WDTC1,YWHAG,ZBTB7B	C2CD5,CAV2,DENND4C,ECHDC3,EEF2K,GAB1,GCLC,GOT1,KL,NR1H4,NUCKS1,PARP1,PID1,PPARG,PRKAA1,PRKCQ,RAB15,RAB8B,SLC2A8,SNX5,SOCS1,SORL1,SRD5A1,STAT1,TBC1D4,XBP1,ZNF106
gobp	GOBP_CELLULAR_RESPONSE_TO_INTERFERON_ALPHA	0.247435	0.619313	0.0482874	0.519364	1.21283	0	0	0	10	10	4	6	1	5	0	4	GAS6	GATA3,IFIT2,IFIT3,RO60,TPR
gobp	GOBP_CELLULAR_RESPONSE_TO_INTERFERON_BETA	0.380282	0.731618	0.0403498	0.394383	1.05758	0	0	0	24	17	6	11	3	6	2	4	CDC34,TRIM6,UBE2K	IFI16,IRF1,OAS1,STAT1,STING1,TLR3
gobp	GOBP_CELLULAR_RESPONSE_TO_INTERFERON_GAMMA	0.0630303	0.341096	0.141073	0.343569	1.28852	0	0	0	151	86	46	40	16	22	14	21	ACTG1,ARG1,CCL24,CCL8,CDC42EP4,CLDN1,DAPK1,DAPK3,FLNB,GSN,KIF5B,MYC,NR1H3,TLR4,TNF,VIM	CASP1,CCL11,CCL26,CD47,CDC42,GBP2,GBP6,HSP90AB1,IRF1,JAK2,NMI,PARP14,PARP9,PPARG,RPL13A,SLC26A6,SOCS1,SP100,STAT1,TLR3,TXK,VAMP3
gobp	GOBP_CELLULAR_RESPONSE_TO_INTERLEUKIN_1	0.199519	0.566323	0.0323433	-0.381606	-1.17435	0	0	0	134	81	57	24	34	6	31	6	ADAMTS7,AKAP12,ANKRD1,CCL24,CCL8,CEBPB,DAB2IP,HES1,HYAL1,IL1B,IL1R1,IL1RN,IL6,IRAK1,IRAK2,IRAK3,MAPK13,MAPK3,MMP2,MYC,NR1D1,PLCB1,PTGIS,PYCARD,RELA,RORA,RPS6KA4,RPS6KA5,SOX9,TOLLIP,UPF1,USP10,YY1,ZNF675	CCL11,CCL26,CD47,GBP2,IRAK4,SFRP1
gobp	GOBP_CELLULAR_RESPONSE_TO_IONIZING_RADIATION	0.703482	0.929219	0.0374462	0.243983	0.887002	0	0	0	78	71	37	34	16	22	12	16	BCL2L1,CRYAB,CYBA,DNM2,HMGA2,HSF1,HSPA5,KDM1A,MAP3K20,MDM2,NET1,RAD9B,RHOB,SIRT1,SWI5,TNKS1BP1	ATR,BABAM2,BARD1,BLM,BRCA1,BRCA2,BRCC3,CHEK2,ECT2,FBXO4,GATA3,IFI16,NUCKS1,RAD1,RAD51,RAD51AP1,RHNO1,RPL26,SFRP1,SPIDR,XRCC5,XRCC6
gobp	GOBP_CELLULAR_RESPONSE_TO_IRON_ION	0.592724	0.870459	0.0288226	0.387694	0.882347	0	0	0	10	9	5	4	4	2	2	2	HMOX1,TF,TFAP2A,TFR2	B2M,BMP6
gobp	GOBP_CELLULAR_RESPONSE_TO_KETONE	0.378726	0.729887	0.0212725	-0.342628	-1.0544	0	0	0	101	81	44	37	26	15	21	13	ACACA,ACE,ADAM15,ADCY1,AKR1C2,AKR1C3,AR,ARG1,CFLAR,DDIT4,EFNA5,ERRFI1,FBXO32,FOXO3,GAS6,GNAI1,GNG2,GOLPH3,KLF9,LARP1,MYC,PCK2,PRKCE,PTGFR,SIRT1,TRERF1	AHR,AIFM1,ATP5F1A,CYP1B1,JAK2,NCOA4,P2RY6,PARK7,PLAT,POSTN,PRKAA1,RWDD1,SFRP1,SGK1,SRD5A1
gobp	GOBP_CELLULAR_RESPONSE_TO_LEPTIN_STIMULUS	0.450763	0.781275	0.0213715	-0.446894	-1.02434	0	0	0	20	15	9	6	4	4	3	3	LEP,NR4A3,SIRT1,UGCG	BBS4,CCNA2,MKKS,PID1
gobp	GOBP_CELLULAR_RESPONSE_TO_LEUCINE	0.864212	1	0.0227758	0.284255	0.663799	0	0	0	11	10	5	5	1	2	1	2	SESN2	RRAGD,UBR2
gobp	GOBP_CELLULAR_RESPONSE_TO_LEUCINE_STARVATION	0.498255	0.811609	0.0334366	0.393226	0.963679	0	0	0	13	12	5	7	2	3	2	3	EIF2AK4,SESN2	IMPACT,RRAGB,RRAGD
gobp	GOBP_CELLULAR_RESPONSE_TO_LIGHT_STIMULUS	0.82249	0.983874	0.00938116	-0.257546	-0.813736	0	0	0	132	100	53	47	20	23	16	13	AKT2,BMF,EIF2AK4,ERCC1,HYAL1,KDM1A,MAPK13,MMP1,MMP2,MMP3,MMP9,MYC,NMT2,NOC2L,OPN3,PTGS2,SIRT1,SMPD1,STK11,YY1	ATR,AURKB,CARD16,CDC25A,COPS9,CUL4B,GRK4,IMPACT,METTL3,NSMCE3,PARP1,PBK,PCNA,POLA1,POLD3,POLH,POLK,RHNO1,RPL26,TAF1,TENT2,USP28,USP47
gobp	GOBP_CELLULAR_RESPONSE_TO_LIPID	0.0417853	0.286841	0.0697295	-0.343757	-1.21294	1	0	0	666	458	287	171	146	73	111	61	ABCA1,ABCB4,ABHD2,ABL1,ABL2,ACE,ADAM15,ADCY1,ADNP2,ADTRP,AKR1C1,AKR1C2,AKR1C3,AKR1C4,ANKRD1,AR,ARG1,ARID5A,ATP1A2,BCL10,BCR,BGLAP,BRINP2,CD36,CEBPB,CFLAR,CLDN1,CSF2,CXCL2,CXCL3,CXCL5,CYP24A1,CYP26B1,DAB2,DAB2IP,DAG1,DDIT4,DGAT2,EFNA5,EGFR,EPHB2,ERRFI1,FAM210B,FBXO32,FKBP4,FOXO3,FZD4,FZD7,GJB3,GNAI1,GPER1,GPLD1,GRAMD1A,GRAMD1B,GRAMD1C,GSK3B,HAND2,HDAC1,HES1,HSF1,HSPA1A,HSPA1B,IL1A,IL1B,IL36G,IL36R…	ADAM9,AHR,AIFM1,ALDH1A2,ATP5F1A,BAD,BMP4,BMP6,BRCA1,BRINP1,CARD16,CARD17P,CASP1,CCNA2,CD14,CD274,CD86,CHMP5,CNOT2,CTR9,CYP1B1,CYP27B1,DDRGK1,DDX5,FGFR2,FZD10,GIT1,HMGB1,HMGB2,HSPA8,ID3,JAK2,KDM4C,KIF18A,LANCL2,LBH,MAPK1,NCOA4,NR1H4,OSR1,PAK1,PARK7,PARP1,PDCD1LG2,PDCD4,PDK3,PHB1,PID1,PLAT,PLCG2,PLSCR4,PPARGC1B,PRMT2,RAN,RARA,REST,RNF14,RNF6,RORC,RWDD1,SFRP1,SGK1,SKP2,SRD5A1,TBX1,TP63,TREM2,UBA5,UF…
gobp	GOBP_CELLULAR_RESPONSE_TO_LIPOPROTEIN_PARTICLE_STIMULUS	0.240565	0.612347	0.0310933	-0.452594	-1.18433	0	0	0	37	29	17	12	14	5	9	3	ABCA1,ABCG1,ABCG4,ADTRP,CD36,CD81,CDH13,ITGB1,LDLR,LPL,SMPD3,TICAM1,TLR4,TLR6	ADAM17,APOE,CD9,PPARG,TREM2
gobp	GOBP_CELLULAR_RESPONSE_TO_LITHIUM_ION	0.108292	0.438533	0.0519306	-0.667518	-1.36349	0	0	0	13	9	7	2	4	0	3	0	ADCY7,CDKN1B,CEBPA,SLC13A5
gobp	GOBP_CELLULAR_RESPONSE_TO_LOW_DENSITY_LIPOPROTEIN_PARTICLE_STIMULUS	0.817305	0.980916	0.0125912	-0.320749	-0.735201	0	0	0	22	15	9	6	7	2	5	2	ABCA1,CD36,CD81,CDH13,ITGB1,LDLR,LPL	CD9,PPARG
gobp	GOBP_CELLULAR_RESPONSE_TO_MANGANESE_ION	0.190504	0.556604	0.0375967	-0.588454	-1.25631	0	0	0	13	11	7	4	5	1	4	1	ATP13A2,EIF2AK3,HSPA5,SLC30A10,TH	LRRK2
gobp	GOBP_CELLULAR_RESPONSE_TO_MECHANICAL_STIMULUS	0.697848	0.926298	0.0127639	-0.293075	-0.871685	0	0	0	72	63	40	23	17	12	13	11	ANKRD1,ATP1A2,BCL10,BNIP3,CYBA,DAG1,IL1B,MAPK3,PDE2A,PIEZO1,PTGS2,SLC2A1,SLC38A2,SLC9A1,SOX9,TLR4,WNT11	BAD,BMP6,CASP1,CRADD,FADD,FAS,GCLC,IRF1,KCNJ2,MAP3K14,TLR3,TNFRSF10A
gobp	GOBP_CELLULAR_RESPONSE_TO_MINERALOCORTICOID_STIMULUS	0.171726	0.533411	0.0402897	-0.627307	-1.28135	0	0	0	10	9	6	3	3	3	2	3	ACE,FOXO3,GPER1	AIFM1,RAN,SGK1
gobp	GOBP_CELLULAR_RESPONSE_TO_MOLECULE_OF_BACTERIAL_ORIGIN	0.508632	0.817506	0.0156457	-0.299195	-0.990348	0	0	0	280	161	103	58	54	24	37	22	ABCA1,ABL1,ANKRD1,ARG1,ARID5A,BCL10,BCR,CD36,CEBPB,CSF2,CXCL2,CXCL3,CXCL5,DAB2IP,EPHB2,FZD5,HSF1,IL1A,IL1B,IL36G,IL36RN,IL6,IRAK1,IRAK2,LDOC1,LYN,MALT1,MAP2K3,MAPK3,MEF2C,NR1D1,NR1H3,PAF1,PPARD,PRKCE,PTPN22,PYCARD,RELA,RIPK2,SASH1,SELENOS,SERPINE1,SHPK,SPON2,TICAM1,TLR1,TLR4,TLR6,TNF,TNFAIP3,TNIP1,UPF1,VIM,ZFP36	ADAM9,BMP6,CARD16,CARD17P,CASP1,CD14,CD274,CD86,CHMP5,CTR9,GIT1,HMGB1,HMGB2,JAK2,MAPK1,NR1H4,PDCD1LG2,PDCD4,PLCG2,PLSCR4,RARA,SIRT2,TREM2,XBP1
gobp	GOBP_CELLULAR_RESPONSE_TO_MURAMYL_DIPEPTIDE	0.0341338	0.254722	0.0949836	-0.732315	-1.49584	1	0	0	9	9	6	3	5	1	4	1	ARHGEF2,LDOC1,PTPN22,RIPK2,VIM	CHMP5
gobp	GOBP_CELLULAR_RESPONSE_TO_NITROGEN_STARVATION	0.747621	0.952871	0.0145738	-0.386979	-0.790452	0	0	0	13	9	5	4	2	2	1	1	MAP1LC3A,MAP1LC3B	ATG7,BECN1
gobp	GOBP_CELLULAR_RESPONSE_TO_NUTRIENT	0.243329	0.614726	0.0303666	-0.42887	-1.17454	0	0	0	42	38	27	11	15	6	10	5	BGLAP,CDKN2B,CYP24A1,FOLR1,FOXA2,GAS6,HMOX1,KANK2,LEP,LPL,MN1,NCOA1,PIM1,RXRA,USF2	BRIP1,CYP27B1,NR1H4,POSTN,SFRP1,XBP1
gobp	GOBP_CELLULAR_RESPONSE_TO_ORGANIC_CYCLIC_COMPOUND	0.264769	0.637151	0.0243172	-0.305741	-1.07886	0	0	0	646	457	257	200	125	87	97	67	ABCB4,ABHD2,ABL1,ACE,ACTB,ADCY1,ADTRP,AKAP6,AKR1C3,AR,ARG1,ARRB2,ATP1A2,ATP2B4,BGLAP,BMP2,CDKN1B,CEBPA,CEBPB,CFLAR,CIB2,CYBA,CYP24A1,DAB2,DAG1,DDIT4,DNM2,DNMT3A,EFNA5,EGFR,EPG5,ERRFI1,EZR,FAM210B,FBXO32,FKBP4,FOLR1,FOXO3,GNA14,GNAI1,GNAL,GNG2,GOLPH3,GPER1,GPLD1,GRAMD1A,GRAMD1B,GRAMD1C,GSK3B,HAND2,HDAC1,HRH3,HSF1,HSPA1A,HSPA1B,HSPA5,HTR1B,ID1,IGFBP5,IL1B,INHBA,INSIG2,JUP,KANK2,KCNE1,KDM1A,KLF9,LAR…	AHR,AIFM1,AKAP9,APEX1,ATP5F1A,BLM,BMP4,BRCA1,CASP3,CASP7,CASQ2,CAV1,CAV2,CCNA2,CHEK2,CNOT2,CTNNB1,CYP1B1,CYP27B1,DDRGK1,DDX5,DHX9,DMTN,EEF2K,GABPA,GCLC,HRH1,HSP90AB1,HSPA8,HTR7,ID3,IFIH1,IMPACT,ITPR2,JAK2,KDM4C,KIF18A,LBH,LRRK2,MAPK1,NCOA4,NR1H4,P2RX7,P2RY1,P2RY6,PAK1,PAK2,PARK7,PARP1,PHB1,PKD2,PLA2G4F,PLAT,PPARGC1B,PRMT2,RAD51,RALB,RAN,RAP1B,REST,RGS4,RIGI,RNF14,RNF6,RORC,RWDD1,SFRP1,SGK1,SIRT2,…
gobp	GOBP_CELLULAR_RESPONSE_TO_OSMOTIC_STRESS	0.204624	0.571755	0.0337045	-0.4401	-1.2053	0	0	0	41	38	23	15	14	6	13	4	AKR1B1,AQP5,ARHGEF2,BDKRB2,CAB39,EPO,ERRFI1,LRRC8E,MICU1,MYLK,OXSR1,PTGS2,SLC2A1,STK39	BAD,CASP3,LRRC8D,PKD2,SERPINB6,XRCC5
gobp	GOBP_CELLULAR_RESPONSE_TO_OXIDISED_LOW_DENSITY_LIPOPROTEIN_PARTICLE_STIMULUS	0.166024	0.525809	0.0406538	-0.601796	-1.28479	0	0	0	12	11	7	4	6	1	3	0	ADTRP,CD36,SMPD3,TICAM1,TLR4,TLR6	TREM2
gobp	GOBP_CELLULAR_RESPONSE_TO_OXYGEN_LEVELS	0.035951	0.261179	0.0794124	-0.408041	-1.33284	1	0	0	173	139	84	55	50	26	38	17	AK4,ANGPT4,ATP6AP1,BACH1,BNIP3,BNIP3L,CFLAR,CITED2,CPEB1,CPEB2,CPEB4,DDAH1,DNMT3A,EGLN1,EPAS1,ERO1A,FAM162A,FMN2,FOXO1,FOXO3,HILPDA,HMOX1,IRAK1,KCNK2,LMNA,MDM2,MIR210,MPL,MYC,NDRG1,OPRD1,P4HB,PDK1,PIK3CB,PINK1,PLK3,PPARD,PRKCE,PTGIS,PTGS2,RGCC,RORA,SIRT1,SLC9A1,STC1,STC2,TBL2,UBQLN1,VASN,VEGFA	ACAA2,AIFM1,AQP3,ATG7,ATP6V1G1,BAD,BRIP1,CARD16,CAV1,CCDC115,CCNA2,EEF2K,FAS,NDUFS2,PDK3,PMAIP1,PPARG,PRKAA1,SFRP1,SIRT2,SLC29A1,SLC8A1,SUV39H1,TIGAR,TMBIM6,TREM2
gobp	GOBP_CELLULAR_RESPONSE_TO_OXYGEN_RADICAL	0.415493	0.75437	0.0223056	-0.434454	-1.04732	0	0	0	27	19	12	7	5	2	4	1	ADPRS,CD36,GLRX2,H19,SOD2	DHFR,GCH1
gobp	GOBP_CELLULAR_RESPONSE_TO_PEPTIDE	0.292912	0.657219	0.0231262	-0.311831	-1.0788	0	0	0	394	300	185	115	97	46	69	37	ABCC1,ADRB2,AGTRAP,AKT2,ARG1,ARHGEF2,BAIAP2L1,BCAR3,BGLAP,CACNA1A,CD36,CFLAR,CPEB1,CPEB2,CSK,CYBA,ENPP1,EPHB2,ERRFI1,FOXC2,FOXO1,FOXO3,FOXO4,FYN,GDF15,GJA1,GPER1,GPLD1,GRB10,GRB14,GRB7,GSK3B,HDAC5,HSF1,ID1,IGF2,IL1B,INSIG2,IRS1,IRS2,JAK3,KANK1,KAT2B,KLF3,LDOC1,LEP,LEPROTL1,LGMN,LPIN1,LPIN3,LPL,LRP1,LYN,MAP1B,MAX,MDM2,MYC,NR4A3,PCK2,PIP4K2A,PLCB1,POR,PPP1R9B,PTK2,PTPN22,RAB13,RARRES2,RELA,RIPK2,SE…	ANO1,APEX1,BRIP1,C2CD5,CA2,CASP4,CAV1,CAV2,CCNA2,CDC6,CDK5,CHMP5,CYP11A1,CYP1B1,DENND4C,ECHDC3,EDNRA,EEF2K,GAB1,GCLC,GOT1,JAK2,KL,NR1H4,NTRK1,NUCKS1,PARP1,PID1,PLAT,PPARG,PRKAA1,PRKCQ,RAB15,RAB8B,RPL23,SLC2A8,SNX5,SOCS1,SORL1,SRD5A1,STAT1,TBC1D4,TIMELESS,TREM2,XBP1,ZNF106
gobp	GOBP_CELLULAR_RESPONSE_TO_PEPTIDE_HORMONE_STIMULUS	0.439579	0.773405	0.0171804	-0.298005	-1.01781	0	0	0	310	242	148	94	74	38	53	31	AGTRAP,AKT2,ARG1,BAIAP2L1,BCAR3,BGLAP,CFLAR,CPEB1,CPEB2,CSK,CYBA,ENPP1,ERRFI1,FOXC2,FOXO1,FOXO4,GDF15,GPER1,GPLD1,GRB10,GRB14,GRB7,GSK3B,HDAC5,HSF1,IGF2,IL1B,INSIG2,IRS1,IRS2,JAK3,KANK1,KAT2B,LEP,LEPROTL1,LPIN1,LPIN3,LPL,LYN,MAP1B,MAX,MYC,NR4A3,PCK2,PIP4K2A,PLCB1,POR,PTK2,RAB13,RARRES2,RELA,SELENOS,SH2B2,SHC1,SIRT1,SLC27A1,SLC27A4,SLC30A10,SLC39A14,SLC9A1,SMARCC1,SOCS2,SORBS1,SREBF1,STAT5B,TRIB3,…	APEX1,BRIP1,C2CD5,CA2,CAV1,CAV2,CCNA2,CDC6,CYP11A1,CYP1B1,DENND4C,ECHDC3,EDNRA,EEF2K,GAB1,GCLC,GOT1,JAK2,KL,NR1H4,NUCKS1,PARP1,PID1,PLAT,PPARG,PRKAA1,PRKCQ,RAB15,RAB8B,SLC2A8,SNX5,SOCS1,SORL1,SRD5A1,STAT1,TBC1D4,XBP1,ZNF106
gobp	GOBP_CELLULAR_RESPONSE_TO_PH	0.0104123	0.134293	0.166521	-0.657798	-1.63561	1	0	0	27	22	20	2	12	2	10	1	CHP1,GJA1,GPLD1,GPR68,HVCN1,HYAL1,RAB11FIP5,SCNN1B,SCNN1D,SCNN1G,SLC9A1,TRPV1	IMPACT,MCOLN1
gobp	GOBP_CELLULAR_RESPONSE_TO_POTASSIUM_ION	0.539261	0.838122	0.0195341	-0.484603	-0.963362	0	0	0	13	8	4	4	2	1	1	1	DLG4,HSF1	CARF
gobp	GOBP_CELLULAR_RESPONSE_TO_PROSTAGLANDIN_E_STIMULUS	0.416558	0.754857	0.0377826	0.39642	1.02892	0	0	0	16	15	7	8	3	3	2	1	ACACA,GNG2,PRKCE	P2RY6,PRKAA1,SFRP1
gobp	GOBP_CELLULAR_RESPONSE_TO_PROSTAGLANDIN_STIMULUS	0.300716	0.664784	0.0276368	-0.469166	-1.1423	0	0	0	21	20	12	8	7	3	5	1	ACACA,AKR1C2,AKR1C3,APOB,GNG2,PRKCE,PTGFR	P2RY6,PRKAA1,SFRP1
gobp	GOBP_CELLULAR_RESPONSE_TO_PURINE_CONTAINING_COMPOUND	0.45187	0.781362	0.0347046	0.416384	1.00041	0	0	0	13	11	5	6	2	4	2	2	RYR2,TMEM38A	CASQ2,P2RY1,P2RY6,SLC8A1
gobp	GOBP_CELLULAR_RESPONSE_TO_RADIATION	0.998785	1	0.00469301	-0.18711	-0.620265	0	0	0	201	163	86	77	34	42	26	28	AKT2,BCL2L1,BMF,CRYAB,CYBA,DNM2,EIF2AK4,ERCC1,HMGA2,HSF1,HSPA5,HYAL1,KDM1A,MAP3K20,MAPK13,MDM2,MMP1,MMP2,MMP3,MMP9,MYC,NET1,NMT2,NOC2L,OPN3,PTGS2,RAD9B,RHOB,SIRT1,SMPD1,STK11,SWI5,TNKS1BP1,YY1	ATR,AURKB,BABAM2,BARD1,BLM,BRCA1,BRCA2,BRCC3,CARD16,CDC25A,CHEK2,COPS9,CUL4B,ECT2,FBXO4,GATA3,GRK4,IFI16,IMPACT,METTL3,NSMCE3,NUCKS1,PARP1,PBK,PCNA,POLA1,POLD3,POLH,POLK,RAD1,RAD51,RAD51AP1,RHNO1,RPL26,SFRP1,SPIDR,TAF1,TENT2,USP28,USP47,XRCC5,XRCC6
gobp	GOBP_CELLULAR_RESPONSE_TO_REACTIVE_NITROGEN_SPECIES	0.7746	0.962902	0.0132744	-0.333644	-0.774852	0	0	0	19	16	6	10	5	5	5	4	CFLAR,DNM2,FOXO1,MAP3K5,MMP3	AIFM1,ATP5F1A,CCNA2,CDK2,MTR
gobp	GOBP_CELLULAR_RESPONSE_TO_REACTIVE_OXYGEN_SPECIES	0.159486	0.516846	0.03572	-0.366683	-1.18632	0	0	0	156	125	74	51	40	26	33	23	ABL1,ADPRS,AKR1C3,ANKZF1,ARG1,BNIP3,CD36,EGFR,FOS,FOXO3,GLRX2,H19,HGF,HSF1,IL6,JUN,KDM6B,MAP1LC3A,MAP3K5,MAPK13,MAPK3,MAPK7,MAPT,MMP2,MMP9,NET1,NR4A3,OSER1,PAWR,PDGFD,PDGFRA,PINK1,PPIF,RELA,RHOB,SIRT1,SMPD3,SOD2,TNFAIP3,TPM1	AIFM1,APEX1,BECN1,CAT,CDK1,CYP1B1,DHFR,ECT2,GCH1,IMPACT,LRRK2,MAPK1,MAPK9,MPV17,PARK7,PCNA,PDCD10,PKD2,PLEKHA1,PPARGC1B,PRDX3,PRKAA1,RPS3,STK26,TXN,ZNF277
gobp	GOBP_CELLULAR_RESPONSE_TO_RETINOIC_ACID	0.0990471	0.422937	0.0492766	-0.44051	-1.29893	0	0	0	79	59	40	19	24	8	17	8	ABCA1,ABL2,ADNP2,BRINP2,CYP26B1,FZD4,FZD7,GJB3,GSK3B,HAND2,LEP,LTK,LYN,MYC,PTK2B,PTK6,RARG,RET,SOX9,TEAD2,TNF,WNT11,WNT5B,WNT9A	ALDH1A2,BRINP1,FGFR2,FZD10,OSR1,RARA,TBX1,WNT3
gobp	GOBP_CELLULAR_RESPONSE_TO_SALT_STRESS	0.524184	0.829071	0.0195212	-0.45473	-0.970815	0	0	0	11	11	8	3	2	1	1	1	AKR1B1,MICU1	XRCC5
gobp	GOBP_CELLULAR_RESPONSE_TO_STARVATION	0.974093	1	0.00552216	-0.213362	-0.700662	0	0	0	175	146	84	61	39	34	28	28	AKR1C3,BMT2,BRSK1,BRSK2,CPEB4,DSC2,EIF2AK3,EIF2AK4,ELAPOR1,FOXO1,FOXO3,GAS6,GBA1,HSPA5,JMY,KPTN,MAP1LC3A,MAP1LC3B,MAP3K5,MAPK3,MAX,MTMR3,MYBBP1A,MYH13,NUAK1,NUAK2,PPM1D,PRKAG3,SESN2,SIK1,SIRT1,SLC2A1,SLC38A2,SREBF1,STK24,TBL2,UPP1,WDR45,WIPI2	ATG7,BECN1,DAPL1,FAS,FBXO22,HNRNPA1,HSPA8,IFI16,IMPACT,LRRK2,MAPK1,MFSD2A,NPRL2,PIK3R4,PMAIP1,PRKAA1,PRKAG1,PRKD1,RALB,RNF152,RRAGB,RRAGD,RRP8,SFRP1,SH3GLB1,SRD5A1,STK26,SUV39H1,TFEB,TTC5,VPS41,WNT4,XBP1,XPR1
gobp	GOBP_CELLULAR_RESPONSE_TO_STEROID_HORMONE_STIMULUS	0.437025	0.77259	0.0177973	-0.307191	-1.02123	0	0	0	230	171	91	80	43	33	35	25	ABHD2,ACE,ADTRP,AKR1C3,AR,ARG1,ATP1A2,CFLAR,DAB2,DDIT4,ERRFI1,FBXO32,FKBP4,FOXO3,GPER1,HDAC1,HSPA1A,HSPA1B,KANK2,KDM1A,KLF9,NR1D1,NR4A3,PAQR7,PCK2,PER1,PGRMC2,PMEPA1,PPARD,PTGES3,RXRA,SCGB2A2,SIRT1,SMARCA4,STC1,TFPI,TRERF1,VPS18,WBP2,ZBTB7A,ZFP36,ZFP36L2,ZMIZ1	AIFM1,ATP5F1A,BMP4,BRCA1,CNOT2,CYP1B1,DDRGK1,DDX5,HSPA8,JAK2,KDM4C,LBH,NCOA4,PAK1,PARK7,PARP1,PHB1,PLAT,PPARGC1B,PRMT2,RAN,REST,RNF14,RNF6,RWDD1,SFRP1,SGK1,SKP2,SRD5A1,TP63,UBA5,UFL1,UFSP2
gobp	GOBP_CELLULAR_RESPONSE_TO_STEROL	0.129487	0.470504	0.0456385	-0.564172	-1.32691	0	0	0	25	17	15	2	9	1	7	0	DAG1,GPLD1,GRAMD1A,GRAMD1B,GRAMD1C,INHBA,INSIG2,LRP6,RORA	RORC
gobp	GOBP_CELLULAR_RESPONSE_TO_STEROL_DEPLETION	0.807637	0.977659	0.0126683	-0.320678	-0.744738	0	0	0	16	16	10	6	7	4	4	3	AMFR,ARHGEF10L,INSIG2,SCAP,SPRING1,SREBF1,ZBTB7B	EIF2A,ERLIN2,FBXW7,LPCAT3
gobp	GOBP_CELLULAR_RESPONSE_TO_TESTOSTERONE_STIMULUS	0.879522	1	0.0227479	0.271797	0.653027	0	0	0	11	11	6	5	3	3	2	3	AR,MYC,SIRT1	NCOA4,RWDD1,SRD5A1
gobp	GOBP_CELLULAR_RESPONSE_TO_THYROID_HORMONE_STIMULUS	0.280161	0.648922	0.0293549	-0.510618	-1.17041	0	0	0	18	15	11	4	4	4	3	2	CTSB,KIT,KLF9,THRB	BRD8,CTSL,GCLC,RDX
gobp	GOBP_CELLULAR_RESPONSE_TO_TOPOLOGICALLY_INCORRECT_PROTEIN	0.928242	1	0.00711149	-0.230161	-0.734662	0	0	0	152	109	57	52	26	17	16	11	AGR2,AMFR,BAG6,BOK,CREB3L2,CTH,DAB2IP,EIF2AK3,ERO1A,HERPUD1,HSF1,HSPA13,HSPA1A,HSPA1B,HSPA2,HSPA5,HSPB8,NCK2,PPP1R15A,RHBDD2,SELENOS,STC2,TBL2,TMTC4,VAPB,YOD1	ABCA7,ABCB10,COPS5,CREB3,CREB3L4,DDRGK1,HSPA14,HSPA8,HSPA9,NGLY1,OPTN,TM7SF3,TMBIM6,TMEM33,UFD1,UFL1,XBP1
gobp	GOBP_CELLULAR_RESPONSE_TO_TOXIC_SUBSTANCE	0.799718	0.974673	0.00990757	-0.262501	-0.82466	0	0	0	146	95	50	45	23	21	20	18	ABTB2,ALDH1A1,CD36,GPX3,H19,IPCEF1,MGST1,MTARC1,MTARC2,OPRD1,PIM1,PINK1,PRDX4,PTGS1,PTGS2,RDH12,S100A9,SELENOS,SESN2,SOD2,SRXN1,TNF,TXNRD2	ADH5,AKR1A1,APOE,CAT,DHFR,DUOX1,DUOX2,ESD,GCH1,GPX2,GPX4,GSTK1,PARK7,PRDX3,PRDX6,PRXL2A,SELENOF,SELENOT,SELENOW,TXN,TXNDC17
gobp	GOBP_CELLULAR_RESPONSE_TO_UNFOLDED_PROTEIN	0.674976	0.913396	0.0125681	-0.287059	-0.895161	0	0	0	120	90	51	39	25	15	15	10	AGR2,AMFR,BOK,CREB3L2,CTH,DAB2IP,EIF2AK3,ERO1A,HERPUD1,HSF1,HSPA13,HSPA1A,HSPA1B,HSPA2,HSPA5,HSPB8,NCK2,PPP1R15A,RHBDD2,SELENOS,STC2,TBL2,TMTC4,VAPB,YOD1	ABCA7,ABCB10,COPS5,CREB3,CREB3L4,DDRGK1,HSPA14,HSPA8,HSPA9,OPTN,TM7SF3,TMBIM6,TMEM33,UFL1,XBP1
gobp	GOBP_CELLULAR_RESPONSE_TO_UV	0.916307	1	0.00801564	-0.238585	-0.73851	0	0	0	95	85	43	42	18	21	14	13	BMF,EIF2AK4,ERCC1,HYAL1,KDM1A,MAPK13,MMP1,MMP2,MMP3,MMP9,MYC,NOC2L,OPN3,PTGS2,SIRT1,SMPD1,STK11,YY1	ATR,AURKB,CARD16,CDC25A,COPS9,CUL4B,IMPACT,METTL3,NSMCE3,PARP1,PBK,PCNA,POLA1,POLD3,POLH,POLK,RHNO1,RPL26,TAF1,USP28,USP47
gobp	GOBP_CELLULAR_RESPONSE_TO_UV_A	0.111917	0.443705	0.051016	-0.66379	-1.35587	0	0	0	12	9	7	2	5	0	4	0	MMP1,MMP2,MMP3,MMP9,OPN3
gobp	GOBP_CELLULAR_RESPONSE_TO_VASCULAR_ENDOTHELIAL_GROWTH_FACTOR_STIMULUS	0.430592	0.766811	0.0200628	-0.351269	-1.02727	0	0	0	79	56	39	17	20	6	18	5	ADAMTS3,ATP2B4,DAB2IP,DCN,EGR3,FOXC1,HSPB1,MAP2K3,NRP2,NUS1,PDGFRA,PIK3CB,PIK3CD,RELA,SEMA6A,SMOC2,SPRY2,VEGFA,VEGFC,XDH	GAB1,GAS1,ITGB1BP1,MIR27B,PRKD1,PTP4A3
gobp	GOBP_CELLULAR_RESPONSE_TO_VIRUS	0.454312	0.782003	0.0187914	-0.33541	-1.0127	0	0	0	100	71	35	36	13	16	10	12	H19,IL6,MMP12,NLRX1,NPLOC4,OASL,POU2F2,SEC14L1,SMAD3,TRIM25,TRIM6,TSPAN6,WDFY4	BIRC2,BIRC3,C1QBP,DDX60,DHX58,GSDME,IFIH1,IKBKE,OAS1,PHB1,RIGI,RNF125,TKFC,TLR3,TOMM70,UFD1
gobp	GOBP_CELLULAR_RESPONSE_TO_VITAMIN	0.131228	0.47233	0.0441825	-0.503017	-1.30095	0	0	0	31	27	19	8	9	4	6	3	BGLAP,CYP24A1,FOLR1,GAS6,KANK2,LEP,MN1,PIM1,RXRA	BRIP1,CYP27B1,POSTN,SFRP1
gobp	GOBP_CELLULAR_RESPONSE_TO_VITAMIN_D	0.312394	0.677737	0.0270275	-0.469661	-1.13219	0	0	0	22	19	14	5	6	2	5	2	BGLAP,CYP24A1,KANK2,MN1,PIM1,RXRA	CYP27B1,SFRP1
gobp	GOBP_CELLULAR_RESPONSE_TO_XENOBIOTIC_STIMULUS	0.32404	0.686654	0.0229328	-0.335939	-1.08249	0	0	0	188	121	68	53	33	29	23	20	AKR1C1,ANKRD1,AOX1,CMBL,CRKL,CYP26B1,CYP2C18,CYP2U1,EPHX1,FMO2,FMO5,GAS6,GPLD1,GSTA3,HNF4A,HSF1,HSPA5,HTR1B,IL1B,MEF2C,MYC,PDE4A,POR,PPM1F,PPP1R9B,RAP2A,RNF149,RORA,SMOX,SULT1B1,SULT1C3,TFRC,TH	AADAC,AHR,CBR1,CHEK2,CRYZ,CYB5B,CYP1B1,CYP2J2,CYP2R1,CYP2S1,CYP3A4,CYP3A5,CYP3A7,CYP4F12,EFTUD2,GSTM4,GUK1,MCM7,NOS1,NUDT15,PCNA,PRKAA1,REST,RORC,TLR3,UGT1A6,UGT1A7,UMPS,VKORC1
gobp	GOBP_CELLULAR_RESPONSE_TO_X_RAY	0.485285	0.803223	0.0332733	0.404356	0.971515	0	0	0	13	11	5	6	2	5	2	5	DNM2,HMGA2	GATA3,NUCKS1,SFRP1,XRCC5,XRCC6
gobp	GOBP_CELLULAR_RESPONSE_TO_ZINC_ION	0.125091	0.466077	0.0469878	-0.600059	-1.33274	0	0	0	24	13	8	5	5	2	4	0	ATP13A2,HVCN1,MT1F,MT2A,MTF1	PARP1,ZNF658
gobp	GOBP_CELLULAR_SENESCENCE	0.611111	0.879543	0.0143827	-0.306047	-0.92809	0	0	0	141	73	42	31	20	13	16	9	ABL1,AKT3,ARG2,CDKN1B,CDKN2A,CDKN2B,HMGA1,HMGA2,MAP2K1,MAP2K3,MAP2K7,MAP3K5,NUAK1,PAWR,PLA2R1,SIRT1,SLC30A10,TBX3,ULK3,YPEL3	B2M,BCL6,CDK2,ID2,MAPK9,MAPKAPK5,MIR590,OPA1,PLK2,RBL1,SMC5,SMC6,ZNF277
gobp	GOBP_CELLULAR_SODIUM_ION_HOMEOSTASIS	0.390456	0.737698	0.023481	-0.455802	-1.07203	0	0	0	23	17	13	4	8	2	6	2	ATP1A2,ATP1B1,IL1A,SCNN1B,SCNN1D,SCNN1G,SLC1A3,SLC9A1	ATP1A4,SLC8A1
gobp	GOBP_CELLULAR_TRANSITION_METAL_ION_HOMEOSTASIS	0.084283	0.39342	0.0522058	-0.410866	-1.28124	0	0	0	122	90	52	38	26	12	19	8	ANKRD9,AP3D1,ATP13A2,ATP6AP1,CYB561,CYBRD1,FTH1,FTH1P19,HEPH,HMOX1,MIR210,MT1F,MT2A,MYC,S100A8,S100A9,SLC1A1,SLC22A17,SLC30A1,SLC30A10,SLC31A1,SLC39A14,STEAP2,TF,TFR2,TFRC	ABCB7,ATOX1,ATP6V1G1,BMP6,CCDC115,FLVCR1,IREB2,ISCU,NCOA4,SCO1,SLC39A6,STEAP4
gobp	GOBP_CELL_ACTIVATION_INVOLVED_IN_IMMUNE_RESPONSE	0.0334728	0.252648	0.297233	0.289131	1.22527	1	0	1	333	212	125	87	57	38	30	31	ABL1,ADGRE2,ANXA3,BCL3,BCR,CD74,CD81,CLCF1,DOCK10,DOCK2,DYSF,EIF2AK4,ENTPD7,ERCC1,F2RL1,FER1L5,GAB2,GRN,HLA-DRB1,HMOX1,IFNE,IL18R1,IL4R,IL6,IL6R,JAK3,KIT,KMT5C,LAMP1,LAT2,LGALS1,LRP1,LYN,MALT1,MDK,NR4A3,PGLYRP2,PIK3CD,PRKCE,PTGDS,PTK2B,PYCARD,RABGEF1,RAC2,RIPK2,RORA,S100A13,SCNN1B,TCIM,TFRC,TICAM1,TLR4,TMEM98,UNC13D,VAMP2,ZBTB7B,ZFPM1	APLF,BCL6,C12orf4,CD177,CD86,CHGA,CLNK,DNASE1L3,EXO1,FGL2,GATA3,HMGB1,IFI35,IL13RA2,ITGAM,ITM2A,LCP1,LGALS3,MLH1,MSH2,NFKBID,NFKBIZ,NMI,NSD2,PLCG2,RARA,RASGRP1,RIF1,RORC,SH2D1B,SHLD1,SNX4,TNFSF13,TNFSF18,TREM2,VAMP3,VAMP8,XBP1
gobp	GOBP_CELL_ADHESION_MEDIATED_BY_INTEGRIN	0.0538951	0.319942	0.0672877	-0.447763	-1.35193	0	0	0	88	71	46	25	22	11	18	8	CIB1,CRKL,EFNA1,EPHA8,FOXC2,ITGA1,ITGA11,ITGA3,ITGA5,ITGA8,ITGAX,ITGB1,ITGB3,ITGB4,ITGB5,LPXN,LYN,PIEZO1,PTK2,RET,SERPINE1,WNK1	ADAM17,ADAM9,CYP1B1,DPP4,ITGAE,ITGAM,ITGAV,ITGB1BP1,NPNT,RAC3,TGFB2
gobp	GOBP_CELL_ADHESION_MOLECULE_PRODUCTION	0.620058	0.882327	0.0295151	0.351713	0.878591	0	0	0	39	13	8	5	3	5	1	4	GCNT1,GOLPH3,IL1B	CAV1,MIR221,MIR222,MIR27B,PPIA
gobp	GOBP_CELL_AGGREGATION	0.0241705	0.218755	0.110201	-0.663467	-1.54083	1	0	0	23	16	14	2	7	1	4	0	BARX2,BMP1,CCN2,COL2A1,MGP,SOX9,WNT7A	BMPR1B
gobp	GOBP_CELL_AGING	0.611658	0.879543	0.0136477	-0.293049	-0.932528	0	0	0	181	106	59	47	31	21	24	16	ABL1,AKT3,ARG2,BGLAP,CDKN1B,CDKN2A,CDKN2B,CITED2,ERCC1,FZR1,HMGA1,HMGA2,LIMS1,LMNA,MAP2K1,MAP2K3,MAP2K7,MAP3K5,MARCHF5,NOX4,NUAK1,PAWR,PLA2R1,PRELP,SERPINE1,SIRT1,SLC30A10,TBX3,ULK3,YPEL3,ZMIZ1	ATR,B2M,BCL6,BRCA2,CDK1,CDK2,CHEK2,FOXM1,ID2,MAPK9,MAPKAPK5,MIR590,OPA1,PDCD4,PLK2,RBL1,RWDD1,SMC5,SMC6,TP63,ZNF277
gobp	GOBP_CELL_CELL_ADHESION_INVOLVED_IN_GASTRULATION	0.903036	1	0.0118328	-0.313193	-0.639734	0	0	0	12	9	7	2	5	2	4	2	IL1RN,KLF4,MAPK7,RIC8A,WNK1	MBP,MIR221
gobp	GOBP_CELL_CELL_ADHESION_MEDIATED_BY_CADHERIN	0.256033	0.629782	0.0303262	-0.469388	-1.17502	0	0	0	43	23	18	5	7	2	5	1	ADAM19,CDH2,EPCAM,FOXA2,PPM1F,RGCC,VEGFA	BMP6,PLEKHA7
gobp	GOBP_CELL_CELL_ADHESION_MEDIATED_BY_INTEGRIN	0.536649	0.836176	0.0325789	0.362295	0.940347	0	0	0	19	15	9	6	4	3	3	3	ITGA5,ITGB1,PIEZO1,WNK1	ADAM9,DPP4,NPNT
gobp	GOBP_CELL_CELL_ADHESION_VIA_PLASMA_MEMBRANE_ADHESION_MOLECULES	6.31059e-05	0.00485816	0.538434	-0.485125	-1.62864	1	1	1	290	191	134	47	67	22	55	17	ADGRL1,ADGRL3,BMP2,BSG,CDH11,CDH13,CDH2,CDH23,CDH4,CEACAM5,CEACAM6,CELSR2,CLDN1,CLDN11,CLDN17,CLDN4,CLDN7,CRTAM,DSC1,DSC2,DSCAM,DSG2,EFNA5,FAT1,FAT3,FAT4,FGFRL1,GPC4,GPC6,IGFN1,IL1RN,ITGA5,ITGB1,KIFAP3,KLF4,L1CAM,MAPK7,MYPN,NECTIN1,NECTIN4,NEXN,NTNG1,OBSL1,PCDH1,PCDHB14,PCDHB15,PCDHB18P,PCDHGA2,PCDHGB7,PCDHGC3,PECAM1,PIK3CB,PLXNB2,PLXNB3,PTPRD,PTPRF,PTPRM,PVR,RET,RIC8A,ROBO3,ROBO4,TENM1,TENM4,TGF…	ATP2C1,CD177,CDH16,CDH26,CDH3,CELSR1,CLDN5,CNTN4,CXADR,DSC3,DSG3,FAT2,FXYD5,IGSF9,ITGAM,MBP,MIR221,NPTN,PALLD,PCDH7,TENM2,TGFB2
gobp	GOBP_CELL_CELL_JUNCTION_ASSEMBLY	0.122258	0.4593	0.0416892	-0.378866	-1.22081	0	0	0	166	121	78	43	35	16	27	13	ACE,ACTB,ACTG1,CDH11,CDH2,CLDN1,CLDN11,CLDN17,CLDN4,CLDN7,CNTNAP2,CTNND2,EPHB2,FSCN1,FZD5,GJA1,GJA5,GJC1,IL1B,JUP,PARD3,PARD6B,PECAM1,PKP1,PKP3,POF1B,PRKACA,PRKCH,RAB13,STRN,TBX5,TLN2,TNF,WDR1,WNT11	CAV1,CD9,CLDN5,CTNNB1,DLG1,ECT2,FBF1,GJB1,GNPAT,MARVELD2,MARVELD3,MPP7,NR1H4,PAK2,PKP2,PKP4
gobp	GOBP_CELL_CELL_JUNCTION_MAINTENANCE	0.411966	0.75203	0.0226207	-0.447288	-1.052	0	0	0	21	17	13	4	8	3	6	2	CAMSAP3,CSF1R,F2RL1,FERMT2,INAVA,KIFC3,NLGN2,WHRN	CD177,MTSS1,PLEKHA7
gobp	GOBP_CELL_CELL_JUNCTION_ORGANIZATION	0.0387239	0.27356	0.0755861	-0.392276	-1.30686	1	0	0	225	175	116	59	59	26	45	21	ABCC8,ACE,ACTB,ACTG1,CAMSAP3,CDH11,CDH2,CLDN1,CLDN11,CLDN17,CLDN4,CLDN7,CNTNAP2,CSF1R,CSK,CTNND2,DSG2,DSP,EPHB2,F2RL1,FERMT2,FSCN1,FZD5,GJA1,GJA5,GJC1,GRHL1,IL1B,INAVA,JUP,KIFC3,LIMS1,LIMS2,NECTIN1,NLGN2,NUMBL,PARD3,PARD6B,PECAM1,PERP,PKP1,PKP3,POF1B,PRKACA,PRKCH,RAB13,SMAD3,STRN,SVEP1,TBX5,TGFB3,TJP2,TJP3,TLN2,TNF,VEGFA,WDR1,WHRN,WNT11	ADAM10,BMP6,CAV1,CCM2,CD177,CD9,CDC42,CLDN5,CTNNB1,CXADR,DLG1,ECT2,FBF1,GJB1,GNPAT,MARVELD2,MARVELD3,MPP7,MTSS1,NR1H4,PAK2,PKP2,PKP4,PLEKHA7,RDX,TGFB2
gobp	GOBP_CELL_CELL_RECOGNITION	0.0862866	0.39852	0.0537722	-0.462866	-1.32689	0	0	0	81	49	29	20	14	9	10	6	ALDOA,ASTL,CD81,CLGN,DOCK2,FOLR1,FUT3,IZUMO1,LY6K,NCK2,SPESP1,ST6GALNAC6,ZP3,ZP4	CCT3,CCT8,CD9,DLG1,FETUB,GLIPR1L2,LGALS3,TEX101,VDAC2
gobp	GOBP_CELL_CELL_SIGNALING_BY_WNT	0.171373	0.533411	0.0322385	-0.321524	-1.12698	0	0	0	484	388	252	136	122	58	94	47	ABL1,AMER1,AMFR,ANKRD6,APC2,APCDD1L,ARL6,ATP6V0C,AXIN1,BAMBI,BICC1,BMP2,CCNYL1,CD24,CDH2,CELSR2,CMAHP,CPE,CSNK1E,CSNK2A1,CTDNEP1,CTNNBIP1,CTNND2,DAAM1,DAB2,DAB2IP,DAPK3,DKK1,DLX5,DVL1,EGF,EGFR,FAM53B,FERMT2,FOLR1,FOXL1,FOXO1,FOXO3,FRAT1,FRMD8,FZD1,FZD4,FZD5,FZD7,FZD8,GLI3,GPC4,GPC6,GRB10,GREM1,GRHL3,GRK5,GSK3B,HDAC1,HECW1,ITGA3,JUP,KANK1,KLF4,LGR6,LRP1,LRP4,LRP6,LRRFIP2,LZTS2,MAGI2,MARK1,MARK2,MB…	AMOTL1,APCDD1,APOE,ASPM,CAPRIN2,CAV1,CCDC88C,CCN4,CCNE1,CDC42,CDH3,CELSR1,CSNK1A1,CTNNB1,CTR9,CYLD,DAAM2,DEPDC1B,DKK3,EDNRA,FGFR2,FZD10,G3BP1,GATA3,IGFBP2,JADE1,LEO1,LGR5,LRRK2,LYPD6,MKS1,NKD1,OTULIN,PKD2,PLCG2,PRKAA1,RAC3,RNF138,RPS12,SCEL,SEMA5A,SFRP1,SKIC8,SOX2,STK3,SULF1,TAX1BP3,TLE5,TMEM237,TNIK,USP47,VANGL1,VANGL2,WNK2,WNT10A,WNT3,WNT4,WWOX
gobp	GOBP_CELL_CELL_SIGNALING_INVOLVED_IN_CARDIAC_CONDUCTION	0.00872648	0.119373	0.180468	-0.62765	-1.61305	1	0	0	36	26	14	12	8	5	6	4	GJA1,GJA5,GJC1,RYR2,SCN1B,SCN3B,SCN5A,TBX5	CASQ2,CXADR,PKP2,RNF207,SCN4B
gobp	GOBP_CELL_CHEMOTAXIS	0.0911909	0.408195	0.0472585	-0.354786	-1.20802	0	0	0	366	231	154	77	76	33	58	29	ABCC1,ADGRE2,AKIRIN1,ARRB2,BIN2,BSG,C5AR2,CCL24,CCL8,CCR1,CD74,CRKL,CSF1R,CXCL12,CXCL2,CXCL3,CXCL5,CXCR1,CXCR2,CYP19A1,DEFB4A,DUSP1,EGR3,F2RL1,FGF1,GAS6,GREM1,HBEGF,HGF,HSPB1,IL16,IL17RA,IL1B,IL34,IL6,IL6R,ITGA1,KIT,LGMN,LPAR1,LYN,LYST,MAPK3,MCU,MDK,OXSR1,PDGFB,PDGFD,PDGFRA,PIK3CD,PLA2G7,PLXNB3,PTK2,PTK2B,PTN,RAB13,RAC2,RARRES2,RIN3,RIPOR2,S100A14,S100A8,S100A9,SERPINE1,SFTPD,SLC8B1,SMOC2,STK39,T…	ADAM10,ADAM17,C1QBP,CCL11,CCL26,CH25H,CHGA,CREB3,CXADR,CXCL17,DAPK2,DNM1L,DPP4,ELMO2,GAB1,HMGB1,HMGB2,HRH1,LGALS3,MAPK1,MIR149,MMP28,MTUS1,NINJ1,PPIA,PRKCQ,PRKD1,SEMA5A,SRP54,TGFB2,TNFAIP6,TNFSF11,VAV3
gobp	GOBP_CELL_COMMUNICATION_BY_ELECTRICAL_COUPLING	0.0966603	0.419069	0.0521268	-0.511569	-1.33866	0	0	0	36	29	19	10	13	5	9	4	ANK3,ATP1A2,ATP1B1,CAMK2D,DBN1,FKBP1B,GJA1,GJA5,GJC1,GJC3,PRKACA,RYR2,TBX5	CASQ2,CAV1,PDE4D,PKP2,SLC8A1
gobp	GOBP_CELL_COMMUNICATION_BY_ELECTRICAL_COUPLING_INVOLVED_IN_CARDIAC_CONDUCTION	0.0672677	0.354193	0.0639358	-0.567452	-1.42051	0	0	0	29	23	14	9	11	4	7	4	ATP1A2,ATP1B1,CAMK2D,FKBP1B,GJA1,GJA5,GJC1,GJC3,PRKACA,RYR2,TBX5	CAV1,PDE4D,PKP2,SLC8A1
gobp	GOBP_CELL_COMMUNICATION_INVOLVED_IN_CARDIAC_CONDUCTION	0.0133178	0.160171	0.141767	-0.536668	-1.52636	1	0	0	63	47	27	20	18	8	12	7	ATP1A2,ATP1B1,CAMK2D,DSC2,DSG2,DSP,FKBP1B,GJA1,GJA5,GJC1,GJC3,JUP,PRKACA,RYR2,SCN1B,SCN3B,SCN5A,TBX5	CASQ2,CAV1,CXADR,PDE4D,PKP2,RNF207,SCN4B,SLC8A1
gobp	GOBP_CELL_CYCLE_CHECKPOINT_SIGNALING	1.69707e-05	0.00186193	0.57561	0.428307	1.76262	1	1	0	200	162	54	108	17	63	11	49	BRSK1,CDKN1B,CHMP4C,DUSP1,EIF2AK4,FBXO31,FOXO4,FZR1,HINFP,HMGA2,MAP3K20,MDM2,MUS81,PLK3,RAD9B,TAOK3,TEX14	ANAPC15,ATR,AURKB,BABAM2,BLM,BRCA1,BRCC3,BRIP1,BUB1,BUB1B,CCNB1,CDC14B,CDC45,CDC5L,CDC6,CDK1,CDK2,CDK5RAP2,CDT1,CENPF,CEP63,CHEK2,CLSPN,CRADD,CUL4A,DNA2,DTL,FANCD2,FBXO4,FOXN3,GEN1,GIGYF2,IK,INIP,KNTC1,LCMT1,MAD2L1,MAD2L1BP,MSH2,NABP1,NDC80,ORC1,PLK1,PLK2,PSMG2,RAD1,RHNO1,RPA2,RPL26,RPS27L,SETMAR,SPDL1,SYF2,TIMELESS,TOPBP1,TPR,TRIP13,TTK,USP28,WDR76,XRCC3,ZNF207,ZWINT
gobp	GOBP_CELL_CYCLE_DNA_REPLICATION	0.000114962	0.00727099	0.538434	0.626198	2.05652	1	1	0	44	42	11	31	1	21	1	18	UPF1	ATRX,BCL6,BLM,BRCA2,CDC45,CDT1,DBF4,DNA2,FEN1,GINS1,GINS3,GMNN,LIG1,MCM2,MCM3,MCM4,MCM6,PCNA,POLA1,RAD51,ZPR1
gobp	GOBP_CELL_CYCLE_G1_S_PHASE_TRANSITION	0.216851	0.586253	0.114417	0.256962	1.08525	0	0	0	271	208	107	101	44	54	34	42	ACVR1B,ADAMTS1,APBB1,ATP2B4,BACH1,BCAT1,BRD4,BTN2A2,CACUL1,CDC34,CDKN1B,CDKN2A,CDKN2B,CRLF3,CTDSP2,DCUN1D3,EGFR,EIF4EBP1,EIF4G1,FBXO31,FHL1,GSPT1,HINFP,HYAL1,ID4,INHBA,ITGB1,KANK2,KHDRBS1,KLF4,MDM2,MN1,MYC,MYO16,PAF1,PLCB1,PLK3,PPP2CA,PPP3CA,RCC1,RGCC,RHOU,TCIM,WEE1	ADAM17,APEX1,CCNA2,CCNE1,CDC25A,CDC6,CDK2,CDK5,CDK7,CDKN3,CENPJ,CHEK2,CPSF3,CRADD,CRNN,CUL4A,CUL4B,DBF4,DDRGK1,DLG1,ECD,FBXW7,GIGYF2,GPNMB,ID2,IQGAP3,JADE1,KIF14,LSM10,MIR221,MIR222,NASP,NPAT,PKD2,PLCG2,PLK2,PRMT2,PSME1,PSME2,RBBP8,RBL1,RDX,RPA2,RPL26,RPS27L,RRM1,RRM2,SKP2,SOX2,STIL,TAF1,USP37,ZNF655,ZPR1
gobp	GOBP_CELL_CYCLE_G2_M_PHASE_TRANSITION	0.00304546	0.0657526	0.431708	0.365599	1.47729	1	0	0	171	144	56	88	27	45	23	37	ABCB1,AKAP8L,BACH1,BRD4,BRSK1,BRSK2,CDC25B,CHMP4C,DNM2,DYRK3,FBXL12,FHL1,FOXO4,FZR1,HMGA2,HSPA2,KCNH5,KHDRBS1,MIIP,MTA3,PLCB1,PLK3,PPM1D,RCC2,TAOK3,TPD52L1,WEE1	AURKA,AURKB,BABAM2,BLM,BRCA1,BRCC3,CCNA2,CCNB1,CCNB2,CCNQ,CDC14B,CDC25A,CDC25C,CDC6,CDK1,CDK2,CENPF,CHEK2,CLSPN,DTL,ENSA,FBXL6,FBXL8,FOXM1,FOXN3,INIP,KIF14,LCMT1,MACROH2A1,MASTL,MELK,NABP1,NDC80,NEK10,ORC1,PKIA,PKMYT1,PLK1,RAB11A,RRM1,SKP2,SYF2,TAF2,TOPBP1,USP47
gobp	GOBP_CELL_CYCLE_PHASE_TRANSITION	2.99406e-05	0.00277518	0.57561	0.313807	1.43281	1	1	0	597	470	206	264	84	145	67	117	ABCB1,ACVR1B,ADAMTS1,AKAP8L,APBB1,APBB2,ATP2B4,BACH1,BCAT1,BRD4,BRSK1,BRSK2,BTN2A2,CACUL1,CCNA1,CCNI,CCNJL,CDC25B,CDC34,CDKN1B,CDKN1C,CDKN2A,CDKN2B,CHMP4C,CRLF3,CTDP1,CTDSP2,DCUN1D3,DNM2,DUSP1,DYRK3,EGFR,EIF2AK4,EIF4EBP1,EIF4G1,EPS8,FBXL12,FBXO31,FHL1,FOXO4,FZR1,GSPT1,HINFP,HMGA2,HSPA2,HYAL1,ID4,INHBA,ITGB1,KANK2,KCNH5,KHDRBS1,KLF4,KLHL18,MAP3K20,MDM2,MIIP,MN1,MTA3,MUS81,MYC,MYO16,OVOL1,PAF1,PLCB…	ADAM17,ANAPC15,ANAPC4,ANAPC5,ANAPC7,ANLN,APEX1,ATR,AURKA,AURKB,BABAM2,BLM,BRCA1,BRCC3,BRIP1,BUB1,BUB1B,CCNA2,CCNB1,CCNB2,CCNE1,CCNG2,CCNO,CCNQ,CDC14B,CDC23,CDC25A,CDC25C,CDC27,CDC45,CDC5L,CDC6,CDCA5,CDK1,CDK2,CDK5,CDK5RAP2,CDK7,CDKN3,CDT1,CENPE,CENPF,CENPJ,CEP63,CHEK2,CKS1B,CKS2,CLSPN,CPSF3,CRADD,CRNN,CUL4A,CUL4B,DBF4,DDRGK1,DLG1,DLGAP5,DNA2,DTL,ECD,ENSA,FANCD2,FBXL6,FBXL8,FBXO4,FBXW7,FOXM1,FOXN3…
gobp	GOBP_CELL_DEATH_IN_RESPONSE_TO_HYDROGEN_PEROXIDE	0.447961	0.780904	0.0208368	-0.404598	-1.02178	0	0	0	32	24	13	11	6	5	4	4	ABL1,FOXO3,HGF,NR4A3,PAWR,PINK1	LRRK2,PARK7,PDCD10,STK26,TXN
gobp	GOBP_CELL_DEATH_IN_RESPONSE_TO_OXIDATIVE_STRESS	0.319491	0.682936	0.0239563	-0.354498	-1.09398	0	0	0	108	83	46	37	26	16	20	12	ABL1,FOXO3,FYN,FZD1,GBA1,HGF,HSPB1,MAP3K5,MAPK7,MMP3,NCOA7,NR4A3,OXR1,P4HB,PAWR,PDK1,PINK1,SIRT1,SLC1A1,SOD2,STK24,TBC1D24,TLR4,TLR6,TNF,UBQLN1	CTNNB1,CYP1B1,FBXW7,JAK2,LANCL1,LRRK2,MELK,NONO,PARK7,PARP1,PDCD10,PPIA,REST,STK26,TREM2,TXN
gobp	GOBP_CELL_DIFFERENTIATION_INVOLVED_IN_EMBRYONIC_PLACENTA_DEVELOPMENT	0.86699	1	0.0111743	-0.282091	-0.706161	0	0	0	26	23	19	4	6	2	3	1	FZD5,GJB5,MDFI,PRDM1,SOX15,STK4	PLK4,STK3
gobp	GOBP_CELL_DIFFERENTIATION_INVOLVED_IN_KIDNEY_DEVELOPMENT	0.160719	0.518626	0.0383017	-0.435851	-1.23962	0	0	0	63	47	34	13	15	9	10	9	AMER1,BASP1,CD24,FOXC2,GLI3,GLIS2,GREM1,HES1,JAG1,MAGI2,MEF2C,MMP9,PAX8,PDGFB,WWTR1	BMP4,CTNNB1,EDNRA,GATA3,MTSS1,OSR1,PROM1,STAT1,WNT4
gobp	GOBP_CELL_DIFFERENTIATION_INVOLVED_IN_METANEPHROS_DEVELOPMENT	0.496056	0.809839	0.0195683	-0.40925	-0.986557	0	0	0	27	19	12	7	4	5	3	5	GREM1,PAX8,PDGFB,WWTR1	BMP4,CTNNB1,OSR1,STAT1,WNT4
gobp	GOBP_CELL_DIFFERENTIATION_IN_HINDBRAIN	0.0175083	0.184921	0.130631	-0.696134	-1.57077	1	0	0	23	14	6	8	3	0	3	0	FAIM2,RORA,WNT7A
gobp	GOBP_CELL_DIFFERENTIATION_IN_SPINAL_CORD	0.135709	0.476505	0.0435354	-0.511644	-1.30544	0	0	0	54	25	20	5	8	2	5	0	CLN8,GLI3,GSX2,IFT172,LMO4,SCYL1,SOX4,TCTN1	ABT1,GIGYF2
gobp	GOBP_CELL_FATE_COMMITMENT	0.00495376	0.0880101	0.215783	-0.436902	-1.45362	1	0	0	302	172	109	63	45	27	33	23	APC2,AR,ARHGEF2,BMP2,CYP26B1,DKK1,EPAS1,ESRP1,ETS2,FOXA2,FOXC2,FZD7,GLI3,GSX2,HES1,HES5,IFRD1,IL6,IL6R,ITGB1,JAG1,KDM6B,KLF4,LMO4,MEF2C,MIAT,MITF,NOTCH3,PAF1,PAX6,PITX1,PRDM1,SOX9,SPRY2,TBX3,TBX5,TCF3,TEAD3,TENM4,WNT11,WNT5B,WNT7A,WNT9A,ZFPM1,ZNF521	BCL11B,BMP4,CASP3,CDC42,CTNNB1,CTR9,CTSL,EDNRA,FGFR2,GAS1,GATA3,ID2,JAG2,LEO1,MYL2,NTF4,PDPN,PPARG,RARA,SFRP1,SMAD1,SMAD5,SOX2,TBX1,WNT10A,WNT3,WNT4
gobp	GOBP_CELL_FATE_COMMITMENT_INVOLVED_IN_FORMATION_OF_PRIMARY_GERM_LAYER	0.369979	0.72434	0.0237314	-0.422405	-1.07775	0	0	0	46	25	13	12	6	6	3	6	DKK1,ETS2,FOXC2,FZD7,KLF4,PAF1	BMP4,CTNNB1,CTR9,LEO1,SMAD1,SOX2
gobp	GOBP_CELL_FATE_DETERMINATION	0.189719	0.556123	0.0360041	-0.484919	-1.23726	0	0	0	57	25	17	8	8	5	6	5	CYP26B1,HES1,IFRD1,JAG1,KLF4,MEF2C,PAX6,WNT7A	BMP4,CDC42,CTNNB1,GATA3,NTF4
gobp	GOBP_CELL_FATE_SPECIFICATION	0.000125526	0.00775665	0.518848	-0.606534	-1.78327	1	1	1	112	58	45	13	17	4	13	3	APC2,AR,DKK1,ESRP1,FOXA2,FZD7,GLI3,GSX2,ITGB1,LMO4,MIAT,PAX6,SOX9,TBX3,TBX5,TENM4,WNT11	CTNNB1,MYL2,SOX2,TBX1
gobp	GOBP_CELL_GROWTH	0.00337354	0.0694872	0.252644	-0.383829	-1.34942	1	0	0	540	419	285	134	146	67	110	50	ABL1,ACVR1B,ACVRL1,ADAM15,ADNP2,AKAP13,AKAP6,ARHGAP4,AUTS2,BDKRB1,BDNF,CAMK2D,CD38,CDA,CDH4,CDK5R1,CDKN1B,CDKN2A,CGRRF1,CIB1,COBL,CPNE5,CRKL,CRLF3,CRYAB,CSNK2A1,CTDP1,CXCL12,CYBA,CYFIP2,DAB2,DBN1,DBNL,DCBLD2,DCLK1,DCUN1D3,DCUN1D5,DIP2B,DNAJB2,DNM2,DPYSL2,DSCAM,DVL1,EFNA5,EGFR,EIF2AK4,EIF4G1,EIF4G2,ENPP1,ERBB2,EXOSC4,EXTL3,FHL1,FN1,GDI1,GJA1,GNG4,GREM1,GSK3B,HBEGF,HNF4A,HSPA1A,HSPA1B,HYAL1,IGFBP5,…	ADAM10,ADAM17,APOE,AURKA,BCL6,CAPRIN2,CDC42,CDK5,CDKN2AIP,CISH,CTNNB1,CTTN,CYP27B1,DDR1,EAF2,EBAG9,EDNRA,EI24,EXOSC2,EXOSC9,FSTL4,H3-3B,HSP90AB1,IMPACT,IST1,JADE1,KAT7,KIF14,LAMTOR1,LLPH,MEAF6,MFSD2A,MSX1,MYL2,NANOS1,NCBP1,NDUFS3,PARP2,PHB1,PLCE1,PPT1,PRKCQ,PRMT2,PSMD10,RAB11A,RGS4,RNF6,SDCBP,SEMA3C,SEMA3E,SEMA5A,SEMA6D,SFRP1,SGK1,SGK3,SMARCA2,SPG11,ST7L,SUPV3L1,SYT17,TAF9B,TGFB2,TMEM97,TNC,TOMM7…
gobp	GOBP_CELL_JUNCTION_ASSEMBLY	3.92063e-05	0.0033456	0.557332	-0.438004	-1.52673	1	1	1	459	338	242	96	107	40	80	28	ABL1,ACE,ACHE,ACTB,ACTG1,ACVRL1,ADGRB1,ADGRF1,ADGRL3,APOD,ARF6,ASIC2,BCR,BDNF,BSN,CAMSAP3,CDH11,CDH2,CLDN1,CLDN11,CLDN17,CLDN4,CLDN7,CNTNAP2,CORO1C,CORO2B,CRKL,CTNND2,DAPK3,DBNL,DKK1,DSCAM,DVL1,EFNA5,EIF4G1,EPHB2,FBXO45,FERMT2,FLRT2,FMN1,FN1,FSCN1,FZD1,FZD5,GJA1,GJA5,GJC1,GPC4,GPC6,GREM1,IGFN1,IL1B,ITGA5,ITGB4,JUP,LGI2,LIMS1,LRP4,LRRN3,MAP1B,MAP4K4,MEF2C,MUSK,NECTIN1,NEGR1,NLGN2,NRXN2,OBSL1,PARD3…	CAPZA1,CAV1,CD9,CDC42,CDK5,CLDN5,COL17A1,CTNNB1,CTTN,DLG1,DMTN,DST,DUSP22,ECT2,EEF2K,FBF1,GJB1,GNPAT,ITGB1BP1,MARVELD2,MARVELD3,MPP7,NPTN,NR1H4,NTRK1,NTRK2,PAK2,PCLO,PHLDB2,PKP2,PKP4,RAP1B,SDCBP,SFRP1,SNCA,STAU2,TESK2,WDPCP,WNT4,ZDHHC12
gobp	GOBP_CELL_JUNCTION_DISASSEMBLY	0.102707	0.429577	0.0517751	-0.579566	-1.36312	0	0	0	21	17	12	5	7	4	3	1	ABCC8,ARF6,C3,DKK1,IQSEC1,MAP4K4,TGFB3	CDK5,ITGAM,MAPRE2,TREM2
gobp	GOBP_CELL_JUNCTION_MAINTENANCE	0.16769	0.528777	0.0380746	-0.461119	-1.24617	0	0	0	47	35	26	9	16	6	11	3	ARF6,BSN,CAMSAP3,CLDN1,CSF1R,CTBP2,DCTN1,DLG4,ERC2,F2RL1,FERMT2,INAVA,KIFC3,NLGN2,SHANK2,WHRN	CD177,CHCHD10,DLG1,MTSS1,PCLO,PLEKHA7
gobp	GOBP_CELL_KILLING	0.643366	0.896281	0.0128002	-0.286319	-0.917025	0	0	0	374	113	63	50	30	22	21	18	ARG1,ARRB2,BCL2L1,C3,C9,CD1D,CEBPG,CRTAM,DEFB4A,F2RL1,HLA-A,HLA-DRB1,KIF5B,LAMP1,LEP,LYST,PGLYRP3,PGLYRP4,PLEKHM2,PVR,SCNN1B,SERPINB9,SLC22A13,STAT5B,TREM1,TUBB4B,ULBP3,UNC13D,VAMP2,VAV1	B2M,CD59,CFH,CHGA,CLEC2A,CTSC,DNASE1L3,FADD,H2BC12,HLA-E,HMGN2,HPRT1,HSP90AB1,ITGAM,LCE3A,MR1,P2RX7,RASGRP1,RNF19B,SERPINB4,TGFB2,ULBP2
gobp	GOBP_CELL_MATRIX_ADHESION	0.01298	0.15681	0.131183	-0.407152	-1.37091	1	0	0	272	200	141	59	68	29	50	21	ABL1,ACTG1,ACVRL1,ADAM15,AJAP1,APOD,BCR,CAMSAP3,CCN2,CD36,CDH13,CDKN2A,CEACAM6,CIB1,CORO1C,CORO2B,DAG1,DAPK3,ECM2,EFEMP2,EFNA5,FERMT2,FMN1,FN1,FREM1,FUT1,GREM1,GSK3B,HOXD3,ITGA1,ITGA11,ITGA3,ITGA5,ITGA8,ITGAX,ITGB1,ITGB3,ITGB4,ITGB5,JAG1,JUP,L1CAM,LIMS1,LYPD3,MAP4K4,MINK1,MMP12,NID1,PEAK1,PIK3CB,PLEKHA2,PPM1F,PTK2,PTK2B,RCC2,RHOD,SDC4,SERPINE1,SGCE,SLC9A1,SMAD3,SNED1,SORBS1,TIAM1,TMEM8B,TNXB,VEGF…	ADAM9,BCAM,BCL6,CASK,CD44,CDK5,COL17A1,CTNNB1,CTTN,DDR1,DMTN,DUSP22,EPHA1,FGA,GFUS,ITGAE,ITGAM,ITGAV,ITGB1BP1,NPNT,PHLDB2,SEMA3E,SFRP1,TESK2,TIMM10B,TRPM7,UTRN,WDPCP,WNT4
gobp	GOBP_CELL_MATURATION	0.00806085	0.114947	0.171214	-0.447631	-1.44994	1	0	0	196	127	83	44	42	20	33	17	ABHD2,AKR1B1,B4GALT5,BFSP1,BNC1,BRD1,C3,CDC25B,CDKN1C,CEBPA,CNTNAP2,DEFB1,EPAS1,EPHA8,EPO,EREG,FAM210B,FARP2,FOXO3,FZD5,GBA1,GDF11,GJA1,GLDN,HES1,HES5,INSL3,KDM1A,L3MBTL3,MTCH1,NTN4,PDE3A,PRKACA,PTK2B,RET,RPS6KA2,SPTBN4,TDRD6,TFCP2L1,TMEM79,VEGFA,ZBTB7A	ANG,AURKA,BRCA2,CTNNB1,DLD,EDNRA,FLVCR1,GATA3,KIF14,LRRK2,MAEA,PPARG,RAC3,SCLT1,SIRT2,SLC26A6,TRIP13,TUT7,TYMS,WASHC5
gobp	GOBP_CELL_MIGRATION_INVOLVED_IN_GASTRULATION	0.783496	0.966755	0.0240362	0.319885	0.728021	0	0	0	15	9	5	4	2	1	1	1	RIC8A,WNT11	AMOT
gobp	GOBP_CELL_MIGRATION_INVOLVED_IN_HEART_DEVELOPMENT	0.333099	0.693816	0.0259255	-0.463087	-1.11634	0	0	0	21	19	14	5	4	4	2	4	FOLR1,HAND2,PITX2,TBX5	BMP4,CDC42,EDNRA,SEMA3C
gobp	GOBP_CELL_MIGRATION_INVOLVED_IN_SPROUTING_ANGIOGENESIS	0.288598	0.655073	0.0266039	-0.388255	-1.12384	0	0	0	99	52	34	18	20	8	13	6	ABL1,ADTRP,AKT3,CIB1,EGR3,EPHB4,FGFBP1,FOXC2,GPLD1,GREM1,HDAC5,HMOX1,ITGB1,KLF4,MMRN2,PTGS2,RHOJ,SPRED1,SRPX2,VEGFA	FBXW7,ITGB1BP1,MIR149,MIR221,MIR27B,PDCD10,PLK2,STARD13
gobp	GOBP_CELL_MIGRATION_IN_HINDBRAIN	0.198657	0.565069	0.0363556	-0.573434	-1.25215	0	0	0	18	12	11	1	3	0	2	0	EPHB2,ITGB1,RERE
gobp	GOBP_CELL_MORPHOGENESIS_INVOLVED_IN_NEURON_DIFFERENTIATION	2.01883e-08	8.34865e-06	0.733762	-0.464879	-1.6405	1	1	0	596	460	328	132	166	62	136	44	ABI2,ABL1,ACTB,ADCY1,ADGRB1,ANK3,APBB1,ARC,ARHGAP35,ARHGAP4,ARTN,AUTS2,B3GNT2,B4GALT5,BDNF,BRSK1,BRSK2,BSG,CAMK2B,CDH11,CDH2,CDH23,CDH4,CDK5R1,CELSR2,COBL,CSF1R,CTNND2,CXCL12,DAG1,DBN1,DBNL,DCLK1,DIP2B,DLG4,DLX5,DNM2,DOCK10,DPYSL2,DSCAM,DVL1,EFNA1,EFNA3,EFNA5,EIF4G2,EPHA8,EPHB2,EPHB4,EPHB6,ERBB2,FBXO31,FBXO45,FEZ1,FLRT2,FN1,FOXD1,FYN,GDI1,GLI3,GSK3B,HECW1,HES1,ID1,ITGB1,ITPKA,KIAA0319,KIF13B,KIF1…	ABI1,AFG3L2,ANOS1,APOE,BCL11B,BLOC1S6,BMPR1B,BTBD3,C12orf57,CAPRIN1,CAPRIN2,CDC42,CDK5,CHL1,CHODL,CNTN1,CNTN4,CRPPA,CTTN,EDNRA,EEF2K,EPHA1,FGFR2,FSTL4,GATA3,HPRT1,HSP90AB1,IGSF9,IST1,KALRN,KIDINS220,LRRK2,LYPLA2,MBP,MEF2A,MFSD2A,NFIB,NPTN,NTRK1,NTRK2,PAK1,PAK2,PALLD,PHACTR1,PRKCQ,PTPRZ1,RAB11A,RNF6,RPL24,SEC24B,SEMA3C,SEMA3E,SEMA5A,SEMA6D,SPG11,SS18L2,STAU2,STMN1,TNIK,TTC8,WDPCP,WNT3
gobp	GOBP_CELL_PROLIFERATION_INVOLVED_IN_HEART_MORPHOGENESIS	0.0819904	0.388353	0.0581682	-0.584587	-1.3925	0	0	0	21	18	14	4	8	3	6	3	HAND2,HES1,PIM1,PITX2,SOX9,TBX3,TBX5,TGFBR2	BMP4,CTNNB1,MKS1
gobp	GOBP_CELL_PROLIFERATION_INVOLVED_IN_KIDNEY_DEVELOPMENT	0.532445	0.834668	0.0335763	0.346121	0.939185	0	0	0	22	18	13	5	7	4	6	4	BMP2,CFLAR,IL6R,MYC,PDGFB,PDGFD,SERPINB7	BMP4,GATA3,OSR1,STAT1
gobp	GOBP_CELL_PROLIFERATION_INVOLVED_IN_METANEPHROS_DEVELOPMENT	0.388021	0.737311	0.0366682	0.483318	1.06828	0	0	0	10	8	6	2	1	2	1	2	MYC	OSR1,STAT1
gobp	GOBP_CELL_PROLIFERATION_IN_FOREBRAIN	0.721854	0.941001	0.0143884	-0.356088	-0.816202	0	0	0	23	15	8	7	3	3	3	3	GLI3,NUMBL,WNT7A	FGFR2,KIF14,PCM1
gobp	GOBP_CELL_PROLIFERATION_IN_HINDBRAIN	0.564688	0.855768	0.0184068	-0.439152	-0.937557	0	0	0	16	11	7	4	3	0	3	0	EGF,RERE,RORA
gobp	GOBP_CELL_RECOGNITION	0.0347318	0.255778	0.0816849	-0.422882	-1.35634	1	0	0	304	114	79	35	39	17	30	11	ADGRB1,ALDOA,ARHGAP35,ASTL,BSG,CD36,CD81,CDK5R1,CLGN,CNTNAP2,CRTAM,DOCK2,DSCAM,EPHB2,FOLR1,FUT3,IZUMO1,JMJD6,LY6K,MEGF10,MFGE8,MYO18A,MYPN,NCK2,NEXN,NTM,PECAM1,PTX3,ROBO3,ROBO4,RTN4,SEMA3A,SPESP1,SPON2,ST6GALNAC6,TNFRSF21,YWHAZ,ZP3,ZP4	CASP3,CCT3,CCT8,CD9,CNTN4,DLG1,FETUB,GLIPR1L2,IGSF9,LGALS3,NPTN,PALLD,SEMA5A,SFTPA1,TEX101,TREM2,VDAC2
gobp	GOBP_CELL_REDOX_HOMEOSTASIS	0.583202	0.866193	0.0346357	0.293101	0.918722	0	0	0	37	34	16	18	6	10	5	10	ERO1A,GLRX2,HVCN1,PRDX4,SELENOS,TXNRD2	APEX1,DLD,GCLC,GIT1,NOS1,PRDX3,PRDX6,SELENOT,TXN,TXN2
gobp	GOBP_CELL_SUBSTRATE_ADHESION	0.000548636	0.021373	0.477271	-0.419667	-1.45651	1	1	0	408	315	222	93	111	44	83	30	ABI3BP,ABL1,ACTG1,ACTN4,ACVRL1,ADAM15,AGR2,AJAP1,ANGPT1,APOD,BCR,CAMSAP3,CCDC80,CCN1,CCN2,CD36,CDH13,CDKN2A,CEACAM6,CIB1,COL8A1,CORO1C,CORO2B,CRKL,DAB2,DAG1,DAPK3,DNM2,ECM2,EDIL3,EFEMP2,EFNA1,EFNA5,FBLN1,FERMT2,FMN1,FN1,FREM1,FUT1,FZD4,FZD7,GAS6,GREM1,GSK3B,HOXD3,ID1,ITGA1,ITGA11,ITGA3,ITGA5,ITGA8,ITGAX,ITGB1,ITGB3,ITGB4,ITGB5,JAG1,JUP,KANK1,L1CAM,LAMB3,LAMC3,LIMS1,LIMS2,LPXN,LYPD3,MAP4K4,MDK,MEG…	ADAM9,AKIP1,AP1AR,ATRNL1,BCAM,BCL6,C1QBP,CASK,CD44,CDC42,CDK5,COL17A1,CTNNB1,CTTN,DDR1,DMTN,DUSP22,EPHA1,FAT2,FGA,GCNT2,GFUS,ITGAE,ITGAM,ITGAV,ITGB1BP1,JAK2,KIF14,LAMB1,LAMB4,NPNT,PDPN,PHLDB2,RAC3,SEMA3E,SFRP1,ST6GAL1,TESK2,TIMM10B,TRPM7,UTRN,VAMP3,WDPCP,WNT4
gobp	GOBP_CELL_SUBSTRATE_JUNCTION_ORGANIZATION	0.284584	0.65214	0.0256135	-0.354993	-1.11179	0	0	0	105	93	67	26	31	13	20	9	ABL1,ACTG1,ACVRL1,APOD,ARF6,BCR,CAMSAP3,CORO1C,CORO2B,DAPK3,EFNA5,FERMT2,FMN1,FN1,GREM1,IQSEC1,ITGA5,ITGB4,LIMS1,MAP4K4,PEAK1,PPM1F,PTK2,PTK2B,RCC2,RHOD,SDC4,SLC9A1,SMAD3,SORBS1,VEGFA	COL17A1,CTTN,DMTN,DST,DUSP22,ITGB1BP1,MAPRE2,PHLDB2,RAB8B,SFRP1,TESK2,WDPCP,WNT4
gobp	GOBP_CELL_SURFACE_RECEPTOR_SIGNALING_PATHWAY_INVOLVED_IN_CELL_CELL_SIGNALING	0.0175064	0.184921	0.109216	-0.357604	-1.26127	1	0	0	584	452	296	156	146	69	109	54	ABAT,ABL1,ADRB2,AMER1,AMFR,ANKRD6,APC2,APCDD1L,ARL6,ARRB2,ATP6V0C,AXIN1,BAMBI,BICC1,BMP2,C3,CCNYL1,CD24,CDH2,CELF4,CELSR2,CHRNA9,CMAHP,CPE,CSNK1E,CSNK2A1,CTDNEP1,CTNNBIP1,CTNND2,DAAM1,DAB2,DAB2IP,DAPK3,DKK1,DLG4,DLX5,DMPK,DVL1,EGF,EGFR,FAM53B,FERMT2,FOLR1,FOXL1,FOXO1,FOXO3,FRAT1,FRMD8,FZD1,FZD4,FZD5,FZD7,FZD8,GLI3,GPC4,GPC6,GRB10,GREM1,GRHL3,GRIK5,GRIN2B,GRK5,GSK3B,HDAC1,HECW1,ITGA3,JUP,KANK1,KLF…	AMOTL1,APCDD1,APOE,ASPM,BMP4,CAPRIN2,CAV1,CCDC88C,CCN4,CCNE1,CDC42,CDH3,CDK5,CELSR1,CHRNB1,CSNK1A1,CTNNB1,CTR9,CYLD,DAAM2,DEPDC1B,DKK3,EDNRA,FGFR2,FZD10,G3BP1,GATA3,IGFBP2,INSYN1,ITGAM,JADE1,LEO1,LGR5,LRRK2,LYPD6,MKS1,NKD1,OTULIN,P2RX6,P2RX7,PKD2,PLCG2,PRKAA1,RAB3GAP1,RAC3,RGS4,RNF138,RPS12,SCEL,SEMA5A,SFRP1,SKIC8,SLC29A1,SNCA,SOX2,STK3,SULF1,TAX1BP3,TLE5,TMEM237,TNIK,USP47,VANGL1,VANGL2,WNK2,WNT…
gobp	GOBP_CELL_SURFACE_RECEPTOR_SIGNALING_PATHWAY_INVOLVED_IN_HEART_DEVELOPMENT	0.78369	0.966755	0.0126091	-0.30917	-0.780786	0	0	0	31	24	16	8	6	5	4	5	BMP2,DKK1,HAND2,JAG1,MSX2,WNT11	BMP4,CTNNB1,GALNT11,MKS1,MSX1
gobp	GOBP_CELL_VOLUME_HOMEOSTASIS	0.757295	0.957334	0.0129096	-0.31254	-0.803224	0	0	0	33	26	14	12	5	3	4	2	CLCN3,KCNMA1,KCNN4,LRRC8A,LRRC8E	AQP11,CLNS1A,P2RX7
gobp	GOBP_CENTRAL_NERVOUS_SYSTEM_NEURON_AXONOGENESIS	0.00705372	0.106819	0.200513	-0.613628	-1.61422	1	0	0	38	30	21	9	12	3	7	2	ARHGAP35,B4GALT5,CDH11,DCLK1,EPHB2,EPHB6,FBXO45,PAFAH1B1,PLXNA4,SCN1B,SPTBN4,TCTN1	C12orf57,HSP90AB1,NFIB
gobp	GOBP_CENTRAL_NERVOUS_SYSTEM_NEURON_DEVELOPMENT	0.0139321	0.163535	0.135863	-0.500036	-1.48724	1	0	0	85	63	42	21	21	10	14	5	ARHGAP35,B4GALT5,BTG2,CDH11,DCLK1,EPHB2,EPHB6,FBXO45,LEP,MAP2,MAPT,NRP2,OGDH,PAFAH1B1,PLXNA4,RAPGEF2,SCN1B,SEMA3A,SPTBN4,TCTN1,ZMIZ1	C12orf57,CDK5,FGFR2,HPRT1,HSP90AB1,NFIB,NTRK2,PALS1,RAC3,UBB
gobp	GOBP_CENTRAL_NERVOUS_SYSTEM_NEURON_DIFFERENTIATION	0.00027859	0.0133723	0.498493	-0.511572	-1.64842	1	1	0	180	121	83	38	38	15	27	8	ARHGAP35,B4GALT5,BTG2,CDH11,CLN8,CSF1R,DCLK1,EPHB2,EPHB6,FAIM2,FBXO45,GLI3,GSX2,HES1,HES5,ID4,IFT172,INHBA,LEP,LMO4,MAP2,MAPT,NRP2,OGDH,PAFAH1B1,PAX6,PLXNA4,RAPGEF2,RORA,SCN1B,SCYL1,SEMA3A,SOX4,SPOCK1,SPTBN4,TCTN1,WNT7A,ZMIZ1	ABT1,B2M,BCL11B,C12orf57,C21orf91,CDK5,FGFR2,GIGYF2,HPRT1,HSP90AB1,NFIB,NTRK2,PALS1,RAC3,UBB
gobp	GOBP_CENTRAL_NERVOUS_SYSTEM_PROJECTION_NEURON_AXONOGENESIS	0.00319311	0.0673184	0.303779	-0.682234	-1.69637	1	0	0	28	22	17	5	9	2	6	1	CDH11,DCLK1,EPHB2,EPHB6,FBXO45,PAFAH1B1,PLXNA4,SCN1B,SPTBN4	C12orf57,NFIB
gobp	GOBP_CENTRIOLE_ASSEMBLY	0.0284483	0.233594	0.177674	0.463743	1.523	1	0	0	48	42	8	34	2	13	2	12	KAT2B,RTTN	BRCA1,CDK2,CDK5RAP2,CENPJ,CEP152,CEP192,CEP63,CEP72,MDM1,PLK2,PLK4,POC1B,STIL
gobp	GOBP_CENTRIOLE_CENTRIOLE_COHESION	0.449369	0.780904	0.0359288	0.393852	1.00492	0	0	0	14	14	6	8	2	3	1	2	DCTN1,RTTN	CTNNB1,NEK2,ODF2
gobp	GOBP_CENTRIOLE_ELONGATION	0.229167	0.59893	0.049209	0.567877	1.25518	0	0	0	8	8	1	7	0	1	0	1		CENPJ
gobp	GOBP_CENTROMERE_COMPLEX_ASSEMBLY	2.25036e-05	0.00228263	0.57561	0.713953	2.18775	1	1	0	32	31	6	25	1	19	1	16	CENPT	CENPA,CENPC,CENPE,CENPF,CENPH,CENPI,CENPK,CENPN,CENPV,CENPW,DLGAP5,H3-3B,HJURP,ITGB3BP,KNTC1,MIS12,MIS18A,NASP,OIP5
gobp	GOBP_CENTROMERIC_SISTER_CHROMATID_COHESION	0.0147149	0.170142	0.208827	0.715771	1.71973	1	0	0	12	11	5	6	0	4	0	4		BUB1,BUB1B,CTNNB1,SGO2
gobp	GOBP_CENTROSOME_DUPLICATION	0.0484222	0.308068	0.152676	0.37658	1.36906	1	0	0	80	71	21	50	6	21	5	19	BRSK1,CHMP4C,KAT2B,RTTN,SAC3D1,SIRT1	BRCA1,BRCA2,CDK2,CDK5RAP2,CENATAC,CENPJ,CEP152,CEP192,CEP63,CEP72,CHMP5,CKAP5,GEN1,MDM1,NDC80,PKD2,PLK2,PLK4,POC1B,STIL,XRCC3
gobp	GOBP_CENTROSOME_SEPARATION	0.0343586	0.255127	0.140389	0.608604	1.57965	1	0	0	16	15	4	11	0	4	0	4		AURKA,KIF11,NEK2,UBXN2B
gobp	GOBP_CERAMIDE_1_PHOSPHATE_TRANSPORT	0.112741	0.444781	0.051128	-0.679609	-1.35102	0	0	0	8	8	7	1	5	0	4	0	CERT1,CPTP,GLTP,GLTPD2,MTTP
gobp	GOBP_CERAMIDE_BIOSYNTHETIC_PROCESS	0.0704454	0.363101	0.0590939	-0.453332	-1.34006	0	0	0	74	60	38	22	23	9	19	5	ALOX12B,ALOXE3,B4GALT5,CCN1,CERS4,CLN8,CYP4F22,ELOVL1,FA2H,GAL3ST1,GBA1,ORMDL2,ORMDL3,PNPLA1,SGMS2,SMPD1,SPTLC2,SPTSSB,ST6GALNAC4,ST6GALNAC5,ST6GALNAC6,ST8SIA4,UGCG	ASAH1,B4GALT4,ORMDL1,P2RX7,PRKAA1,SGMS1,SIRT3,SMPD2,SPTLC1
gobp	GOBP_CERAMIDE_CATABOLIC_PROCESS	0.842676	0.992524	0.011823	-0.296658	-0.715139	0	0	0	31	19	10	9	3	2	2	0	GBA1,HEXB,NEU2	ASAH1,NAGA
gobp	GOBP_CERAMIDE_METABOLIC_PROCESS	0.119433	0.455047	0.0430304	-0.396292	-1.24114	0	0	0	121	93	57	36	30	11	22	6	ABCA12,ALOX12B,ALOXE3,B4GALT5,CCN1,CERS4,CERT1,CLN8,CYP4F22,ELOVL1,FA2H,FUT3,GAL3ST1,GBA1,HEXB,NEU2,ORMDL2,ORMDL3,PNPLA1,PPP2CA,SGMS2,SMPD1,SMPD3,SPTLC2,SPTSSB,ST6GALNAC4,ST6GALNAC5,ST6GALNAC6,ST8SIA4,UGCG	ASAH1,B4GALT4,NAGA,NSMAF,ORMDL1,P2RX7,PRKAA1,SGMS1,SIRT3,SMPD2,SPTLC1
gobp	GOBP_CERAMIDE_TRANSPORT	0.0279898	0.231433	0.101639	-0.642952	-1.53153	1	0	0	19	18	16	2	10	0	8	0	ABCA12,ABCA13,ABCB1,ABCB4,CERT1,CPTP,GLTP,GLTPD2,MTTP,PLTP
gobp	GOBP_CEREBELLAR_CORTEX_DEVELOPMENT	0.218823	0.588672	0.0321001	-0.425943	-1.18911	0	0	0	53	42	22	20	13	3	11	2	FAIM2,GBA1,HSPA5,MAP2K1,MDK,OGDH,RERE,RORA,SERPINE2,SPTBN2,TRNP1,WHRN,WNT7A	CDK5,CLP1,KIF14
gobp	GOBP_CEREBELLAR_CORTEX_FORMATION	0.0536291	0.319942	0.0724405	-0.598781	-1.45788	0	0	0	28	20	9	11	6	1	5	0	FAIM2,GBA1,MAP2K1,RORA,WHRN,WNT7A	CDK5
gobp	GOBP_CEREBELLAR_CORTEX_MORPHOGENESIS	0.228754	0.59857	0.0320542	-0.456537	-1.19465	0	0	0	37	29	15	14	9	2	8	1	FAIM2,GBA1,MAP2K1,RORA,SERPINE2,SPTBN2,TRNP1,WHRN,WNT7A	CDK5,KIF14
gobp	GOBP_CEREBELLAR_GRANULAR_LAYER_DEVELOPMENT	0.126794	0.467126	0.0474106	-0.63705	-1.33232	0	0	0	13	10	8	2	4	1	3	1	FAIM2,MDK,SERPINE2,WNT7A	KIF14
gobp	GOBP_CEREBELLAR_PURKINJE_CELL_LAYER_DEVELOPMENT	0.326491	0.689578	0.0260047	-0.444096	-1.11171	0	0	0	30	23	10	13	7	1	6	1	FAIM2,GBA1,HSPA5,RERE,RORA,SPTBN2,WHRN	KIF14
gobp	GOBP_CEREBELLAR_PURKINJE_CELL_LAYER_FORMATION	0.0725442	0.367285	0.0631186	-0.647758	-1.41444	0	0	0	16	12	5	7	4	0	3	0	FAIM2,GBA1,RORA,WHRN
gobp	GOBP_CEREBELLAR_PURKINJE_CELL_LAYER_MORPHOGENESIS	0.20881	0.576857	0.0348992	-0.530663	-1.23241	0	0	0	21	16	6	10	5	1	4	1	FAIM2,GBA1,RORA,SPTBN2,WHRN	KIF14
gobp	GOBP_CEREBRAL_CORTEX_CELL_MIGRATION	0.0957118	0.417651	0.0521268	-0.500336	-1.33859	0	0	0	55	33	21	12	15	6	12	4	ADGRG1,BMERB1,CDK5R1,DAB2IP,EGFR,FBXO45,GLI3,MBOAT7,PAFAH1B1,RELN,RTN4,SRGAP2,SRGAP2C,SUN1,ZMIZ1	CDK5,CTNNB1,FUT10,LAMB1,PEX13,SYNE2
gobp	GOBP_CEREBRAL_CORTEX_DEVELOPMENT	0.456184	0.782003	0.0181479	-0.323116	-1.01362	0	0	0	132	94	53	41	33	20	23	14	ADGRG1,BMERB1,BNIP3,CCDC85C,CDH2,CDK5R1,CNTNAP2,CRKL,DAB2IP,EGFR,FAT4,FBXO45,FOXP2,GLI3,GSK3B,KDM1A,MBOAT7,MDK,NEFL,PAFAH1B1,PAX6,PLCB1,PPP1R9B,RELN,RTN4,SLC2A1,SLC38A2,SRGAP2,SRGAP2C,SUN1,TACC2,TH,ZMIZ1	ASPM,BAD,BBS4,BTBD3,CDK5,CTNNB1,FUT10,KIF14,LAMB1,MKKS,NARS1,NTRK2,PALS1,PEX13,PHACTR1,SRD5A1,SYNE2,TACC3,TRA2B,YWHAE
gobp	GOBP_CEREBRAL_CORTEX_NEURON_DIFFERENTIATION	0.0722364	0.367054	0.0622012	-0.593416	-1.41353	0	0	0	27	18	12	6	2	3	2	1	ID4,PAFAH1B1	C21orf91,HPRT1,RAC3
gobp	GOBP_CEREBRAL_CORTEX_RADIALLY_ORIENTED_CELL_MIGRATION	0.126607	0.467126	0.0454461	-0.5221	-1.31853	0	0	0	43	24	17	7	14	5	11	3	ADGRG1,BMERB1,CDK5R1,DAB2IP,FBXO45,GLI3,MBOAT7,PAFAH1B1,RELN,RTN4,SRGAP2,SRGAP2C,SUN1,ZMIZ1	CDK5,CTNNB1,FUT10,LAMB1,SYNE2
gobp	GOBP_CEREBROSPINAL_FLUID_CIRCULATION	0.718185	0.938597	0.0266799	0.326568	0.80032	0	0	0	15	12	9	3	4	1	2	1	CFAP54,JHY,KATNIP,SPAG16	CFAP45
gobp	GOBP_CGMP_MEDIATED_SIGNALING	0.0471567	0.303247	0.0769582	-0.586532	-1.46827	1	0	0	33	23	17	6	8	2	6	2	CD36,MTNR1B,NPR1,PDE10A,PDE2A,PDE3A,PTK2B,RUNDC3A	APOE,PDE9A
gobp	GOBP_CGMP_METABOLIC_PROCESS	0.0575099	0.327167	0.0712829	-0.663367	-1.44852	0	0	0	16	12	11	1	7	1	4	1	GUCY1A1,GUCY1A2,NPR1,PDE10A,PDE2A,PDE5A,RORA	PDE9A
gobp	GOBP_CHAPERONE_COFACTOR_DEPENDENT_PROTEIN_REFOLDING	0.535844	0.8361	0.0177305	-0.360625	-0.960622	0	0	0	48	32	17	15	11	5	9	4	CD74,DNAJB1,DNAJB5,ERO1A,HSPA13,HSPA1A,HSPA1B,HSPA2,HSPA5,PTGES3,TOR1B	DNAJB4,HSPA14,HSPA8,HSPA9,HSPE1
gobp	GOBP_CHAPERONE_MEDIATED_AUTOPHAGY	0.27541	0.644659	0.0296677	-0.512659	-1.17509	0	0	0	16	15	8	7	4	3	4	3	ATP13A2,CTSA,EEF1A2,PLK3	EEF1A1,HSPA8,SNCA
gobp	GOBP_CHAPERONE_MEDIATED_PROTEIN_COMPLEX_ASSEMBLY	0.695915	0.925133	0.0145534	-0.345773	-0.841869	0	0	0	33	20	8	12	4	5	3	4	HOPX,HSPA1A,PTGES3,THEG	BBS10,BBS12,HSP90AB1,MKKS,PSMG2
gobp	GOBP_CHAPERONE_MEDIATED_PROTEIN_FOLDING	0.765556	0.957791	0.0112939	-0.276695	-0.829286	0	0	0	87	66	33	33	17	12	13	8	CD74,CSNK2A1,DNAJB1,DNAJB2,DNAJB5,DNAJC5,ERO1A,FKBP1B,FKBP4,HSPA13,HSPA1A,HSPA1B,HSPA2,HSPA5,HSPB1,PTGES3,TOR1B	CCT3,CCT6A,CCT8,DFFA,DNAJB4,FKBP5,HSPA14,HSPA8,HSPA9,HSPE1,PDCL3,PDIA4
gobp	GOBP_CHEMICAL_HOMEOSTASIS_WITHIN_A_TISSUE	0.0703661	0.363041	0.0634555	-0.61058	-1.418	0	0	0	18	16	15	1	7	1	6	0	ABCA12,EPAS1,HOMER1,HOMER2,LPCAT1,SFTPD,VEGFA	OAS1
gobp	GOBP_CHEMICAL_SYNAPTIC_TRANSMISSION_POSTSYNAPTIC	0.00688214	0.10571	0.193114	-0.510847	-1.53658	1	0	0	107	68	48	20	26	10	17	7	ABAT,ADRB2,ARRB2,CELF4,CHRNA9,DLG4,DMPK,DVL1,GRIK5,GRIN2B,GSK3B,MAPK8IP2,MEF2C,MPP2,MTMR2,NETO1,NLGN2,P2RX5,PPP3CA,PTK2B,RELN,S1PR2,SHANK1,STX1A,TRPV1,WNT7A	CDK5,CHRNB1,INSYN1,LRRK2,P2RX6,P2RX7,RAB3GAP1,RGS4,SLC29A1,SNCA
gobp	GOBP_CHEMOKINE_C_C_MOTIF_LIGAND_5_PRODUCTION	0.612435	0.879864	0.0176384	-0.456036	-0.906572	0	0	0	11	8	5	3	2	0	1	0	ARG2,MUL1
gobp	GOBP_CHEMOKINE_C_X_C_MOTIF_LIGAND_2_PRODUCTION	0.313644	0.678644	0.0272247	-0.489301	-1.13635	0	0	0	26	16	10	6	6	3	4	2	CD74,F2RL1,KLF4,LPL,TLR4,TNF	HMGB1,MBP,OAS1
gobp	GOBP_CHEMOKINE_PRODUCTION	0.357334	0.715199	0.0223432	-0.3509	-1.0687	0	0	0	123	75	45	30	23	11	16	7	APOD,ARG2,CD74,CSF1R,F2RL1,HMOX1,IL17RA,IL1B,IL4R,IL6,IL6R,KLF4,LPL,MEFV,MUL1,PYCARD,RIPK2,TICAM1,TLR4,TNF,TREM1,TRIM32,ZFPM1	ADAM17,ALOX15B,CARD9,HMGB1,IL33,MBP,MIR590,NR1H4,OAS1,TLR3,TREM2
gobp	GOBP_CHEMOSENSORY_BEHAVIOR	0.140917	0.483762	0.0652192	0.583142	1.36177	0	0	0	18	10	6	4	4	1	4	1	GJB4,SHANK1,TPBG,TRPV1	NTRK1
gobp	GOBP_CHLORIDE_TRANSMEMBRANE_TRANSPORT	0.109914	0.440317	0.0892756	0.393077	1.29092	0	0	0	70	42	25	17	8	5	4	5	CLCN3,GABRG3,GABRQ,LRRC8A,SLC1A1,SLC1A3,SLC26A9,SLC5A1	ANO1,GABRA4,PCYOX1,SLC26A2,SLC26A6
gobp	GOBP_CHLORIDE_TRANSPORT	0.604567	0.877133	0.0143424	-0.302312	-0.930332	0	0	0	124	81	49	32	17	10	11	8	ABCB1,ANO10,ANO8,BEST2,BSND,CLCN3,CLDN17,CLDN4,CLIC3,GABRG3,GABRQ,LRRC8A,SLC1A1,SLC1A3,SLC26A9,SLC5A1,TTYH3	ANO1,CA2,CLCA2,CLNS1A,GABRA4,P2RY6,PCYOX1,SLC26A2,SLC26A6,TTYH2
gobp	GOBP_CHOLESTEROL_EFFLUX	0.61169	0.879543	0.0153251	-0.32658	-0.911714	0	0	0	79	42	23	19	14	13	9	9	ABCA1,ABCA12,ABCA8,ABCG1,ABCG4,APOB,EEPD1,EGF,GPS2,LRP1,NR1H3,PLTP,RXRA,SIRT1	ABCA5,ABCA7,APOC1,APOE,CAV1,LAMTOR1,MIR27B,NAXE,NPC2,PPARG,SOAT1,STX12,TREM2
gobp	GOBP_CHOLESTEROL_STORAGE	0.603195	0.876358	0.0167246	-0.381408	-0.908523	0	0	0	22	18	13	5	7	3	4	1	ABCA1,ABCG1,APOB,CD36,LPL,NR1H3,PPARD	PPARG,SOAT1,TREM2
gobp	GOBP_CHONDROCYTE_DEVELOPMENT	0.373304	0.726869	0.0234163	-0.40772	-1.07255	0	0	0	32	30	20	10	12	3	7	2	BPNT2,CHST11,COMP,ECM1,EIF2AK3,MSX2,RARG,RFLNB,SHOX2,SMPD3,SOX9,TGFBR2	BMPR1B,COL27A1,SULF1
gobp	GOBP_CHONDROCYTE_DEVELOPMENT_INVOLVED_IN_ENDOCHONDRAL_BONE_MORPHOGENESIS	0.192637	0.558224	0.0379881	-0.63259	-1.25755	0	0	0	8	8	5	3	4	1	3	1	RARG,SMPD3,SOX9,TGFBR2	COL27A1
gobp	GOBP_CHONDROCYTE_DIFFERENTIATION	0.0261094	0.226041	0.0956364	-0.440756	-1.39124	1	0	0	115	99	64	35	38	15	19	13	ACVRL1,ADAMTS7,ANXA6,ARID5A,BMP2,BPNT2,CCN2,CHST11,COL2A1,COMP,CREB3L2,ECM1,EIF2AK3,GLI3,GPLD1,GREM1,HES5,HMGA2,MBOAT2,MDK,MEF2C,MEF2D,MSX2,PKDCC,POR,RARG,RFLNB,RUNX1,SHOX2,SLC39A14,SMAD3,SMPD3,SOX9,TGFBI,TGFBR2,WNT5B,WNT7A,WNT9A	BMP4,BMP6,BMPR1B,CCN4,COL27A1,CTNNB1,EFEMP1,FGFR3,MAF,NFIB,OSR1,OSR2,SULF1,TRIP11,ZNF219
gobp	GOBP_CHONDROCYTE_DIFFERENTIATION_INVOLVED_IN_ENDOCHONDRAL_BONE_MORPHOGENESIS	0.258888	0.631613	0.0309659	-0.536955	-1.19259	0	0	0	15	13	6	7	5	2	3	2	ANXA6,RARG,SMPD3,SOX9,TGFBR2	COL27A1,TRIP11
gobp	GOBP_CHONDROCYTE_PROLIFERATION	0.000512175	0.0203959	0.477271	-0.738099	-1.75817	1	1	0	23	18	14	4	6	3	3	1	CCN2,COMP,HMGA2,PBXIP1,SOX9,STC1	BMPR1B,FGFR3,GOLGB1
gobp	GOBP_CHONDROITIN_SULFATE_BIOSYNTHETIC_PROCESS	0.7299	0.944666	0.027193	0.303919	0.801722	0	0	0	19	16	14	2	8	2	6	2	CHPF,CHPF2,CHST11,CHST12,CHST15,CHST3,CSGALNACT1,XYLT1	CHST7,DSE
gobp	GOBP_CHONDROITIN_SULFATE_PROTEOGLYCAN_BIOSYNTHETIC_PROCESS	0.601432	0.875995	0.0166667	-0.374845	-0.912652	0	0	0	24	20	17	3	9	2	7	2	B3GAT1,CHPF,CHPF2,CHST11,CHST12,CHST15,CHST3,CSGALNACT1,XYLT1	CHST7,DSE
gobp	GOBP_CHONDROITIN_SULFATE_PROTEOGLYCAN_METABOLIC_PROCESS	0.111666	0.443705	0.0480642	-0.496299	-1.31333	0	0	0	38	31	28	3	14	2	11	2	B3GAT1,BPNT2,CHPF,CHPF2,CHST11,CHST12,CHST15,CHST3,CSGALNACT1,DCN,DSEL,HYAL1,HYAL4,XYLT1	CHST7,DSE
gobp	GOBP_CHORION_DEVELOPMENT	0.606172	0.87731	0.0177898	-0.457642	-0.909764	0	0	0	8	8	5	3	3	0	3	0	FZD5,HTRA1,MAP3K4
gobp	GOBP_CHROMATIN_ASSEMBLY_OR_DISASSEMBLY	0.015013	0.171358	0.38073	0.310572	1.29689	1	0	0	277	184	77	107	24	48	15	33	AXIN1,CDKN1C,DNMT3A,H1-0,H1-10,HDAC1,HDAC5,HMGA1,HMGA2,KDM1A,L3MBTL3,MBD2,MORC2,NAA60,NOC2L,PAF1,PPM1D,SAMD1,SIRT1,SMARCA4,SMARCC1,SOX9,TLK1,TRIM28	ASF1A,ASF1B,ATRX,CDK2,CENPV,CENPW,CHAF1A,CHAF1B,CTR9,DNAJC9,H1-2,H2BC12,H2BC12L,H2BC9,H3-3B,H3C10,H4C9,HAT1,HDAC8,HJURP,HMGB2,ITGB3BP,L3MBTL1,MACROH2A1,MACROH2A2,MCM2,MIS18A,MPHOSPH8,NASP,NFE2,NRDE2,OIP5,PADI4,POLE3,PPHLN1,RBBP4,RIF1,RRP8,SCMH1,SET,SHPRH,SIRT2,SMARCD3,SUPT16H,SUV39H1,TPR,UBR2,ZNF304
gobp	GOBP_CHROMATIN_DISASSEMBLY	0.673673	0.912751	0.0292709	0.30959	0.850697	0	0	0	23	19	10	9	3	4	1	4	HMGA1,SMARCA4,SMARCC1	NFE2,SET,SMARCD3,SUPT16H
gobp	GOBP_CHROMATIN_REMODELING	0.0467836	0.302547	0.256635	0.284359	1.20746	1	0	0	318	220	108	111	33	50	22	37	ACTB,BRD4,CHD4,GATAD2A,GATAD2B,H1-0,H1-10,HDAC1,HDAC5,HMGA1,INO80C,JARID2,KAT2B,KDM4B,KDM5B,KDM5C,KDM6B,MBD2,MLLT1,MORC2,MTA3,MYC,NAA60,PAF1,PSME4,RERE,SMARCA4,SMARCC1,SOX9,TOP1,YEATS2,YY1,ZBTB7A	ACTR6,ACTR8,ANP32E,ASF1A,ASF1B,ATRX,BAZ2B,CENPV,CENPW,CFDP1,CHAF1A,CHAF1B,DNAJC9,GATA3,H1-2,H2BC12,H2BC12L,H2BC9,H3-3B,H3C10,H4C9,HJURP,HMGB2,HNRNPC,ITGB3BP,KDM4C,MACROH2A1,MACROH2A2,MCM2,MIER1,MIS18A,MYSM1,NASP,NFE2,NPM2,NPM3,OIP5,PADI4,PAK1,POLE3,RBBP4,SCMH1,SET,SHPRH,SMARCA2,SMARCAD1,SMARCD3,SUPT16H,TP63,YEATS4
gobp	GOBP_CHROMATIN_REMODELING_AT_CENTROMERE	0.00705089	0.106819	0.303779	0.753636	1.8107	1	0	0	11	11	1	10	0	8	0	6		CENPV,CENPW,H3-3B,HJURP,ITGB3BP,MIS18A,NASP,OIP5
gobp	GOBP_CHROMOSOME_CONDENSATION	0.0731908	0.368076	0.107321	0.428535	1.37704	0	0	0	50	38	16	22	7	16	6	14	AKAP8L,GPER1,H1-0,H1-10,HMGA2,PHF13,TENT4A	AIFM1,CDCA5,CDK1,H1-2,H3-3B,NCAPD2,NCAPD3,NCAPG,NCAPG2,NCAPH,NCAPH2,PLK1,SMC2,SMC4,SMC5,TOP2A
gobp	GOBP_CHROMOSOME_LOCALIZATION	0.00185271	0.0478113	0.45506	0.443685	1.63328	1	1	0	93	79	34	45	8	30	2	26	CHMP4C,FMN2,GEM,IFFO1,KPNB1,LMNA,SUN1,TERB1	AURKB,BECN1,CCNB1,CDC23,CDCA5,CDCA8,CDT1,CENPC,CENPE,CENPF,CENPQ,CEP55,CHAMP1,CHMP5,DLGAP5,EML4,KIF14,KIF18A,KIF22,KIF2C,KIFC1,MIS12,MLH1,NDC80,NUF2,PIBF1,RAB11A,RMDN1,SPAG5,SPDL1
gobp	GOBP_CHROMOSOME_ORGANIZATION_INVOLVED_IN_MEIOTIC_CELL_CYCLE	0.103019	0.429657	0.0974434	0.373615	1.28099	0	0	0	93	54	20	34	6	19	3	13	BAG6,P3H4,SIRT7,SUN1,TERB1,TEX12	ATRX,BRIP1,BUB1,BUB1B,CCNE1,FANCD2,MLH1,NCAPD2,NCAPD3,NCAPH,NCAPH2,NDC1,PSMC3IP,RAD51,SGO2,SMC2,SMC4,TEX15,TRIP13
gobp	GOBP_CHROMOSOME_SEGREGATION	2.27446e-14	1.22275e-10	0.975995	0.484356	2.13398	1	1	0	389	315	103	212	29	130	18	111	AKAP8L,BAG6,CENPT,CHMP4C,CSNK2A1,DUSP1,FMN2,GEM,KLHDC8B,KNSTRN,KPNB1,MUS81,NAA60,P3H4,PHF13,RCC1,RCC2,SIRT7,SRPK1,SUN1,TENT4A,TERB1,TEX12,TEX14,TLK1,TNKS,TOP1,TUBG1,TUBG2	ANAPC15,ANAPC4,ANAPC5,ANAPC7,ATRX,AURKB,BECN1,BRCA1,BRIP1,BUB1,BUB1B,CCNB1,CCNE1,CDC20,CDC23,CDC27,CDC42,CDC6,CDCA2,CDCA5,CDCA8,CDK5RAP2,CDT1,CENPC,CENPE,CENPF,CENPH,CENPK,CENPN,CENPQ,CENPW,CEP55,CHAMP1,CHMP5,CHTF8,CIAO2A,CIAO2B,CTNNB1,DLGAP5,DSCC1,DSN1,ECT2,EML4,ESCO2,FANCD2,FANCM,FBXW7,FEN1,GEN1,HASPIN,HDAC8,HJURP,IK,KIF14,KIF18A,KIF18B,KIF22,KIF23,KIF2C,KIF4A,KIFC1,KNL1,KNTC1,LCMT1,MACROH2A1,M…
gobp	GOBP_CHROMOSOME_SEPARATION	2.38769e-07	6.11249e-05	0.674963	0.577813	2.16703	1	1	0	100	86	20	66	4	44	2	39	CSNK2A1,DUSP1,MUS81,TEX14	ANAPC15,ANAPC4,ANAPC5,ANAPC7,AURKB,BUB1,BUB1B,CCNB1,CDC23,CDC27,CDC6,CDK5RAP2,CDT1,CENPE,CENPF,DLGAP5,FANCM,GEN1,IK,KNTC1,LCMT1,MAD2L1,MAD2L1BP,MLH1,NCAPH,NCAPH2,NDC80,PLK1,PLSCR1,PSMG2,PTTG1,RIOK2,RMI1,SMARCAD1,SPDL1,TACC3,TOP2A,TPR,TRIP13,TTK,UBE2C,XRCC3,ZNF207,ZWINT
gobp	GOBP_CHRONIC_INFLAMMATORY_RESPONSE	0.31718	0.681359	0.0273848	-0.523472	-1.14305	0	0	0	32	12	9	3	6	0	5	0	CYP19A1,S100A8,S100A9,TNF,TNFAIP3,UNC13D
gobp	GOBP_CILIUM_MOVEMENT	0.0763976	0.376138	0.0538152	-0.392475	-1.2684	0	0	0	196	124	82	42	30	10	19	7	APOB,ATP2B4,CACNA1I,CAMSAP3,CCDC63,CCNYL1,CCSAP,CELSR2,CFAP53,CFAP54,CFAP58,CLXN,DEFB1,DNAH1,DNAH11,DNAH17,DNAH5,DPCD,HYDIN,JHY,KATNIP,KLC3,NEURL1,PLTP,SEPTIN4,SPAG16,SPAG17,SPEF2,TEKT1,TPPP2	ATP1A4,BBS4,CFAP44,CFAP45,MKKS,NEK10,SLC9B2,SORD,TEX101,TTC12
gobp	GOBP_CILIUM_ORGANIZATION	0.944301	1	0.00438563	-0.226203	-0.790285	0	0	0	430	357	190	167	58	60	38	44	ABLIM3,AHI1,ARHGAP35,ARL6,ATMIN,B9D1,CC2D2A,CCDC13,CCDC63,CELSR2,CFAP53,CFAP54,CFAP58,CIBAR1,DCTN1,DNAH1,DNAH17,DNAH5,DNAH8,DNM2,EHD4,ENTR1,FHDC1,GSK3B,GSN,HYDIN,IFT172,IFT81,IQUB,JHY,KIFAP3,KLC3,LCA5,LRRC49,MAP4,MARK4,NEURL1,RTTN,SNAP29,SPAG16,SPAG17,SPEF2,TBC1D1,TBC1D10A,TBC1D10B,TBC1D2,TBC1D20,TBC1D22B,TBC1D24,TBC1D2B,TBC1D9B,TCTN1,TEKT1,TMEM80,UNC119B,USP6NL,WDR35,WWTR1	ABCC4,ARL3,ATG3,BBS10,BBS12,BBS4,CCDC32,CCNO,CDC14B,CENPJ,CEP19,CEP290,CFAP44,CYLD,DYNC2LI1,DYNLT2B,FAM149B1,FBF1,FNBP1L,GALNT11,GDI2,HSPB11,HYLS1,IFT57,KIAA0586,MACIR,MKKS,MKS1,MPHOSPH9,OCRL,ODF2,PCM1,PIBF1,PKD2,PLK4,POC1A,POC1B,RAB3IP,RAB8B,RILP,RO60,SCLT1,SDCCAG8,SEPTIN7,SSX2IP,SYNE2,TAPT1,TBC1D14,TCTN3,TMEM138,TMEM237,TRAPPC14,TTC12,TTC39C,TTC8,TXNDC15,VANGL2,VDAC3,WDPCP,WDR11
gobp	GOBP_CILIUM_OR_FLAGELLUM_DEPENDENT_CELL_MOTILITY	0.0568382	0.326595	0.0639358	-0.416504	-1.31384	0	0	0	159	98	65	33	25	9	16	6	APOB,ATP2B4,CACNA1I,CCNYL1,CCSAP,CFAP54,CFAP58,CLXN,DEFB1,DNAH1,DNAH11,DNAH14,DNAH17,DNAH3,DNAH5,DNAH8,DPCD,KLC3,NEURL1,PLTP,SEPTIN4,SPAG16,SPEF2,TEKT1,TPPP2	ATP1A4,BBS4,CFAP44,CFAP45,MKKS,SLC9B2,SORD,TEX101,TTC12
gobp	GOBP_CIRCADIAN_REGULATION_OF_GENE_EXPRESSION	0.395174	0.740927	0.0212233	-0.354298	-1.04919	0	0	0	72	61	44	17	20	7	16	5	BHLHE40,CSNK1E,HDAC1,HDAC3,ID1,ID4,KDM2A,MYBBP1A,NCOA2,NPAS2,NR1D1,PER1,PPP1CB,PPP1CC,PRMT5,RAI1,RORA,SIRT1,TOP1,USP2	AHR,BMAL2,ID2,ID3,NUDT12,RBM4B,RORC
gobp	GOBP_CIRCADIAN_RHYTHM	0.460388	0.78434	0.0171133	-0.306164	-1.01237	0	0	0	221	159	101	58	52	29	37	23	ADCY1,BHLHE40,BTBD9,CLDN4,CRTC1,CSF2,CSNK1E,EGR3,FBXL12,GPR157,GPR176,GSK3B,HDAC1,HDAC3,HEBP1,HNF4A,HOMER1,ID1,ID4,JUND,KCNA2,KDM2A,KLF9,LEP,MTNR1B,MTTP,MYBBP1A,NCOA2,NFIL3,NPAS2,NR1D1,NR1H3,NR2F6,OPN3,PER1,PHLPP1,PPP1CB,PPP1CC,PRMT5,PTGDS,RAI1,RORA,SIAH2,SIK1,SIRT1,SREBF1,SRRD,TH,TNF,TOP1,USP2,USP7	AHR,ATG7,BLOC1S6,BMAL2,CDK1,FBXL6,FBXL8,FBXW7,HTR7,ID2,ID3,IMPDH2,MAPK9,METTL3,NDUFA9,NONO,NTRK1,NTRK2,NUDT12,PPARG,PRKAA1,PSPC1,RBM4B,RORC,SRD5A1,SUV39H1,TIMELESS,TOP2A,TYMS
gobp	GOBP_CIRCADIAN_SLEEP_WAKE_CYCLE	0.0104665	0.134612	0.17245	-0.770797	-1.61204	1	0	0	23	10	7	3	7	2	4	1	BTBD9,CSF2,KCNA2,MTNR1B,NR1D1,PTGDS,TH	BLOC1S6,SRD5A1
gobp	GOBP_CIRCULATORY_SYSTEM_PROCESS	0.000374013	0.0162484	0.498493	-0.396621	-1.39684	1	1	0	634	441	293	148	145	75	95	65	ABAT,ABCB1,ABCC1,ABCC8,ABCC9,ABL1,ACE,ACVRL1,ADRB2,AGTRAP,AKAP12,AKAP13,ANGPT1,AR,ARHGAP35,ASIC2,ATP1A2,ATP1B1,ATP2A2,ATP2B4,AVPR1B,BCR,BDKRB1,BDKRB2,C2CD4A,CAMK2D,CCN2,CD36,CD38,COL4A3,COMP,CORO2B,CTNNBIP1,CTSZ,CXCL12,CYBA,DDAH1,DMPK,DSC2,DSG2,DSP,ELN,EPAS1,EPO,F2RL1,FABP5,FERMT2,FKBP1B,FOXC1,FOXC2,FYN,GAS6,GJA1,GJA5,GJC1,GJC3,GNA12,GPER1,GRK2,GSN,GUCY1A1,HBEGF,HMOX1,HOPX,HSPB7,HTR1B,ITGA1,JUP,K…	ABCC2,ABCC4,ABCC5,ADH5,AKAP9,APOE,ARHGAP42,ATP1A4,BBS4,BMP6,CASQ2,CAV1,CDC42,CHGA,CLDN5,CXADR,CYB5R3,CYP2J2,CYP4F12,DLG1,DMD,DNM1L,EDNRA,ERAP1,ERAP2,FGA,GCH1,GCLC,HRH1,HTR7,ID2,ITGB1BP1,JAK2,KCND3,KCNJ12,KCNJ2,KL,KLK1,MEF2A,MFSD2A,MIR27B,MKKS,MYL2,MYOF,NCALD,NOS1,P2RY1,PDE4D,PKP2,PPARG,PPCS,PRCP,PTP4A3,RGS4,RNF207,SCN4B,SGK1,SLC15A2,SLC16A1,SLC16A7,SLC22A5,SLC24A3,SLC29A1,SLC5A5,SLC5A6,SLC7A1,SLC…
gobp	GOBP_CLATHRIN_COAT_ASSEMBLY	0.0708321	0.363311	0.0634555	-0.618985	-1.4188	0	0	0	18	15	11	4	6	0	6	0	CLTB,DAB2,FCHO1,FCHO2,HIP1R,PICALM
gobp	GOBP_CLATHRIN_DEPENDENT_ENDOCYTOSIS	0.388846	0.737405	0.0220877	-0.376438	-1.05783	0	0	0	51	44	31	13	19	7	14	5	AP2A1,BMP2K,CLTB,DAB2,DNAJC6,DNM2,FCHO1,FCHO2,FCHSD2,HIP1R,ITSN2,PICALM,PIK3CB,PROM2,SH3GL3,SMAP1,TNK2,UBQLN2,WASL	AP2M1,BTBD8,CANX,FNBP1L,INPP5F,LMBRD1,SLC9B2
gobp	GOBP_CLEAVAGE_INVOLVED_IN_RRNA_PROCESSING	0.447666	0.780904	0.0392827	0.336957	1.00054	0	0	0	29	27	8	19	3	9	2	4	BOP1,ERI3,TBL3	ABT1,BMS1,ERI2,EXOSC10,EXOSC2,EXOSC8,EXOSC9,RCL1,UTP20
gobp	GOBP_COBALAMIN_METABOLIC_PROCESS	0.749286	0.953185	0.0259542	0.316538	0.775739	0	0	0	15	12	3	9	2	6	1	4	ABCC1,AMN	ABCD4,CLYBL,LMBRD1,MMAA,MMACHC,MTR
gobp	GOBP_COCHLEA_DEVELOPMENT	0.0341619	0.254722	0.0889177	-0.534804	-1.45307	1	0	0	51	36	30	6	9	5	9	5	DVL1,GRHL3,HES1,KCNK2,MYO3B,PAFAH1B1,SLITRK6,SOX9,ZEB1	ADAM10,CCNA2,GATA3,MCM2,TBX1
gobp	GOBP_COCHLEA_MORPHOGENESIS	0.0421261	0.287157	0.0823897	-0.625628	-1.49026	1	0	0	24	18	17	1	5	1	5	1	DVL1,GRHL3,MYO3B,SOX9,ZEB1	TBX1
gobp	GOBP_COENZYME_A_BIOSYNTHETIC_PROCESS	0.463519	0.785983	0.0341891	0.412005	0.989892	0	0	0	12	11	5	6	0	2	0	1		ACAT1,PPCS
gobp	GOBP_COENZYME_A_METABOLIC_PROCESS	0.144809	0.489691	0.0686043	0.484165	1.31376	0	0	0	21	18	7	11	1	4	0	3	NUDT8	ACAT1,CROT,NUDT7,PPCS
gobp	GOBP_COGNITION	0.000649528	0.0235937	0.477271	-0.441786	-1.50664	1	1	0	369	236	158	78	77	35	55	28	ABCC8,ABL1,ADCY1,ADGRF1,AFF2,AMFR,ARC,ATP1A2,BCHE,BDNF,BRSK1,BTBD9,BTG2,CAMK2N1,CAMK4,CEBPB,CLN8,CNTNAP2,CPEB3,CRTC1,CTNS,DGCR2,DKK1,DLG4,DNAH11,DOP1B,EGFR,EIF2AK4,EN1,EPHB2,FOS,FOSL1,FYN,GRIN2B,HRH3,ITGA3,ITGA5,ITGA8,ITGB1,KCNK2,KIT,KLK8,KRAS,LDLR,LGMN,MAPK8IP2,MAPT,MDK,MEF2C,MUSK,NETO1,NGF,NRXN2,PAFAH1B1,PAIP2,PICALM,PLCB1,PPP1R9B,PTGS2,PTN,RAG1,RASGRF1,RCAN1,RELN,RIC8A,SHANK1,SHANK2,SHROOM4,SL…	AAAS,ABCA7,APOE,ATXN1,B2M,BBS4,BLOC1S6,BRINP1,C12orf57,CASP3,CCL11,CDK5,CHL1,CLDN5,FEN1,FOXO6,GATM,GIT1,GRIA1,HRH1,KCNK10,LINS1,MAPK1,MFSD2A,NPTN,NTF4,NTRK1,NTRK2,PLK2,PPT1,PTPRZ1,SGK1,TREM2,TTC8,UBA6
gobp	GOBP_COLLAGEN_ACTIVATED_SIGNALING_PATHWAY	0.0982551	0.420892	0.0531388	-0.590458	-1.37127	0	0	0	41	16	12	4	5	2	4	2	COL4A3,COL4A6,ITGA11,MUSK,UBASH3B	DDR1,JAK2
gobp	GOBP_COLLAGEN_ACTIVATED_TYROSINE_KINASE_RECEPTOR_SIGNALING_PATHWAY	0.0366469	0.265517	0.0907499	-0.700365	-1.49523	1	0	0	18	11	8	3	4	1	3	1	COL4A3,COL4A6,MUSK,UBASH3B	DDR1
gobp	GOBP_COLLAGEN_BIOSYNTHETIC_PROCESS	0.361431	0.718054	0.0235639	-0.396941	-1.08354	0	0	0	48	37	32	5	15	4	10	3	ADAMTS3,ARG1,ARRB2,CCN2,ERRFI1,IL6,LARP6,P3H4,PPARD,RGCC,RUNX1,SERPINB7,TGFB3,UCN,VIM	BMP4,MIR149,SUCO,WNT4
gobp	GOBP_COLLAGEN_CATABOLIC_PROCESS	0.0195509	0.197103	0.11791	-0.55173	-1.51102	1	0	0	50	38	28	10	17	5	12	2	ADAM15,ADAMTS3,CTSB,CTSK,FURIN,ITGB1,KLK6,MMP1,MMP10,MMP12,MMP13,MMP15,MMP17,MMP2,MMP3,MMP8,MMP9	CST3,CTSL,FAP,MMP28,VSIR
gobp	GOBP_COLLAGEN_FIBRIL_ORGANIZATION	0.0811184	0.385965	0.0548754	-0.450257	-1.32767	0	0	0	84	59	43	16	16	4	6	4	ADAMTS3,ADAMTS7,BMP1,COL2A1,COMP,DPT,EFEMP2,FOXC1,FOXC2,GREM1,LOXL4,LUM,P3H4,P4HA1,TLL2,TNXB	COL14A1,CYP1B1,TGFB2,VIPAS39
gobp	GOBP_COLLAGEN_METABOLIC_PROCESS	0.0262213	0.226041	0.0965276	-0.452573	-1.40246	1	0	0	117	86	68	18	33	12	22	7	ADAM15,ADAMTS3,ARG1,ARRB2,CCN2,CTSB,CTSK,ERRFI1,FURIN,IL6,ITGB1,KLK6,LARP6,MMP1,MMP10,MMP12,MMP13,MMP15,MMP17,MMP2,MMP3,MMP8,MMP9,P3H4,PPARD,RGCC,RUNX1,SERPINB7,SMPD3,TGFB3,TNXB,UCN,VIM	BMP4,CST3,CTSL,FAP,MIR149,MMP28,P2RX7,P3H2,SUCO,VIPAS39,VSIR,WNT4
gobp	GOBP_COLLATERAL_SPROUTING	0.142441	0.486531	0.0426789	-0.523505	-1.30169	0	0	0	27	22	15	7	11	3	10	2	ABL1,BDNF,COBL,DVL1,EFNA5,LPAR3,NGF,RND2,SEMA4D,ULK1,ULK2	FSTL4,IST1,WNT3
gobp	GOBP_COLLECTING_DUCT_DEVELOPMENT	0.454142	0.782003	0.035311	0.408784	1.00181	0	0	0	17	12	8	4	3	2	2	2	AKR1B1,DACT2,PAX8	BMP4,TFAP2B
gobp	GOBP_COLUMNAR_CUBOIDAL_EPITHELIAL_CELL_DEVELOPMENT	0.346595	0.70618	0.0243678	-0.40368	-1.09094	0	0	0	45	35	20	15	9	7	6	6	CDH2,FASN,GSK3B,HNF4A,KLF5,PAX6,PRDM1,RARG,ROS1	BAD,BMP4,BMP6,C1GALT1,RARA,TIGAR,TYMS
gobp	GOBP_COLUMNAR_CUBOIDAL_EPITHELIAL_CELL_DIFFERENTIATION	0.186667	0.553014	0.0341891	-0.398923	-1.19561	0	0	0	105	66	40	26	22	11	16	10	ABL1,AGR2,B9D1,BMP2,CDH2,CEBPB,DLX3,FASN,GSK3B,HES1,HNF4A,KLF5,MAP1B,PAX6,PRDM1,PTK6,RARG,ROS1,SAV1,SERPINE1,SOX4,WNT11	BAD,BMP4,BMP6,C1GALT1,FGFR2,IL31RA,RARA,TIGAR,TP63,TYMS,WNT4
gobp	GOBP_COMMISSURAL_NEURON_AXON_GUIDANCE	0.433531	0.769958	0.0224567	-0.489791	-1.04567	0	0	0	12	11	8	3	3	1	3	1	DAG1,EPHB2,VEGFA	NFIB
gobp	GOBP_COMPLEMENT_ACTIVATION	0.243126	0.614501	0.0309448	-0.456113	-1.17964	0	0	0	205	27	13	14	9	5	8	2	C1R,C3,C9,IL1B,KRT1,MASP1,RGCC,SERPING1,SUSD4	C1QBP,CD59,CFH,PHB1,TREM2
gobp	GOBP_COMPLEMENT_ACTIVATION_ALTERNATIVE_PATHWAY	0.640697	0.896275	0.0169766	-0.445449	-0.885527	0	0	0	25	8	4	4	3	1	3	1	C3,C9,SUSD4	CFH
gobp	GOBP_COMPLEMENT_DEPENDENT_CYTOTOXICITY	0.302083	0.665847	0.0422667	0.524424	1.15914	0	0	0	15	8	3	5	1	4	1	4	C3	CD59,CFH,HSP90AB1,TGFB2
gobp	GOBP_CONNECTIVE_TISSUE_DEVELOPMENT	0.00240247	0.0559121	0.431708	-0.43054	-1.46061	1	0	0	276	220	146	74	75	34	47	27	ACVRL1,ADAMTS7,AMER1,ANXA6,ARID5A,BARX2,BMP1,BMP2,BPNT2,CCN1,CCN2,CFLAR,CHI3L1,CHST11,COL2A1,COMP,CREB3L2,CSGALNACT1,CTSK,DGAT2,ECM1,EIF2AK3,FOXC2,FOXD1,GLI3,GPLD1,GREM1,HAND2,HES5,HMGA2,HOXB3,HOXC4,HOXD3,HYAL1,ID4,IL6R,KLF7,LEP,MAPK3,MBOAT2,MDK,MEF2C,MEF2D,MGP,MMP13,MSX2,PBXIP1,PDGFB,PDGFD,PGRMC2,PITX1,PKDCC,POR,PPARD,RARG,RFLNB,RUNX1,SERPINB7,SHOX2,SIRT1,SLC39A14,SMAD3,SMPD3,SOX9,SPTLC2,STC1,TG…	ACAT1,BBS4,BMP4,BMP6,BMPR1B,CCN4,CD44,CHRDL2,COL27A1,CTNNB1,DDRGK1,DHRS7B,EFEMP1,FGFR3,MAF,MKKS,MSX1,NFIB,NR1H4,OSR1,OSR2,OXCT1,RARA,RORC,SMAD1,SMAD5,SORL1,SULF1,TAPT1,TRIP11,TYMS,UBB,XBP1,ZNF219
gobp	GOBP_CONNECTIVE_TISSUE_REPLACEMENT	0.786184	0.967811	0.0137025	-0.363314	-0.759832	0	0	0	20	10	8	2	3	1	1	1	IL1A,PPP3CA,RUNX1	PPARG
gobp	GOBP_CONSTITUTIVE_HETEROCHROMATIN_ASSEMBLY	0.15691	0.513212	0.0616308	0.570622	1.33253	0	0	0	11	10	4	6	0	4	0	1		CENPV,H3-3B,RIF1,SIRT2
gobp	GOBP_CONVERGENT_EXTENSION	0.786242	0.967811	0.025357	0.3007	0.75116	0	0	0	17	13	8	5	4	3	2	2	DVL1,TRIM28,WNT11,WNT5B	MKKS,NKD1,SFRP1
gobp	GOBP_CONVERGENT_EXTENSION_INVOLVED_IN_GASTRULATION	0.709491	0.932131	0.0253158	0.35473	0.784064	0	0	0	11	8	5	3	3	2	2	1	DVL1,WNT11,WNT5B	MKKS,SFRP1
gobp	GOBP_COPII_COATED_VESICLE_BUDDING	0.778327	0.96438	0.0284414	0.266028	0.809611	0	0	0	33	30	13	17	6	3	2	2	SCAP,SEC16A,SEC24A,SEC24C,TBC1D20,VAPB	PEF1,SEC23B,SEC24B
gobp	GOBP_COPII_COATED_VESICLE_CARGO_LOADING	0.809555	0.978235	0.0251663	0.285749	0.741669	0	0	0	15	15	6	9	4	2	1	1	SCAP,SEC24A,SEC24C,TBC1D20	SEC23B,SEC24B
gobp	GOBP_COPPER_ION_HOMEOSTASIS	0.842946	0.992524	0.0118722	-0.299653	-0.71378	0	0	0	19	18	12	6	3	3	3	2	ANKRD9,MT2A,SLC31A1	ATOX1,CUTC,SCO1
gobp	GOBP_COPPER_ION_TRANSPORT	0.975382	1	0.00995537	-0.225222	-0.51624	0	0	0	16	15	9	6	5	3	4	2	FKBP4,HEPH,SLC31A1,STEAP2,STEAP3	ATOX1,CUTC,STEAP4
gobp	GOBP_COPULATION	0.454506	0.782003	0.0213665	-0.462685	-1.02763	0	0	0	22	13	9	4	3	1	3	1	ABAT,KLK14,SERPINE2	P2RY1
gobp	GOBP_CORNIFICATION	0.0146504	0.170142	0.146152	-0.770702	-1.57425	1	0	0	14	9	8	1	7	1	7	1	CASP14,CDSN,CYP26B1,KLK5,LIPM,LIPN,TMEM79	LIPK
gobp	GOBP_CORONARY_ARTERY_MORPHOGENESIS	0.82264	0.983874	0.0133575	-0.365175	-0.725945	0	0	0	9	8	4	4	2	2	1	1	HAND2,VEGFA	SEC24B,TBX1
gobp	GOBP_CORONARY_VASCULATURE_DEVELOPMENT	0.171537	0.533411	0.0371823	-0.447495	-1.23764	0	0	0	48	40	28	12	9	6	6	5	ACE,GPER1,HAND2,NDST1,PRDM1,PRICKLE1,SPRED1,TBX5,VEGFA	BMP4,CNTRL,DCTN5,SEC24B,TBX1,ZBTB14
gobp	GOBP_CORONARY_VASCULATURE_MORPHOGENESIS	0.0679487	0.355969	0.0644973	-0.604425	-1.42158	0	0	0	19	17	12	5	5	2	2	1	ACE,HAND2,SPRED1,TBX5,VEGFA	SEC24B,TBX1
gobp	GOBP_CORPUS_CALLOSUM_DEVELOPMENT	0.666522	0.909139	0.0156552	-0.388051	-0.861868	0	0	0	13	13	7	6	2	2	2	0	EPHB2,PAFAH1B1	C12orf57,CDK5
gobp	GOBP_CORTICAL_ACTIN_CYTOSKELETON_ORGANIZATION	0.981242	1	0.00849107	-0.208606	-0.571309	0	0	0	48	38	22	16	10	7	7	5	ARF6,EPB41L1,EZR,FHOD1,FHOD3,FMNL2,NCKAP1,RAB13,STRIP1,TNF	ANLN,CDK5,DLG1,ECT2,LCP1,RACGAP1,RTKN
gobp	GOBP_CORTICAL_CYTOSKELETON_ORGANIZATION	0.546429	0.841962	0.0165077	-0.327544	-0.959778	0	0	0	69	57	37	20	20	9	15	6	ARF6,EPB41L1,EZR,FHOD1,FHOD3,FMNL2,NCKAP1,PAFAH1B1,RAB13,RAC2,RHOB,RHOBTB1,RHOBTB2,RHOBTB3,RHOD,RHOF,RND2,STRIP1,TNF,WDR1	ANLN,CDK5,DLG1,ECT2,LCP1,RAC3,RACGAP1,RND3,RTKN
gobp	GOBP_CORTICOSTEROID_HORMONE_SECRETION	0.400061	0.744834	0.0372479	0.436178	1.04797	0	0	0	20	11	8	3	2	2	2	2	DAB2,GAL	BMP6,C1QTNF1
gobp	GOBP_CORTICOSTEROID_RECEPTOR_SIGNALING_PATHWAY	0.812035	0.978845	0.0249253	0.285267	0.727861	0	0	0	14	14	9	5	2	2	1	1	PER1,PTGES3	JAK2,PHB1
gobp	GOBP_CORTISOL_METABOLIC_PROCESS	0.533866	0.834755	0.0307458	0.409694	0.932415	0	0	0	13	9	4	5	1	4	0	2	BMP2	CYP11A1,DKK3,REST,WNT4
gobp	GOBP_COTRANSLATIONAL_PROTEIN_TARGETING_TO_MEMBRANE	0.532324	0.834668	0.0351677	0.324542	0.945106	0	0	0	31	25	11	14	3	4	1	2	RN7SL3,SEC63,ZFAND2B	SEC61A1,SNAP25-AS1,SRP54,SSR1
gobp	GOBP_CRANIAL_NERVE_DEVELOPMENT	0.127375	0.467644	0.0439807	-0.464565	-1.28485	0	0	0	55	40	32	8	15	4	11	4	CITED2,CNGB1,EPHB2,ERBB3,GLI3,HES1,HOXB3,KCNA2,MAFB,NRP2,PLXNA4,SEMA3A,SLC1A3,SLITRK6,TFAP2A	CTNNB1,NTRK1,RPL24,TBX1
gobp	GOBP_CRANIAL_NERVE_MORPHOGENESIS	0.00485909	0.0879544	0.245188	-0.677221	-1.68391	1	0	0	30	22	19	3	10	1	7	1	CITED2,EPHB2,GLI3,HOXB3,KCNA2,MAFB,NRP2,PLXNA4,SEMA3A,TFAP2A	TBX1
gobp	GOBP_CRANIAL_NERVE_STRUCTURAL_ORGANIZATION	0.0274883	0.230182	0.106111	-0.742565	-1.51678	1	0	0	11	9	8	1	4	0	2	0	KCNA2,NRP2,PLXNA4,SEMA3A
gobp	GOBP_CRANIAL_SKELETAL_SYSTEM_DEVELOPMENT	0.422053	0.75961	0.020211	-0.349402	-1.03469	0	0	0	72	61	37	24	13	12	9	10	CHST11,CRKL,FOXC2,FREM1,GLI3,INSIG2,MSX2,NDST1,PDGFRA,SMAD3,TFAP2A,TGFB3,TGFBR2	BMP4,CEP55,CTNNB1,EDNRA,FGFR2,FOXE1,FOXN3,MTHFD1,SLC39A1,TBX1,TGFB2,TP63
gobp	GOBP_CRANIOFACIAL_SUTURE_MORPHOGENESIS	0.683598	0.918329	0.0278772	0.325346	0.830121	0	0	0	18	14	10	4	5	2	2	1	FREM1,GLI3,INSIG2,MSX2,TGFB3	BMP4,FOXN3
gobp	GOBP_CRD_MEDIATED_MRNA_STABILIZATION	0.81317	0.978845	0.0133601	-0.361257	-0.737912	0	0	0	9	9	5	4	1	1	1	1	PABPC1	DHX9
gobp	GOBP_CRISTAE_FORMATION	0.372093	0.726423	0.0406333	0.403557	1.06456	0	0	0	18	16	3	13	1	7	1	5	PINK1	AFG3L2,CHCHD10,IMMT,MICOS13,OMA1,SAMM50,TAFAZZIN
gobp	GOBP_CYCLIC_NUCLEOTIDE_BIOSYNTHETIC_PROCESS	0.00978981	0.129951	0.175004	-0.706501	-1.6194	1	0	0	23	15	13	2	8	0	5	0	ADCY1,ADCY4,ADCY7,ADCY9,AMPD2,GUCY1A1,GUCY1A2,NPR1
gobp	GOBP_CYCLIC_NUCLEOTIDE_CATABOLIC_PROCESS	0.352211	0.70961	0.0255855	-0.509749	-1.11308	0	0	0	14	12	9	3	4	2	1	2	PDE10A,PDE2A,PDE4A,PDE5A	PDE4D,PDE9A
gobp	GOBP_CYCLIC_NUCLEOTIDE_MEDIATED_SIGNALING	0.0015214	0.0417298	0.45506	-0.567866	-1.66397	1	1	0	83	57	46	11	23	4	19	4	ADCY1,AKAP6,CAP2,CD36,CDC34,DEFB1,GAL,GIPR,GNAI1,INSL3,MAPK7,MTNR1B,NPR1,NUDT4,PDE10A,PDE2A,PDE3A,PEX5L,PTK2B,RAPGEF2,RUNDC3A,SOX9,UCN	AHR,APOE,PDE4D,PDE9A
gobp	GOBP_CYCLIC_NUCLEOTIDE_METABOLIC_PROCESS	0.0108519	0.13727	0.161159	-0.600644	-1.58006	1	0	0	41	30	24	6	13	2	7	2	ADCY1,ADCY4,ADCY7,ADCY9,AMPD2,GUCY1A1,GUCY1A2,NPR1,PDE10A,PDE2A,PDE4A,PDE5A,RORA	PDE4D,PDE9A
gobp	GOBP_CYCLOOXYGENASE_PATHWAY	0.000574749	0.0218164	0.477271	-0.876751	-1.79087	1	1	0	9	9	7	2	6	1	4	0	AKR1C3,PTGDS,PTGES3,PTGIS,PTGS1,PTGS2	CBR1
gobp	GOBP_CYSTEINE_METABOLIC_PROCESS	0.906699	1	0.0116248	-0.303997	-0.635776	0	0	0	12	10	6	3	3	2	3	1	CTH,MPST,TST	GCLC,GGT1
gobp	GOBP_CYTOCHROME_COMPLEX_ASSEMBLY	0.034288	0.255127	0.156279	0.469843	1.48749	1	0	0	37	36	9	27	2	13	1	10	COA1,CYBA	BCS1L,COA3,COX14,COX15,COX18,FASTKD3,MT-CO3,OXA1L,SCO1,SURF1,TIMM21,UQCC1,UQCRFS1
gobp	GOBP_CYTOKINESIS	0.865927	1	0.0470776	0.212344	0.865188	0	0	0	182	153	69	84	26	41	18	33	ANK3,ANXA11,BCL2L1,CDC25B,CHMP4C,ENTR1,FMN2,KLHDC8B,KLHL21,LZTS2,MYH10,MYH9,NOX5,PLK3,PRKCE,RHOB,SEPTIN3,SEPTIN4,SEPTIN5,SNX18,SNX33,SNX9,SPIRE1,SPIRE2,TEX14,TRIM36	ANLN,ARL3,AURKA,AURKB,BBS4,BECN1,BIRC6,BRCA2,CDC14B,CDC42,CDC6,CENPA,CENPV,CEP55,CHMP5,CKAP2,ECT2,GIT1,IST1,KIF14,KIF20A,KIF20B,KIF23,KIF4A,KLHL9,MYO19,PIK3R4,PKP4,PLK1,PLK2,PLK4,PRC1,PRPF40A,RAB11A,RACGAP1,RTKN,SEPTIN7,SH3GLB1,SPTBN1,STMN1,WASHC5
gobp	GOBP_CYTOKINETIC_PROCESS	0.554493	0.849274	0.0367951	0.291041	0.939171	0	0	0	40	39	19	20	9	9	6	9	ANXA11,CHMP4C,KLHDC8B,MYH9,SNX18,SNX33,SNX9,SPIRE1,SPIRE2	ANLN,AURKB,CEP55,CHMP5,ECT2,KIF20A,KIF20B,RACGAP1,RTKN
gobp	GOBP_CYTOKINE_MEDIATED_SIGNALING_PATHWAY	0.596063	0.872224	0.0123214	-0.275519	-0.962757	0	0	0	586	360	229	131	110	69	84	60	ACTN4,ADIPOR2,ANGPT1,ARG1,CARD14,CCL24,CCL8,CCR1,CD24,CD70,CD74,CEBPA,CIB1,CLCF1,CNTFR,CRLF1,CSF1R,CSF2,CSF2RA,CXCL12,CXCL2,CXCL3,CXCL5,CXCR1,CXCR2,ECM1,EDA2R,EPO,EPOR,EREG,F2RL1,FOXC1,FOXO3,FZD4,GAS6,GPR75,GPS2,HSPA1A,HSPA1B,IFNE,IL13RA1,IL17RA,IL17RC,IL17RD,IL18R1,IL1A,IL1B,IL1R1,IL1RN,IL22RA1,IL2RB,IL34,IL36G,IL36RN,IL4R,IL6,IL6R,IRAK1,IRAK2,IRAK3,IRF5,JAK3,KIT,KRT18,LEP,LIMS1,MAPK3,MMP12,MPL,…	ADAM17,BAD,BBS4,BIRC2,BIRC3,CARD16,CASP1,CASP4,CAV1,CCDC3,CCL11,CCL26,CD44,CDIP1,CNTF,CTR9,CYLD,DUOX1,DUOX2,FADD,FAS,HSP90AB1,IFNGR1,IFNGR2,IKBKE,IL10RA,IL12RB2,IL13RA2,IL17RE,IL20RB,IL31RA,IL33,IL3RA,IRAK4,IRF1,JAK2,METTL3,MIR27B,MKKS,MX1,NMI,NR1H4,OAS1,OAS2,OTULIN,PARP14,PARP9,PLP2,PPARG,PYDC1,SOCS1,SP100,SPPL2A,STAT1,STAT2,STING1,TNFRSF14,TNFRSF19,TNFSF11,TNFSF18,TRAF5,TREM2,TRIM44,TXK,TXNDC17…
gobp	GOBP_CYTOKINE_PRODUCTION_INVOLVED_IN_IMMUNE_RESPONSE	0.0204057	0.201779	0.109869	-0.464417	-1.43124	1	0	1	188	82	55	27	34	12	25	10	ANGPT1,ARG1,ARID5A,BCL10,CAMK4,CD36,CD74,CD81,DENND1B,F2RL1,FZD5,HLA-A,HMOX1,IL18R1,IL1B,IL1R1,IL6,INAVA,IRAK3,JAK3,KIT,MALT1,NR4A3,SEMA7A,SIRT1,SLC7A5,SPON2,TGFB3,TICAM1,TLR4,TNF,TREM1,TRIL,TRIM6	B2M,BCL6,CLNK,GATA3,HK1,HLA-E,LACC1,PLCG2,RIGI,TGFB2,TLR3,TNFRSF14
gobp	GOBP_CYTOKINE_PRODUCTION_INVOLVED_IN_INFLAMMATORY_RESPONSE	0.101164	0.427562	0.0495497	-0.461144	-1.30723	0	0	1	106	46	27	19	16	6	11	4	ADCY7,APOD,EPHB2,H19,IL17RA,IL6,KPNA6,LEP,MEFV,PER1,PLD3,PYCARD,TICAM1,TLR4,TLR6,TNF	CARD9,MACIR,MIR221,MIR222,PDCD4,TREM2
gobp	GOBP_CYTOLYSIS	0.644438	0.896281	0.0165785	-0.41938	-0.877088	0	0	0	36	10	5	5	2	2	1	2	C9,GSDMB	MMD,NINJ1
gobp	GOBP_CYTOPLASMIC_MICROTUBULE_ORGANIZATION	0.105023	0.433971	0.0479693	-0.445934	-1.29505	0	0	0	62	53	38	15	23	6	17	4	AXIN1,CAMSAP1,CAMSAP2,CAMSAP3,CCDC13,CCDC88B,CHP1,CIB1,CLIP1,CLIP2,CLIP3,CLIP4,DCTN1,DVL1,EZR,IFT172,KPNB1,MAPT,PAFAH1B1,PLK3,SLAIN2,TUBG1,TUBG2	CCDC88C,CENPJ,DLG1,DST,PCM1,RAB11A
gobp	GOBP_CYTOPLASMIC_PATTERN_RECOGNITION_RECEPTOR_SIGNALING_PATHWAY	0.403809	0.745731	0.0480642	0.292214	1.01754	0	0	0	80	58	28	30	16	15	11	12	HSPA1A,HSPA1B,INAVA,ITCH,NLRX1,NPLOC4,OASL,PTPN22,RELA,RIPK2,SEC14L1,SLC46A2,TLR4,TNFAIP3,TRIM25,TSPAN6	BIRC2,BIRC3,C1QBP,CYLD,DDX60,DHX58,IFIH1,LACC1,OTULIN,PHB1,RIGI,RNF125,SLC15A2,TKFC,UFD1
gobp	GOBP_CYTOPLASMIC_PATTERN_RECOGNITION_RECEPTOR_SIGNALING_PATHWAY_IN_RESPONSE_TO_VIRUS	0.0792041	0.382089	0.10035	0.445164	1.38467	0	0	0	46	33	14	19	6	11	5	8	NLRX1,NPLOC4,OASL,SEC14L1,TRIM25,TSPAN6	BIRC2,BIRC3,C1QBP,DDX60,DHX58,IFIH1,PHB1,RIGI,RNF125,TKFC,UFD1
gobp	GOBP_CYTOPLASMIC_SEQUESTERING_OF_PROTEIN	0.939616	1	0.0237736	0.224096	0.629517	0	0	0	23	21	14	7	5	4	5	3	DBN1,GET4,GOPC,MDFI,TMSB4X	G3BP2,NFKBIE,PKD2,PSMD10
gobp	GOBP_CYTOPLASMIC_SEQUESTERING_OF_TRANSCRIPTION_FACTOR	0.719508	0.939081	0.0269806	0.31563	0.805331	0	0	0	16	14	8	6	2	4	2	3	MDFI,TMSB4X	G3BP2,NFKBIE,PKD2,PSMD10
gobp	GOBP_CYTOPLASMIC_TRANSLATION	0.096099	0.4189	0.143185	0.294977	1.19213	0	0	0	170	145	30	115	11	68	9	39	CPEB1,CPEB2,CPEB3,CPEB4,DENR,EIF4G1,EIF4H,GSPT1,PABPC1,RBM24,UNK	CNBP,DHX29,DHX9,DPH5,DPH6,EIF3M,EIF4A2,EIF4B,ETF1,MCTS1,METTL3,MIF4GD,NEMF,RPL10,RPL10A,RPL12,RPL13A,RPL14,RPL15,RPL18,RPL18A,RPL19,RPL22,RPL23,RPL23A,RPL24,RPL26,RPL26L1,RPL27,RPL27A,RPL29,RPL3,RPL35,RPL37,RPL37A,RPL38,RPL41,RPL5,RPL6,RPL7,RPL7A,RPL9,RPLP0,RPLP1,RPS11,RPS12,RPS13,RPS14,RPS15,RPS15A,RPS16,RPS18,RPS20,RPS25,RPS27,RPS27A,RPS28,RPS29,RPS3,RPS3A,RPS4X,RPS5,RPS7,RPS8,RWDD1,SLBP,UBA52,…
gobp	GOBP_CYTOPLASMIC_TRANSLATIONAL_ELONGATION	0.927959	1	0.0224459	0.243778	0.597426	0	0	0	13	12	6	6	2	3	1	3	CPEB2,CPEB3	DPH5,DPH6,NEMF
gobp	GOBP_CYTOPLASMIC_TRANSLATIONAL_INITIATION	0.56137	0.852522	0.0344717	0.314077	0.932607	0	0	0	29	27	7	20	3	9	2	6	DENR,EIF4G1,EIF4H	DHX29,EIF3M,EIF4A2,EIF4B,MCTS1,METTL3,MIF4GD,RPL13A,SLBP
gobp	GOBP_CYTOPLASM_ORGANIZATION	0.671289	0.912247	0.0156363	-0.390934	-0.853641	0	0	0	18	12	6	6	5	0	5	0	FOSL1,KIF5B,TDRD6,TFCP2L1,ZMIZ1
gobp	GOBP_CYTOSKELETON_DEPENDENT_CYTOKINESIS	0.812169	0.978845	0.038568	0.223697	0.852188	0	0	0	102	94	45	49	17	21	11	19	ANK3,CHMP4C,FMN2,KLHDC8B,LZTS2,MYH10,NOX5,RHOB,SEPTIN3,SEPTIN4,SEPTIN5,SNX18,SNX33,SNX9,SPIRE1,SPIRE2,TRIM36	ANLN,ARL3,AURKB,BBS4,CENPA,CEP55,CHMP5,CKAP2,ECT2,IST1,KIF20A,KIF20B,KIF23,KIF4A,PLK1,RACGAP1,RTKN,SEPTIN7,SPTBN1,STMN1,WASHC5
gobp	GOBP_CYTOSKELETON_DEPENDENT_INTRACELLULAR_TRANSPORT	0.471016	0.791929	0.0164808	-0.299869	-1.00597	0	0	0	213	188	109	79	52	29	39	19	ACTN4,AP3B2,AP3D1,ARMCX3,BICD1,BICD2,BICDL2,BLOC1S3,BORCS5,CAMSAP3,CCDC88B,CLIP3,DCTN1,DYNC1I1,FEZ1,FYCO1,HSPB1,IFT172,IFT81,KIF17,KIF1A,KIF1B,KIF1C,KIF3C,KIF5A,KIF5B,KIFAP3,KLC3,LAMP1,LCA5,MAP1B,MAP2,MAPT,MYO1B,MYO1D,MYO1H,MYO5B,NEFL,PAFAH1B1,RAB21,RAB27B,RAB6A,STK11,SUN1,SUN2,SYBU,TANC2,TRIM46,TUBA1A,TUBA1C,WASL,WDR35	ACTR10,ARL3,BBS12,BLOC1S5,BLOC1S6,CCDC88C,CDC42,COPG1,DST,DYNC2LI1,DYNLT2B,FNBP1L,HSPA8,IFT57,KIF4A,LRPPRC,MYO19,OPA1,PCM1,RASGRP1,RHOT1,SNAPIN,SPG11,SSX2IP,STAU2,SYNE2,TRAK2,TUBA1B,UBB
gobp	GOBP_CYTOSOLIC_CALCIUM_ION_TRANSPORT	0.133695	0.473537	0.0394145	-0.369383	-1.20169	0	0	0	200	133	83	50	38	23	24	13	ABL1,AKAP6,ATP1A2,ATP2A2,ATP2B4,BDKRB1,CAMK2D,CCN2,CEMIP,CYBA,EPO,ERO1A,FKBP1B,FYN,GPER1,GRIN2B,ITPR1,JPH2,LYN,MCU,MCUB,MICU1,NALF2,P2RX5,PRKACA,PRKCE,PSEN2,PTK2B,RASA3,RYR2,SLC8B1,TMEM38A,TPCN1,TRPV1,TRPV2,TRPV3,UBASH3B,XCR1	AFG3L2,CASQ2,CAV1,DMD,IBTK,ITPR2,MAIP1,MCOLN1,NOS1,NPSR1,P2RX7,P2RY6,PDE4D,PKD2,PLCG2,PRKD1,SLC35G1,SLC8A1,SNCA,TMBIM6,TPCN2,VDAC1,YWHAE
gobp	GOBP_CYTOSOLIC_TRANSPORT	0.832966	0.988871	0.00819787	-0.250648	-0.833186	0	0	0	194	170	98	72	44	26	28	16	AKTIP,AP2A1,CCDC91,DAB2,DCTN1,DENND2A,DOP1B,EZR,KIF1A,KIF1C,KIF5A,KIF5B,LAMP1,LMTK2,MAP2,MAP2K1,MAP2K2,MAPK3,MTMR2,MYO1D,PHETA1,PIP4K2A,RAB21,RAB5A,RAB6A,RAB6B,RBSN,RGP1,RHOBTB3,SLC66A2,SORT1,STX10,STX5,STX6,SURF4,SYT7,TANC2,TBC1D10A,TBC1D10B,TRIM46,UBE2O,USP7,VPS53,WDR91	AP1AR,ARL1,BECN1,DENND10,DNAJC13,FHIP1B,HEATR5B,KLHL20,LRRK2,MAPK1,MON2,PIK3R4,PLEKHJ1,RDX,RILP,SNX1,SNX5,SNX8,SORL1,SRSF10,TBC1D14,TMEM87A,TPCN2,VAMP3,VPS13C,VTI1B
gobp	GOBP_C_TERMINAL_PROTEIN_AMINO_ACID_MODIFICATION	0.760122	0.957334	0.0137576	-0.352539	-0.782997	0	0	0	17	13	6	7	3	2	2	1	ATG16L1,GPLD1,WIPI2	ATG7,LCMT1
gobp	GOBP_DEADENYLATION_DEPENDENT_DECAPPING_OF_NUCLEAR_TRANSCRIBED_MRNA	0.692215	0.923017	0.0264458	0.346301	0.808689	0	0	0	12	10	2	8	0	3	0	3		DCP1B,DCP2,LSM1
gobp	GOBP_DECIDUALIZATION	0.0219009	0.2095	0.11479	-0.636704	-1.55021	1	0	0	24	20	12	8	10	1	7	1	BSG,CITED2,CTSB,EPOR,JUNB,PPARD,PTGS2,PTN,STC1,STC2	CYP27B1
gobp	GOBP_DEFENSE_RESPONSE_TO_BACTERIUM	0.0354139	0.25938	0.0794124	-0.398403	-1.31873	1	0	1	508	161	97	64	52	28	34	20	ACP5,ADAMTS5,ADGRB1,ANXA3,ARG2,BCL3,CD36,CEBPB,CYBA,DEFB1,DEFB4A,DMBT1,F2RL1,GRN,GSDMA,GSDMB,HLA-A,IFNE,IL22RA1,IL6,IL6R,KLK5,KRT6A,LYG2,LYST,MAPKBP1,NLRC4,PGLYRP2,PGLYRP3,PGLYRP4,PYCARD,RARRES2,RIPK2,S100A14,S100A8,S100A9,SCNN1B,SERPINE1,SFTPD,SHARPIN,SHC1,SLPI,SPON2,SSC5D,STAB2,SYT11,TF,TLR4,TLR6,TNF,TREM1,WFDC5	ADAM17,ANG,CARD9,CHGA,FGA,GBP2,GBP6,GSDMC,GSDMD,H2BC12,H2BC12L,HLA-E,HMGB2,KLK7,LCE3A,MARCHF2,MR1,NLRP1,NR1H4,OAS1,OAS2,OPTN,P2RX7,PRKD1,SIRT2,TLR3,TNFRSF14,TREM2
gobp	GOBP_DEFENSE_RESPONSE_TO_FUNGUS	0.717337	0.93807	0.0139407	-0.330353	-0.826977	0	0	0	68	23	18	5	11	3	9	3	ARG1,BCL10,COTL1,FAM3A,IL17RA,IL36RN,RARRES2,S100A8,S100A9,SPON2,TRIM62	CARD9,CHGA,PLCG2
gobp	GOBP_DEFENSE_RESPONSE_TO_GRAM_NEGATIVE_BACTERIUM	0.140253	0.483225	0.0415371	-0.451938	-1.26594	0	0	0	119	43	24	19	14	10	11	7	ADGRB1,DEFB1,DEFB4A,DMBT1,F2RL1,IL22RA1,IL6,IL6R,PYCARD,RARRES2,SERPINE1,SSC5D,TLR4,TREM1	CHGA,GSDMD,H2BC12,HMGB2,LCE3A,MR1,OPTN,PRKD1,TNFRSF14,TREM2
gobp	GOBP_DEFENSE_RESPONSE_TO_GRAM_POSITIVE_BACTERIUM	0.181448	0.547398	0.0347738	-0.401886	-1.20247	0	0	0	166	65	35	30	18	15	12	12	ACP5,CD36,DEFB1,DEFB4A,DMBT1,HLA-A,IL6,KRT6A,LYG2,PGLYRP2,PGLYRP3,PGLYRP4,PYCARD,RARRES2,RIPK2,SSC5D,STAB2,TNF	ADAM17,ANG,CARD9,CHGA,GBP2,GBP6,GSDMD,H2BC12,H2BC12L,HLA-E,HMGB2,LCE3A,MR1,P2RX7,TNFRSF14
gobp	GOBP_DEFENSE_RESPONSE_TO_SYMBIONT	0.448223	0.780904	0.0835548	0.234713	1.00255	0	0	0	350	233	105	128	42	58	26	46	ABCC9,ATG16L1,BCL2L1,BNIP3,BNIP3L,DDIT4,DMBT1,EIF2AK4,EXOSC4,F2RL1,HTRA1,IFNE,IL1B,IL6,ILRUN,IRF5,ISG20,ITCH,ITGAX,LYST,MID2,MMP12,MUL1,MX2,NLRX1,NPLOC4,OASL,POLR3A,PTPN22,PYCARD,RELA,SEC14L1,SPON2,TICAM1,TNFAIP3,TRIM11,TRIM25,TRIM28,TRIM32,TRIM6,TSPAN6,UNC13D	ATG7,BECN1,BIRC2,BIRC3,C1QBP,CARD9,DDX60,DHX58,DHX9,DTX3L,EXOC1,FADD,FGL2,G3BP1,IFI16,IFIH1,IFIT2,IFIT3,IFIT5,IFNGR1,IFNGR2,IRF1,IRF2,IRF9,MAP3K14,MARCHF2,MX1,NCBP1,NDUFAF4,NLRP1,OAS1,OAS2,PARP9,PHB1,PLSCR1,PMAIP1,POLR3B,POLR3K,RIGI,RNF125,RTP4,SENP7,SERINC5,SKP2,STAT1,STAT2,STING1,TKFC,TLR3,TOMM70,TRIM21,TRIM22,TRIM38,TRIM44,UFD1,VAMP8,ZC3HAV1,ZMYND11
gobp	GOBP_DEFINITIVE_HEMOPOIESIS	0.329686	0.692611	0.0264758	-0.491225	-1.12596	0	0	0	20	15	10	5	4	1	2	1	BCR,HOXB3,ZFP36L2,ZFPM1	MEIS1
gobp	GOBP_DEMETHYLATION	0.884361	1	0.0314828	0.221262	0.785467	0	0	0	80	63	37	26	14	10	11	9	HR,JARID2,JMJD1C,JMJD6,KDM1A,KDM2A,KDM4B,KDM5B,KDM5C,KDM6B,POR,RIOX2,TRIM28,USP7	APEX1,CYP3A4,CYP3A5,CYP3A7,GATA3,HSF4,KDM4C,MMACHC,RIOX1,TDG
gobp	GOBP_DENDRITE_ARBORIZATION	0.418366	0.755758	0.0233111	-0.518525	-1.05915	0	0	0	13	9	8	1	3	1	2	1	PTN,SEMA3A,TPBG	PHACTR1
gobp	GOBP_DENDRITE_DEVELOPMENT	0.000819434	0.0270262	0.477271	-0.444476	-1.49426	1	1	0	257	197	144	53	75	31	58	24	ABI2,ABL1,ARC,ARF6,CAMK2B,CAMSAP2,CDK5R1,CELSR2,COBL,CPEB3,CRKL,CRTC1,CSMD3,CTNND2,DAB2IP,DBN1,DBNL,DCLK1,DLG4,DOCK10,DSCAM,DVL1,EFNA1,EIF4G2,EPHB2,FBXO31,FYN,GRIN3A,GSK3B,HECW1,ID1,IQSEC1,ITGB1,ITPKA,KIAA0319,KIF1A,KLF7,LAMC2,LRP4,LZTS3,MAP1B,MAP2,MAPK8IP2,MARK1,MEF2C,MINK1,NCK2,NEURL1,NGEF,NLGN2,OBSL1,PAFAH1B1,PICALM,PPP1R9B,PPP3CA,PTN,PTPRD,RAB21,RAP2A,RAPGEF2,RELN,RERE,SEMA3A,SEMA4D,SHANK1,SI…	ABI1,APOE,BBS4,BLOC1S6,BTBD3,C21orf91,CAPRIN1,CAPRIN2,CDC20,CDC42,CDK5,EEF2K,FOXO6,FSTL4,GRIP1,HPRT1,IGSF9,KIDINS220,LLPH,LRRK2,MAPK6,MEF2A,MFSD2A,PAK2,PHACTR1,RTN4IP1,SS18L2,STAU2,TNIK,TRAPPC4,UBA6
gobp	GOBP_DENDRITE_EXTENSION	0.255792	0.629782	0.0301262	-0.459997	-1.17367	0	0	0	40	25	18	7	10	2	6	2	AUTS2,CPNE5,CYFIP2,ITSN2,MUL1,RASAL1,SLC23A2,SMURF1,STK11,UNC13A	LLPH,SYT17
gobp	GOBP_DENDRITE_MORPHOGENESIS	0.000705002	0.0248416	0.477271	-0.49256	-1.58879	1	1	0	150	122	93	29	51	16	41	12	ABI2,ARC,CAMK2B,CDK5R1,CELSR2,CTNND2,DBN1,DBNL,DCLK1,DLG4,DOCK10,DSCAM,DVL1,EFNA1,EPHB2,FBXO31,FYN,GSK3B,HECW1,ID1,ITGB1,ITPKA,KIF1A,KLF7,LRP4,LZTS3,MAP2,MAPK8IP2,MINK1,NGEF,OBSL1,PAFAH1B1,PICALM,PPP3CA,PTN,PTPRD,RAB21,RAP2A,RAPGEF2,RELN,RERE,SEMA3A,SEMA4D,SHANK1,SIPA1L1,SRCIN1,STK11,TANC2,TPBG,WASL,WNT7A	ABI1,BLOC1S6,BTBD3,CAPRIN1,CAPRIN2,CDC42,CDK5,EEF2K,HPRT1,KIDINS220,LRRK2,MEF2A,PHACTR1,SS18L2,STAU2,TNIK
gobp	GOBP_DENDRITE_SELF_AVOIDANCE	0.497697	0.81147	0.0198503	-0.430654	-0.98712	0	0	0	17	15	10	5	6	4	4	2	BSG,DSCAM,MYPN,NEXN,ROBO3,ROBO4	CNTN4,IGSF9,NPTN,PALLD
gobp	GOBP_DENDRITIC_CELL_ANTIGEN_PROCESSING_AND_PRESENTATION	0.280961	0.649933	0.0440058	0.535999	1.18472	0	0	0	29	8	6	2	2	1	1	1	CD74,HLA-DRB1	FGL2
gobp	GOBP_DENDRITIC_CELL_CHEMOTAXIS	0.373897	0.727738	0.0244441	-0.48404	-1.09219	0	0	0	28	14	8	6	4	2	2	1	CCR1,CXCR1,CXCR2,GAS6	C1QBP,HMGB1
gobp	GOBP_DENDRITIC_CELL_CYTOKINE_PRODUCTION	0.71552	0.936296	0.0145156	-0.358146	-0.820921	0	0	0	18	15	7	8	5	3	1	3	CAMK4,JAK3,KIT,TICAM1,TLR4	PLCG2,RIGI,TLR3
gobp	GOBP_DENDRITIC_CELL_DIFFERENTIATION	0.257297	0.631613	0.0296677	-0.438631	-1.16841	0	0	0	83	32	20	12	13	3	10	2	AZI2,BATF2,CAMK4,CEBPB,CSF2,DHRS2,F2RL1,GAS6,LGALS1,LYN,TGFBR2,TMEM176A,TMEM176B	HMGB1,LGALS3,TREM2
gobp	GOBP_DENDRITIC_CELL_MIGRATION	0.157324	0.513212	0.0406948	-0.53294	-1.28473	0	0	0	37	19	11	8	6	3	3	2	ASB2,CCR1,CXCR1,CXCR2,EPS8,GAS6	C1QBP,CDC42,HMGB1
gobp	GOBP_DENDRITIC_SPINE_DEVELOPMENT	0.00348056	0.0708768	0.269842	-0.502086	-1.54943	1	0	0	99	83	59	24	35	15	25	13	ABI2,ARC,ARF6,CAMK2B,CDK5R1,CPEB3,CTNND2,DBN1,DBNL,DLG4,DOCK10,DVL1,EFNA1,EIF4G2,EPHB2,GRIN3A,IQSEC1,ITPKA,KIF1A,LZTS3,MEF2C,NCK2,NEURL1,NGEF,NLGN2,PAFAH1B1,RELN,SHANK1,SIPA1L1,SRCIN1,SRGAP2,SRGAP2C,TANC2,WASL,WNT7A	APOE,C21orf91,CAPRIN1,CAPRIN2,CDC42,CDK5,EEF2K,FOXO6,FSTL4,LLPH,LRRK2,MAPK6,PAK2,STAU2,UBA6
gobp	GOBP_DENDRITIC_SPINE_MAINTENANCE	0.0562678	0.326595	0.0711887	-0.615411	-1.44742	0	0	0	21	17	12	5	8	3	6	1	ABHD17B,FYN,GRIN2B,HOMER1,ITGA3,ITPKA,MTMR2,ZNF804A	APOE,CTTN,TREM2
gobp	GOBP_DENDRITIC_SPINE_MORPHOGENESIS	0.000214485	0.0108939	0.518848	-0.615932	-1.78288	1	1	0	63	52	39	13	24	7	19	6	ABI2,ARC,CAMK2B,CDK5R1,CTNND2,DBN1,DBNL,DLG4,DOCK10,DVL1,EFNA1,EPHB2,ITPKA,KIF1A,LZTS3,NGEF,PAFAH1B1,RELN,SHANK1,SIPA1L1,SRCIN1,TANC2,WASL,WNT7A	CAPRIN1,CAPRIN2,CDC42,CDK5,EEF2K,LRRK2,STAU2
gobp	GOBP_DENDRITIC_TRANSPORT	0.122464	0.459753	0.0476878	-0.612764	-1.33803	0	0	0	13	12	8	4	3	2	2	2	KIF17,KIF5A,KIF5B	STAU2,TRAK2
gobp	GOBP_DENTATE_GYRUS_DEVELOPMENT	0.57192	0.861485	0.0183329	-0.446805	-0.934442	0	0	0	24	10	7	3	2	1	1	0	BTG2,MDK	BLOC1S6
gobp	GOBP_DEOXYRIBONUCLEOSIDE_METABOLIC_PROCESS	0.486818	0.803294	0.033211	0.403515	0.969494	0	0	0	11	11	5	6	3	6	3	4	DERA,GDA,XDH	DGUOK,DHFR2,DPYD,DTYMK,TK1,TK2
gobp	GOBP_DEOXYRIBONUCLEOSIDE_MONOPHOSPHATE_BIOSYNTHETIC_PROCESS	0.189589	0.556054	0.0551496	0.571013	1.29956	0	0	0	11	9	2	7	1	6	1	5	SHMT1	ADK,DCK,DGUOK,TK1,TK2,TYMS
gobp	GOBP_DEOXYRIBONUCLEOSIDE_MONOPHOSPHATE_CATABOLIC_PROCESS	0.0947307	0.416072	0.0547849	-0.631954	-1.37993	0	0	0	14	12	10	2	6	1	5	1	DPYS,GDA,TYMP,UPB1,UPP1,XDH	DPYD
gobp	GOBP_DEOXYRIBONUCLEOSIDE_MONOPHOSPHATE_METABOLIC_PROCESS	0.290178	0.655736	0.0282334	-0.466643	-1.14793	0	0	0	25	21	12	9	7	7	6	6	DPYS,GDA,SHMT1,TYMP,UPB1,UPP1,XDH	ADK,DCK,DGUOK,DPYD,TK1,TK2,TYMS
gobp	GOBP_DEOXYRIBONUCLEOSIDE_TRIPHOSPHATE_METABOLIC_PROCESS	0.381217	0.732344	0.0397394	0.407849	1.05858	0	0	0	16	15	5	10	1	7	0	3	AK9	ADK,DGUOK,DTYMK,ITPA,NUDT15,NUDT16,TYMS
gobp	GOBP_DEOXYRIBONUCLEOTIDE_BIOSYNTHETIC_PROCESS	0.078534	0.380017	0.0920996	0.559966	1.45341	0	0	0	17	15	4	11	1	8	1	6	SHMT1	ADK,DCK,DGUOK,DTYMK,GUK1,RRM1,RRM2,TYMS
gobp	GOBP_DEOXYRIBOSE_PHOSPHATE_CATABOLIC_PROCESS	0.231827	0.602281	0.0318498	-0.46061	-1.19127	0	0	0	30	27	17	10	8	6	7	4	DERA,DPYS,GDA,NEIL2,TYMP,UPB1,UPP1,XDH	DPYD,NEIL1,NUDT15,NUDT16,SMUG1,TDG
gobp	GOBP_DEOXYRIBOSE_PHOSPHATE_METABOLIC_PROCESS	0.644754	0.896281	0.014565	-0.318672	-0.889639	0	0	0	46	42	22	20	10	14	8	10	AK9,DERA,DPYS,GDA,NEIL2,SHMT1,TYMP,UPB1,UPP1,XDH	ADK,DCK,DGUOK,DPYD,DTYMK,GUK1,NEIL1,NUDT15,NUDT16,RRM1,RRM2,SMUG1,TDG,TYMS
gobp	GOBP_DEPHOSPHORYLATION	0.997737	1	0.00254574	-0.194672	-0.681389	0	0	0	491	376	218	158	92	64	68	50	ACP5,ACP7,ANKLE2,ATP1A2,BMP2,BPNT2,CAMK2G,CDC25B,CHP1,CHP2,CTDNEP1,CTDP1,CTDSP2,DAPP1,DNAJC6,DUSP1,DUSP14,DUSP16,DUSP5,DUSP7,DUSP8,ENTPD6,FAM220A,FKBP1B,GBA1,GNA12,GPLD1,GSK3B,IMPA2,INPP4A,INPP4B,INPP5D,ITGA1,LPIN1,LPIN3,MAGI2,MEF2C,MGAT5,MTMR1,MTMR11,MTMR2,MTMR3,NT5DC2,NT5DC3,NT5E,NUAK1,PALD1,PFKFB3,PFKFB4,PHLPP1,PINK1,PIP4P2,PLPP5,PLPPR2,PLPPR5,PPM1A,PPM1D,PPM1F,PPP1CB,PPP1CC,PPP1R15A,PPP1R3B,P…	APTX,ARMT1,BPNT1,CDC14B,CDC25A,CDC25C,CDCA2,CDKN3,DLG1,DUSP10,DUSP13,DUSP19,DUSP22,DUSP23,ENOPH1,ENSA,HSP90AB1,IGBP1,ILKAP,IMPA1,INPP1,INPP5F,JAK2,LGALS3,LRRC40,LRRK2,MASTL,MFHAS1,MTM1,MTMR10,NPNT,NT5DC1,NUDT16,OCRL,PDP2,PHPT1,POLB,PPA2,PPARGC1B,PPIA,PPM1H,PPM1J,PPP1R3C,PPP1R3D,PPP1R3E,PPP2R1B,PPP2R3A,PPP2R5A,PPP4R1,PPTC7,PTP4A3,PTPN14,PTPN3,PTPN4,PTPRQ,PTPRZ1,RPAP2,SACM1L,SPPL3,SSH2,TGFB2,TIGAR,…
gobp	GOBP_DEPYRIMIDINATION	0.880498	1	0.0218168	0.284946	0.629819	0	0	0	8	8	4	4	1	3	1	2	NEIL2	NEIL1,SMUG1,TDG
gobp	GOBP_DERMATAN_SULFATE_PROTEOGLYCAN_METABOLIC_PROCESS	0.702009	0.928726	0.0154829	-0.406057	-0.82942	0	0	0	11	9	7	2	3	1	3	1	CHST12,CSGALNACT1,DSEL	DSE
gobp	GOBP_DESMOSOME_ORGANIZATION	0.480413	0.798444	0.0209707	-0.481601	-1.00721	0	0	0	10	10	8	2	7	1	6	1	DSG2,DSP,GRHL1,JUP,NECTIN1,PERP,PKP3	PKP2
gobp	GOBP_DETECTION_OF_ABIOTIC_STIMULUS	0.0147482	0.170142	0.129547	-0.471721	-1.46016	1	0	0	153	85	69	16	26	8	20	5	ADGRV1,ARRB2,ASIC2,CDH2,CDS1,CHRNA9,CNGB1,CXCL12,ELOVL4,EYS,FYN,JUP,KIT,LXN,NMT2,NR2F6,OPN3,PIEZO1,PKD1L1,PKD1L2,PTK2,SERPINE2,TMC1,TNF,TRPV1,WHRN	ABCA4,ANO1,CTNNB1,GRK4,MKKS,NTRK1,PKD2,TIMELESS
gobp	GOBP_DETECTION_OF_BIOTIC_STIMULUS	0.000581518	0.0218618	0.477271	-0.673441	-1.7821	1	1	0	62	31	22	9	14	3	7	1	CD1D,CRTAM,DMBT1,HLA-A,HLA-DRB1,NLRC4,PGLYRP2,PGLYRP3,PGLYRP4,SRPX,SSC5D,TLR1,TLR4,TLR6	FAP,PAK1,TREM2
gobp	GOBP_DETECTION_OF_CALCIUM_ION	0.217404	0.586598	0.0349835	-0.588407	-1.23059	0	0	0	13	10	5	5	1	2	1	1	RYR2	CASQ2,STIM1
gobp	GOBP_DETECTION_OF_CELL_DENSITY	0.429276	0.765567	0.0227368	-0.501363	-1.04855	0	0	0	10	10	5	5	1	2	1	1	SRPX	FAP,PAK1
gobp	GOBP_DETECTION_OF_CHEMICAL_STIMULUS_INVOLVED_IN_SENSORY_PERCEPTION_OF_TASTE	0.649703	0.900589	0.0163473	-0.406598	-0.868055	0	0	0	86	11	8	3	2	1	1	1	CA6,TAS1R3	RTP4
gobp	GOBP_DETECTION_OF_EXTERNAL_BIOTIC_STIMULUS	0.00195137	0.0492514	0.45506	-0.714231	-1.73897	1	1	0	50	20	16	4	12	1	5	0	CD1D,DMBT1,HLA-A,HLA-DRB1,NLRC4,PGLYRP2,PGLYRP3,PGLYRP4,SSC5D,TLR1,TLR4,TLR6	TREM2
gobp	GOBP_DETECTION_OF_LIGHT_STIMULUS	0.00627503	0.1007	0.211071	-0.592534	-1.60131	1	0	0	71	35	28	7	7	2	5	0	ASIC2,CDS1,CNGB1,ELOVL4,EYS,NMT2,OPN3	ABCA4,GRK4
gobp	GOBP_DETECTION_OF_LIGHT_STIMULUS_INVOLVED_IN_SENSORY_PERCEPTION	0.0502098	0.314235	0.0761492	-0.647204	-1.46036	0	0	0	23	14	12	2	2	0	1	0	CNGB1,EYS
gobp	GOBP_DETECTION_OF_MECHANICAL_STIMULUS	0.116873	0.453106	0.0462285	-0.471609	-1.29831	0	0	0	61	39	32	7	16	4	11	3	ADGRV1,ASIC2,CDH2,CHRNA9,CXCL12,FYN,JUP,KIT,PIEZO1,PKD1L1,PKD1L2,PTK2,SERPINE2,TMC1,TNF,WHRN	CTNNB1,MKKS,NTRK1,PKD2
gobp	GOBP_DETECTION_OF_MECHANICAL_STIMULUS_INVOLVED_IN_SENSORY_PERCEPTION	0.237544	0.608825	0.0313843	-0.458204	-1.18505	0	0	0	43	27	23	4	10	2	6	1	ADGRV1,ASIC2,CHRNA9,CXCL12,FYN,KIT,SERPINE2,TMC1,TNF,WHRN	MKKS,NTRK1
gobp	GOBP_DETECTION_OF_MECHANICAL_STIMULUS_INVOLVED_IN_SENSORY_PERCEPTION_OF_PAIN	0.356077	0.71411	0.0405925	0.445108	1.09083	0	0	0	21	12	11	1	3	1	3	1	CXCL12,FYN,TNF	NTRK1
gobp	GOBP_DETECTION_OF_MECHANICAL_STIMULUS_INVOLVED_IN_SENSORY_PERCEPTION_OF_SOUND	0.132389	0.472808	0.0456938	-0.60599	-1.32324	0	0	0	18	12	9	3	5	1	2	0	ADGRV1,CHRNA9,KIT,TMC1,WHRN	MKKS
gobp	GOBP_DETECTION_OF_MOLECULE_OF_BACTERIAL_ORIGIN	0.052183	0.319609	0.0759226	-0.695937	-1.45547	0	0	0	18	10	8	2	5	1	1	0	DMBT1,SSC5D,TLR1,TLR4,TLR6	TREM2
gobp	GOBP_DETECTION_OF_OTHER_ORGANISM	0.000600509	0.022419	0.477271	-0.7689	-1.80842	1	1	0	39	17	14	3	12	0	5	0	CD1D,DMBT1,HLA-A,HLA-DRB1,NLRC4,PGLYRP2,PGLYRP3,PGLYRP4,SSC5D,TLR1,TLR4,TLR6
gobp	GOBP_DETECTION_OF_STIMULUS	0.00031056	0.0146454	0.498493	-0.48421	-1.60111	1	1	0	915	159	113	45	47	14	31	8	ADGRV1,ARRB2,ASIC2,CA6,CD1D,CDH2,CDS1,CHRNA9,CNGB1,CRTAM,CXCL12,DMBT1,ELOVL4,EYS,FOXA2,FYN,HLA-A,HLA-DRB1,JUP,KIT,LXN,NLRC4,NMT2,NR2F6,OPN3,OR10A6,PGLYRP2,PGLYRP3,PGLYRP4,PIEZO1,PKD1L1,PKD1L2,PTK2,RYR2,SERPINE2,SOD2,SRPX,SSC5D,TAS1R3,TGFB3,TLR1,TLR4,TLR6,TMC1,TNF,TRPV1,WHRN	ABCA4,ANO1,CASQ2,CTNNB1,FAP,GRK4,MKKS,NTRK1,PAK1,PKD2,RTP4,STIM1,TIMELESS,TREM2
gobp	GOBP_DETECTION_OF_STIMULUS_INVOLVED_IN_SENSORY_PERCEPTION	0.156791	0.513212	0.0374296	-0.398053	-1.21464	0	0	0	759	76	56	19	19	4	12	3	ADGRV1,ARRB2,ASIC2,CA6,CHRNA9,CNGB1,CXCL12,EYS,FYN,KIT,LXN,NR2F6,OR10A6,SERPINE2,TAS1R3,TMC1,TNF,TRPV1,WHRN	ANO1,MKKS,NTRK1,RTP4
gobp	GOBP_DETECTION_OF_STIMULUS_INVOLVED_IN_SENSORY_PERCEPTION_OF_PAIN	0.212267	0.579852	0.0563335	0.442063	1.21471	0	0	0	32	19	17	2	7	2	7	2	ARRB2,CXCL12,FYN,LXN,NR2F6,TNF,TRPV1	ANO1,NTRK1
gobp	GOBP_DETECTION_OF_TEMPERATURE_STIMULUS	0.204188	0.571133	0.0559471	0.479449	1.24442	0	0	0	24	15	12	3	5	2	5	2	ARRB2,CXCL12,LXN,NR2F6,TRPV1	ANO1,NTRK1
gobp	GOBP_DETECTION_OF_TEMPERATURE_STIMULUS_INVOLVED_IN_SENSORY_PERCEPTION	0.1298	0.470563	0.0699072	0.556501	1.36382	0	0	0	19	12	10	2	5	2	5	2	ARRB2,CXCL12,LXN,NR2F6,TRPV1	ANO1,NTRK1
gobp	GOBP_DETECTION_OF_TEMPERATURE_STIMULUS_INVOLVED_IN_SENSORY_PERCEPTION_OF_PAIN	0.134273	0.47428	0.0674484	0.569457	1.36819	0	0	0	16	11	9	2	5	2	5	2	ARRB2,CXCL12,LXN,NR2F6,TRPV1	ANO1,NTRK1
gobp	GOBP_DETECTION_OF_VISIBLE_LIGHT	0.0451947	0.296668	0.0779135	-0.566152	-1.46423	1	0	0	56	27	21	6	5	2	4	0	CNGB1,ELOVL4,EYS,NMT2,OPN3	ABCA4,GRK4
gobp	GOBP_DETERMINATION_OF_ADULT_LIFESPAN	0.796768	0.973284	0.0128653	-0.325222	-0.755292	0	0	0	20	16	6	10	4	5	3	4	GBA1,INPP5D,LEP,TFCP2L1	COQ7,LRRK2,MSH2,PRDM2,RAD54L
gobp	GOBP_DETERMINATION_OF_DORSAL_VENTRAL_ASYMMETRY	0.516957	0.822876	0.0201749	-0.49397	-0.981983	0	0	0	13	8	3	5	1	1	0	1	GREM1	CTNNB1
gobp	GOBP_DETOXIFICATION	0.401669	0.745731	0.0198109	-0.327342	-1.04165	0	0	0	167	106	58	48	26	24	23	20	ABCB1,ALDH1A1,CD36,GPX3,H19,IPCEF1,MGST1,MT1F,MT2A,MTARC1,MTARC2,PIM1,PRDX4,PTGS1,PTGS2,RDH12,S100A9,SELENOS,SESN2,SLC22A18,SLC30A1,SLC30A10,SLC47A2,SOD2,SRXN1,TXNRD2	ADH5,AKR1A1,APOE,CAT,DHFR,DUOX1,DUOX2,ESD,GCH1,GPX2,GPX4,GSTK1,OSCP1,PARK7,PRDX3,PRDX6,PRXL2A,SELENOF,SELENOT,SELENOW,SLC15A2,SLC22A5,TXN,TXNDC17
gobp	GOBP_DEVELOPMENTAL_CELL_GROWTH	0.00829513	0.116753	0.165406	-0.423044	-1.41572	1	0	0	248	184	129	55	69	25	54	19	ABL1,AKAP13,AKAP6,ARHGAP4,AUTS2,BDNF,CDH4,CDK5R1,COBL,CPNE5,CTDP1,CXCL12,CYFIP2,DBN1,DBNL,DCLK1,DIP2B,DNM2,DPYSL2,DSCAM,DVL1,EFNA5,EIF2AK4,EIF4G2,FN1,GDI1,GSK3B,ITGB1,ITSN2,KIAA0319,L1CAM,LIMK1,LPAR3,MAP1B,MAP2,MAPT,MUL1,NGF,NRP2,PAFAH1B1,PLXNA4,RAB21,RARG,RASAL1,RGS2,RND2,RTN4,SEMA3A,SEMA3D,SEMA4B,SEMA4D,SEMA6A,SEMA6B,SEMA6C,SEMA7A,SLC23A2,SLIT1,SLIT3,SMURF1,SOX9,STK11,TGFBR2,TRIM46,TRPV2,ULK1,U…	APOE,AURKA,CDK5,CTNNB1,CTTN,DDR1,EDNRA,FSTL4,HSP90AB1,IMPACT,IST1,LLPH,PARP2,PRMT2,RAB11A,RGS4,RNF6,SEMA3C,SEMA3E,SEMA5A,SEMA6D,SPG11,SYT17,TOMM70,WNT3
gobp	GOBP_DEVELOPMENTAL_GROWTH_INVOLVED_IN_MORPHOGENESIS	0.0084507	0.117645	0.163242	-0.415409	-1.3972	1	0	0	255	198	141	57	72	26	57	20	ABL1,ARHGAP4,AUTS2,BDNF,CDH4,CDK5R1,COBL,CPNE5,CXCL12,CYFIP2,DBN1,DBNL,DCLK1,DIP2B,DNM2,DPYSL2,DSCAM,DVL1,EFNA5,EIF2AK4,EIF4G2,FGF1,FMN1,FN1,GDI1,GSK3B,ITGB1,ITSN2,KDM5B,KIAA0319,L1CAM,LIMK1,LPAR3,LZTS2,MAGI2,MAP1B,MAP2,MAPT,MUL1,NGF,NRP2,PAFAH1B1,PLXNA4,RAB21,RARG,RASAL1,RND2,RTN4,SEMA3A,SEMA3D,SEMA4B,SEMA4D,SEMA6A,SEMA6B,SEMA6C,SEMA7A,SLC23A2,SLIT1,SLIT3,SMURF1,SOX9,SPRY2,STK11,TGFBR2,TRIM28,TR…	APOE,AURKA,BMP4,CCL11,CDK5,CTNNB1,CTTN,DDR1,EDNRA,FGFR2,FSTL4,HSP90AB1,IMPACT,IST1,LLPH,NKD1,RAB11A,RNF6,SEMA3C,SEMA3E,SEMA5A,SEMA6D,SFRP1,SPG11,SYT17,WNT3
gobp	GOBP_DEVELOPMENTAL_INDUCTION	0.104819	0.4338	0.0499671	-0.517101	-1.33737	0	0	0	36	27	18	9	7	5	5	4	AR,BMP2,DKK1,FGF1,FZD5,SOX9,WNT11	BMP4,CTNNB1,FRS2,WNT3,WNT4
gobp	GOBP_DEVELOPMENTAL_MATURATION	2.65167e-05	0.00250094	0.57561	-0.477872	-1.62159	1	1	0	316	221	148	73	79	29	60	23	ABHD2,ACVRL1,ADAMTS7,ADGRL1,AKR1B1,AP3D1,B4GALT5,BFSP1,BLOC1S3,BMP2,BNC1,BRD1,C3,CAMK2B,CCDC154,CDC25B,CDK5R1,CDKN1C,CEBPA,CLCN3,CNGB1,CNTNAP2,DAB2IP,DAG1,DEFB1,DLG4,EPAS1,EPHA8,EPO,EREG,FAM210B,FARP2,FOXO3,FZD5,GAL,GBA1,GDF11,GJA1,GLDN,GREM1,HES1,HES5,INSL3,KDM1A,L3MBTL3,LEP,MAP1B,MMP2,MSX2,MTCH1,NEFL,NEURL1,NTN4,PALM,PDE3A,PICALM,PRKACA,PTK2B,RAB38,RECK,RELN,RERE,RET,RFLNB,RPS6KA2,SEMA4D,SHANK1…	ALDH1A2,ANG,AURKA,BLOC1S5,BLOC1S6,BRCA2,CDC20,CDH3,CTNNB1,DLD,EBP,EDNRA,FGFR3,FLVCR1,GATA3,KIF14,LRRK2,MAEA,PPARG,RAC3,SCLT1,SIRT2,SLC26A6,SNAPIN,TGFB2,TRIP13,TUT7,TYMS,WASHC5
gobp	GOBP_DEVELOPMENTAL_PIGMENTATION	0.0375165	0.269637	0.0844604	-0.526926	-1.44309	1	0	0	50	38	26	12	12	5	8	3	AP3D1,BLOC1S3,ENPP1,GLI3,KIT,LRMDA,MEF2C,MITF,OCA2,RAB38,SOD2,SPNS2	BLOC1S5,BLOC1S6,GPR143,HPS5,KITLG
gobp	GOBP_DEVELOPMENT_OF_PRIMARY_FEMALE_SEXUAL_CHARACTERISTICS	0.16486	0.524741	0.0360041	-0.385467	-1.19934	0	0	0	110	89	59	30	26	17	21	12	ADAMTS1,ARRB2,BCL2L1,CEBPB,CYP19A1,EREG,FOXC1,FOXO3,FZD4,HSPA5,INHBA,KIT,LEP,MMP2,MYC,PDGFRA,PTX3,SIRT1,SLIT3,SPRR2A,STAT5B,TIPARP,UMODL1,VEGFA,ZFP42,ZP3	ANG,BMPR1B,BRCA2,CASP3,DMRTA1,EIF2B2,FANCA,FANCG,FST,IDH1,KITLG,PCYT1B,PLEKHA1,SFRP1,TNFAIP6,UBB,WNT4
gobp	GOBP_DEVELOPMENT_OF_PRIMARY_SEXUAL_CHARACTERISTICS	0.402314	0.745731	0.0188844	-0.309956	-1.03727	0	0	0	245	184	110	74	49	38	33	29	ACE,ADAM15,ADAMTS1,ADGRG1,AKR1C3,AR,ARRB2,BASP1,BCL2L1,BOK,CEBPB,CITED2,CRKL,CYP19A1,ERCC1,EREG,FOXC1,FOXO3,FZD4,GFRA1,GJA1,HSPA5,IL1A,INHBA,INSL3,KIT,LEP,MMP2,MYC,PDGFRA,PRDX4,PTX3,RAB13,RHOBTB3,SDC1,SEMA3A,SIRT1,SLIT3,SOX15,SOX9,SPRR2A,STAT5B,TBC1D20,TFAP2C,TIPARP,UMODL1,VEGFA,ZFP42,ZP3	ANG,ASPM,ATRX,BIK,BMPR1B,BRCA2,BRIP1,CASP3,CYP1B1,DMRTA1,EIF2B2,FANCA,FANCG,FST,GATA3,H3-3B,HMGB2,HSD17B4,IDH1,KIF18A,KITLG,MKKS,MSH2,NASP,NCOA4,NTRK1,NUDT1,OSR1,PCYT1B,PLEKHA1,RARA,SFRP1,SRD5A1,TGFB2,TLR3,TNFAIP6,UBB,WNT4
gobp	GOBP_DEVELOPMENT_OF_SECONDARY_SEXUAL_CHARACTERISTICS	0.85272	0.99637	0.0223217	0.296723	0.655849	0	0	0	8	8	6	2	1	0	0	0	STAT5B
gobp	GOBP_DE_NOVO_AMP_BIOSYNTHETIC_PROCESS	0.358692	0.715994	0.0260481	-0.557631	-1.10854	0	0	0	9	8	2	6	1	1	1	0	ADSS1	ADSL
gobp	GOBP_DE_NOVO_PROTEIN_FOLDING	0.845061	0.993668	0.0106231	-0.271263	-0.754372	0	0	0	57	41	18	23	12	8	9	6	CD74,DNAJB1,DNAJB5,ERO1A,FKBP1B,HSPA13,HSPA1A,HSPA1B,HSPA2,HSPA5,PTGES3,TOR1B	CHCHD4,DNAJB4,ENTPD5,HSPA14,HSPA8,HSPA9,HSPE1,SELENOF
gobp	GOBP_DIACYLGLYCEROL_METABOLIC_PROCESS	0.660642	0.907306	0.015276	-0.353326	-0.869169	0	0	0	29	21	14	7	2	2	2	2	DGAT2,PNPLA2	ANG,PLCE1
gobp	GOBP_DICARBOXYLIC_ACID_BIOSYNTHETIC_PROCESS	0.705173	0.930746	0.0269962	0.331855	0.813276	0	0	0	15	12	6	6	2	4	2	4	GLS,KYNU	GOT1,GOT2,MTHFD1,SLC25A12
gobp	GOBP_DICARBOXYLIC_ACID_CATABOLIC_PROCESS	0.5651	0.855768	0.0177936	-0.397674	-0.935314	0	0	0	20	17	9	8	2	3	2	3	ASPA,QPRT	ADHFE1,GOT1,GOT2
gobp	GOBP_DICARBOXYLIC_ACID_METABOLIC_PROCESS	0.962696	1	0.0330626	0.196816	0.736895	0	0	0	101	85	38	47	13	25	13	20	ALDH5A1,ASPA,FOLR1,GLS,GPT2,IDH2,KYNU,ME1,MTHFD2L,OGDH,PCK2,QPRT,SHMT1	ADHFE1,ALDH4A1,AMDHD1,BLOC1S6,DGLUCY,DHFR,DHFR2,FH,GCLC,GGT1,GOT1,GOT2,GRHPR,IDH1,IDH3B,KYAT3,MDH1,ME2,MRPS36,MTHFD1,NR1H4,PHYH,SDHA,SDHB,SLC25A12
gobp	GOBP_DICARBOXYLIC_ACID_TRANSPORT	0.160489	0.518626	0.0373467	-0.406322	-1.21913	0	0	0	107	67	39	28	20	13	12	11	ABAT,ATP1A2,AVPR1B,CLN8,FOLR1,GJA1,HRH3,ITGB1,LRRC8A,LRRC8E,SLC13A5,SLC17A7,SLC19A2,SLC1A1,SLC1A2,SLC1A3,SLC1A6,SLC26A9,TNF,TRPV1	ABCC2,ABCC5,LRRC8D,NTRK2,P2RX7,PDPN,RAB3GAP1,SLC25A12,SLC25A14,SLC26A2,SLC26A6,SLC7A13,SNCA
gobp	GOBP_DICHOTOMOUS_SUBDIVISION_OF_AN_EPITHELIAL_TERMINAL_UNIT	0.588582	0.868574	0.0180565	-0.44948	-0.918118	0	0	0	9	9	7	2	2	2	1	1	FOXD1,SEMA3A	CELSR1,SEMA3C
gobp	GOBP_DIENCEPHALON_DEVELOPMENT	0.313853	0.67871	0.0516208	0.324782	1.08267	0	0	0	80	44	25	19	10	10	5	7	BMP2,CNTNAP2,HES1,MYC,NRP2,OGDH,PAX6,PITX1,PITX2,SEMA3A	ALDH1A2,BLOC1S6,BMP4,PCSK1,RAB3GAP1,SEMA5A,SOX2,SRD5A1,UBB,WNT4
gobp	GOBP_DIGESTION	0.00556227	0.0925783	0.213388	-0.500194	-1.52883	1	0	0	158	77	51	26	30	8	23	6	AKR1C1,AKR1C2,AQP5,CAPN8,CD36,CHIT1,CYP39A1,EZR,HIP1R,INAVA,KCNN4,LDLR,LEP,MDK,MUC6,NR1H3,PTGER3,SERPINA3,SLC5A1,SOX9,STK39,STRAP,TJP2,TLR4,TRPV1,TYMP,UCN,UCN2,UGCG,WNK1	GCNT3,IREB2,LPCAT3,NPSR1,PIR,SGK1,SLC22A5,SLC26A6
gobp	GOBP_DIGESTIVE_SYSTEM_DEVELOPMENT	0.0597154	0.332329	0.0621371	-0.413707	-1.3097	0	0	0	162	102	67	35	31	15	26	13	AGR2,AHI1,CDKN1C,COBL,CRKL,EGFR,FOXL1,GLI3,HES1,HIP1R,IFT172,IGF2,KIT,KLF5,OVOL2,PCSK5,PDGFRA,PKDCC,PRDM1,PTK6,RARRES2,RET,SAV1,SHOX2,SLC4A2,SMAD3,STRA6,TGFB3,TGFBR2,TNF,WNT11	ALDH1A2,BMP4,C1GALT1,CTNNB1,FGFR2,FOXE1,ID2,PDGFC,SFRP1,SRP54,TGFB2,TIGAR,TP63,TYMS,WDPCP
gobp	GOBP_DIGESTIVE_SYSTEM_PROCESS	0.0432312	0.290203	0.0758099	-0.464036	-1.38843	1	0	0	120	65	42	23	25	7	18	5	AKR1C1,AQP5,CD36,EZR,HIP1R,INAVA,KCNN4,LDLR,LEP,MDK,MUC6,NR1H3,PTGER3,SERPINA3,SLC5A1,SOX9,STK39,STRAP,TJP2,TLR4,TRPV1,TYMP,UCN,UGCG,WNK1	GCNT3,IREB2,LPCAT3,NPSR1,SGK1,SLC22A5,SLC26A6
gobp	GOBP_DIGESTIVE_TRACT_MORPHOGENESIS	0.325634	0.688674	0.0254051	-0.409606	-1.10695	0	0	0	52	35	22	13	10	6	10	6	AGR2,AHI1,EGFR,GLI3,OVOL2,PDGFRA,SHOX2,SMAD3,STRA6,WNT11	BMP4,CTNNB1,FGFR2,ID2,SFRP1,TP63
gobp	GOBP_DIOL_BIOSYNTHETIC_PROCESS	0.880672	1	0.0252272	0.252305	0.713143	0	0	0	25	22	7	15	3	7	3	4	GBA1,SPTLC2,SPTSSB	ASAH1,DHFR,GCH1,PCBD1,PCBD2,QDPR,SPTLC1
gobp	GOBP_DIOL_METABOLIC_PROCESS	0.990776	1	0.00876675	-0.192909	-0.50747	0	0	0	34	30	13	17	4	7	3	4	GBA1,SGPP2,SPTLC2,SPTSSB	ASAH1,DHFR,GCH1,PCBD1,PCBD2,QDPR,SPTLC1
gobp	GOBP_DISTAL_TUBULE_DEVELOPMENT	0.160603	0.518626	0.060237	0.590795	1.34458	0	0	0	11	9	5	4	2	3	2	3	JAG1,PAX8	KLHL3,PKD2,TFAP2B
gobp	GOBP_DITERPENOID_BIOSYNTHETIC_PROCESS	0.468546	0.790561	0.0212381	-0.476565	-1.01743	0	0	0	11	11	9	2	3	1	3	1	AKR1C3,ALDH1A3,RBP1	ALDH1A2
gobp	GOBP_DIVALENT_INORGANIC_CATION_HOMEOSTASIS	0.00175366	0.0466717	0.35482	-0.396842	-1.38534	1	1	0	547	349	222	127	104	55	69	40	ABL1,ABL2,AKAP6,ANK3,ANXA6,AP3D1,ATP13A2,ATP1A2,ATP1B1,ATP2A2,ATP2B4,ATP2C2,AVPR1B,BDKRB1,BDKRB2,BNIP3,BOK,C5AR2,CACNA1A,CALB2,CAMK2D,CCL8,CCR1,CD24,CD36,CD38,CDH23,CEMIP,CHRNA9,CIB2,CNNM2,CNNM4,CXCL12,CXCR1,CXCR2,CYBA,DLG4,DMPK,EPO,ERO1A,F2RL1,FAM20A,FKBP1B,FPR1,FYN,GIPR,GPER1,GPR157,GRIN2B,HERPUD1,HEXB,HTR1B,ITPR1,JAK3,JPH2,LPAR1,LPAR2,LPAR3,LRP6,LYN,MCU,MCUB,MICU1,MT1F,MT2A,MTNR1B,NALF2,NMB,P2…	AFG3L2,APOE,ATP2C1,C1QTNF1,CASQ2,CAV1,CAV2,CCDC47,CCL11,CDK5,CYP27B1,DMD,EDNRA,F2RL2,FIS1,GRIA1,HMGB1,IBTK,IMMT,ITGAV,ITPR2,JAK2,KL,MAIP1,MCOLN1,MTLN,NOS1,NPSR1,NPTN,P2RX7,P2RY1,P2RY6,PDE4D,PKD2,PLCE1,PLCG2,PRKD1,RIC3,RMDN3,SELENOT,SLC24A3,SLC35G1,SLC39A6,SLC8A1,SNCA,SPPL3,STIM1,TFAP2B,TMBIM6,TMCO1,TMEM165,TNFSF11,TPCN2,TRPM7,YWHAE
gobp	GOBP_DNA_BIOSYNTHETIC_PROCESS	0.811254	0.978845	0.0529321	0.214325	0.890157	0	0	0	209	181	72	109	32	55	17	45	ACVRL1,ANKRD1,ARRB2,CCN2,GAR1,GREM1,HGF,JADE3,KCNK2,KLF4,MAP2K7,MAP3K4,MAPK3,MYC,NOX4,PARM1,PDGFB,POLD4,POLL,PTGES3,PTK2B,RGCC,SIRT1,SMG5,SMOC2,SMPD3,TEX12,TNF,TNKS,TNKS1BP1,USP10,USP43	ATR,AURKB,CCT3,CCT6A,CCT8,CENPF,CHTF18,CHTF8,CTNNB1,CYP1B1,DCP2,DSCC1,DTL,EXOSC10,FBXO4,GINS1,GINS2,GINS3,GINS4,HNRNPA1,HNRNPA2B1,HNRNPC,HSP90AB1,JADE1,KAT7,LIG1,MAPK1,MAPKAPK5,MEAF6,NEK2,NVL,PCNA,PHB1,PIF1,POLA1,POLB,POLD3,POLE2,POLE3,POLH,POLK,POLQ,POT1,PRIMPOL,PRKCQ,RCHY1,RFC3,RFC4,RFC5,SPRTN,TINF2,TK1,TK2,TYMS,XRCC5
gobp	GOBP_DNA_CATABOLIC_PROCESS	0.473699	0.792992	0.0197672	-0.38525	-1.00155	0	0	0	34	28	16	12	6	6	4	6	DNASE1L1,HSF1,IL6,ISG20,MUS81,TREX2	AIFM1,APEX1,DFFA,DNASE1L3,SETMAR,XRN2
gobp	GOBP_DNA_CATABOLIC_PROCESS_ENDONUCLEOLYTIC	0.690117	0.921762	0.014449	-0.335735	-0.847876	0	0	0	28	24	13	11	4	5	2	5	DNASE1L1,HSF1,IL6,MUS81	AIFM1,APEX1,DFFA,DNASE1L3,SETMAR
gobp	GOBP_DNA_CONFORMATION_CHANGE	1.17177e-06	0.000233312	0.643552	0.389762	1.70958	1	1	0	405	292	114	178	34	96	22	74	ABL1,AKAP8L,AXIN1,CDKN1C,CHD4,DNMT3A,GPER1,GTF2F2,H1-0,H1-10,HDAC1,HDAC5,HMGA1,HMGA2,IGHMBP2,KDM1A,L3MBTL3,MBD2,MORC2,NAA60,NOC2L,PAF1,PHF13,PPM1D,PSME4,SAMD1,SIRT1,SOX9,SRPK1,TENT4A,TOP1,TRIM28,TWNK,UPF1	AIFM1,ASF1A,ASF1B,ATRX,BLM,BRIP1,CDC45,CDCA5,CDK1,CDK2,CENPV,CENPW,CHAF1A,CHAF1B,CHD6,CHTF18,CHTF8,CTR9,DHX9,DNA2,DNAJC9,DSCC1,ERCC6L,FANCM,G3BP1,GINS1,GINS2,GINS3,GINS4,H1-2,H2BC12,H2BC12L,H2BC9,H3-3B,H3C10,H4C9,HAT1,HELQ,HJURP,HMGB1,HMGB2,HNRNPA2B1,ITGB3BP,L3MBTL1,MACROH2A1,MACROH2A2,MCM2,MCM3,MCM4,MCM5,MCM6,MCM7,MIS18A,MPHOSPH8,NASP,NCAPD2,NCAPD3,NCAPG,NCAPG2,NCAPH,NCAPH2,NRDE2,OIP5,PADI4,PIF1…
gobp	GOBP_DNA_DAMAGE_INDUCED_PROTEIN_PHOSPHORYLATION	0.771701	0.96064	0.0239256	0.33029	0.730042	0	0	0	8	8	5	3	2	1	1	1	ABL1,MAPK3	CHEK2
gobp	GOBP_DNA_DAMAGE_RESPONSE_SIGNAL_TRANSDUCTION_BY_P53_CLASS_MEDIATOR	0.95798	1	0.00767043	-0.222514	-0.67018	0	0	0	74	69	39	30	20	15	13	9	ANKRD1,BCL3,CD74,CDKN1B,DYRK3,FOXO3,KDM1A,MDM2,NDRG1,PLA2R1,PLK3,PPM1D,PTTG1IP,RPS6KA6,SESN2,SIRT1,SOX4,SPRED1,SPRED2,USP10	ATR,ATRX,BRCA2,CD44,CHEK2,CRADD,DDX5,FOXM1,MSX1,PLK2,PMAIP1,PSMD10,RPL26,RPS27L,SP100
gobp	GOBP_DNA_DAMAGE_RESPONSE_SIGNAL_TRANSDUCTION_BY_P53_CLASS_MEDIATOR_RESULTING_IN_CELL_CYCLE_ARREST	0.745515	0.951696	0.0268255	0.299338	0.789638	0	0	0	18	16	7	9	3	4	1	3	CDKN1B,MDM2,PLK3	CHEK2,CRADD,PLK2,RPL26
gobp	GOBP_DNA_DAMAGE_RESPONSE_SIGNAL_TRANSDUCTION_RESULTING_IN_TRANSCRIPTION	0.508197	0.817506	0.0345125	0.351766	0.954504	0	0	0	18	18	7	11	1	6	1	4	RPS6KA6	BRCA2,CHEK2,FOXM1,RPL26,RPS27L,SP100
gobp	GOBP_DNA_DEALKYLATION	0.813155	0.978845	0.0267793	0.266971	0.770579	0	0	0	32	24	8	16	2	3	1	3	TRIM28,USP7	APEX1,GATA3,TDG
gobp	GOBP_DNA_DEAMINATION	0.85516	0.997551	0.0229441	0.288108	0.672796	0	0	0	14	10	4	6	1	0	0	0	EXOSC4
gobp	GOBP_DNA_DEPENDENT_DNA_REPLICATION	2.81177e-10	2.77119e-07	0.814036	0.538812	2.19538	1	1	0	163	153	42	111	11	65	5	55	CDC34,CDK9,CIZ1,HMGA1,LRWD1,METTL4,MUS81,POLD4,SIRT7,TWNK,UPF1	ATR,ATRX,BCL6,BLM,BRCA2,CCNE1,CDC45,CDC6,CDK2,CDT1,CHTF18,CHTF8,DBF4,DNA2,DSCC1,EXD2,FAM111A,FANCM,FEN1,GEN1,GINS1,GINS2,GINS3,GINS4,GMNN,KAT7,LIG1,MCM10,MCM2,MCM3,MCM4,MCM5,MCM6,MCM7,MCMBP,MGME1,MMS22L,NUCKS1,ORC1,ORC3,ORC6,PCNA,POLA1,POLB,POLD3,POLE2,POLE3,POLQ,PRIM1,PRIMPOL,RAD51,RECQL4,RFC3,RFC4,RFC5,RPAIN,RRM1,SETMAR,SMARCAL1,TIMELESS,TONSL,TOPBP1,WDHD1,ZGRF1,ZPR1
gobp	GOBP_DNA_DEPENDENT_DNA_REPLICATION_MAINTENANCE_OF_FIDELITY	0.000330211	0.0151728	0.498493	0.567163	1.90266	1	1	0	49	46	12	34	2	19	0	16	CDK9,MUS81	ATR,ATRX,BLM,BRCA2,DNA2,EXD2,FAM111A,FANCM,GEN1,MMS22L,NUCKS1,PCNA,PRIMPOL,RAD51,SETMAR,SMARCAL1,TIMELESS,TONSL,ZGRF1
gobp	GOBP_DNA_DOUBLE_STRAND_BREAK_PROCESSING	0.0477749	0.305759	0.11873	0.593114	1.53944	1	0	0	19	15	2	13	0	10	0	7		BLM,BRIP1,DNA2,EXD2,RAD52,RBBP8,RNF138,SETMAR,SMARCAD1,WDR70
gobp	GOBP_DNA_GEOMETRIC_CHANGE	2.13624e-06	0.000382815	0.627257	0.531207	2.01751	1	1	0	104	93	29	64	6	41	4	33	CHD4,GTF2F2,HMGA1,IGHMBP2,TWNK,UPF1	ATRX,BLM,BRIP1,CDC45,CHD6,CHTF18,CHTF8,DHX9,DNA2,DSCC1,ERCC6L,FANCM,G3BP1,GINS1,GINS2,GINS3,GINS4,HELQ,HMGB1,HMGB2,HNRNPA2B1,MCM2,MCM3,MCM4,MCM5,MCM6,MCM7,PIF1,POLQ,POT1,RAD51,RAD54L,RECQL4,RFC3,RFC4,RFC5,SMARCAD1,SUPV3L1,TOP2A,XRCC5,XRCC6
gobp	GOBP_DNA_INTEGRATION	0.415812	0.754569	0.036095	0.442887	1.03424	0	0	0	12	10	3	7	0	3	0	2		GIN1,SCAND3,SETMAR
gobp	GOBP_DNA_INTEGRITY_CHECKPOINT_SIGNALING	0.00619969	0.099789	0.407018	0.378674	1.4814	1	0	0	152	117	42	75	14	39	10	27	BRSK1,CDKN1B,EIF2AK4,FBXO31,FOXO4,FZR1,HINFP,HMGA2,MAP3K20,MDM2,MUS81,PLK3,RAD9B,TAOK3	ATR,BABAM2,BLM,BRCA1,BRCC3,BRIP1,CDC14B,CDC45,CDC5L,CDC6,CDK1,CDK2,CDT1,CEP63,CHEK2,CLSPN,CRADD,CUL4A,DNA2,DTL,FANCD2,FBXO4,FOXN3,GIGYF2,MSH2,ORC1,PLK1,PLK2,RAD1,RHNO1,RPA2,RPL26,RPS27L,SETMAR,SYF2,TIMELESS,TOPBP1,USP28,WDR76
gobp	GOBP_DNA_LIGATION	0.0225914	0.211595	0.175004	0.628423	1.65775	1	0	0	16	16	3	13	0	8	0	7		APLF,APTX,HMGB1,LIG1,RAD51,TOP2A,XRCC4,XRCC6
gobp	GOBP_DNA_METHYLATION	0.189592	0.556054	0.0343364	-0.41202	-1.20347	0	0	0	90	55	33	22	13	7	10	3	DNMT3A,DNMT3B,FOS,GATAD2A,MBD2,METTL4,MYC,PPM1D,PRMT5,TDRD12,TDRD9,TRIM28,ZFP57	ATRX,BRCA1,HEMK1,MIS18A,MPHOSPH8,PARP1,TEX15
gobp	GOBP_DNA_METHYLATION_DEPENDENT_HETEROCHROMATIN_ASSEMBLY	0.894905	1	0.0107141	-0.269893	-0.671089	0	0	0	25	22	13	9	9	3	5	0	DNMT3A,HDAC1,KDM1A,L3MBTL3,MBD2,MORC2,SAMD1,SIRT1,TRIM28	MPHOSPH8,PPHLN1,ZNF304
gobp	GOBP_DNA_METHYLATION_INVOLVED_IN_GAMETE_GENERATION	0.0477745	0.305759	0.0791568	-0.686106	-1.46479	1	0	0	20	11	8	3	3	0	2	0	DNMT3A,TDRD12,TDRD9
gobp	GOBP_DNA_METHYLATION_OR_DEMETHYLATION	0.365193	0.72096	0.0220037	-0.350189	-1.06465	0	0	0	115	74	40	34	14	10	11	6	DNMT3A,DNMT3B,FOS,GATAD2A,MBD2,METTL4,MYC,PPM1D,PRMT5,TDRD12,TDRD9,TRIM28,USP7,ZFP57	APEX1,ATRX,BRCA1,GATA3,HEMK1,MIS18A,MPHOSPH8,PARP1,TDG,TEX15
gobp	GOBP_DNA_MODIFICATION	0.795983	0.973284	0.0100397	-0.264088	-0.827089	0	0	0	136	93	47	46	16	15	12	10	DNMT3A,DNMT3B,EXOSC4,FOS,GATAD2A,MBD2,METTL4,MYC,NEIL2,PPM1D,PRMT5,TDRD12,TDRD9,TRIM28,USP7,ZFP57	APEX1,ATRX,BRCA1,CYP1B1,GATA3,HEMK1,MIS18A,MPHOSPH8,NEIL1,NEIL3,PARP1,PARP2,SMUG1,TDG,TEX15
gobp	GOBP_DNA_PACKAGING	0.00245254	0.0563455	0.431708	0.343893	1.44342	1	0	0	298	198	81	117	26	59	17	44	AKAP8L,AXIN1,CDKN1C,DNMT3A,GPER1,H1-0,H1-10,HDAC1,HDAC5,HMGA2,KDM1A,L3MBTL3,MBD2,MORC2,NAA60,NOC2L,PAF1,PHF13,PPM1D,PSME4,SAMD1,SIRT1,SOX9,SRPK1,TENT4A,TRIM28	AIFM1,ASF1A,ASF1B,ATRX,CDCA5,CDK1,CDK2,CENPV,CENPW,CHAF1A,CHAF1B,CTR9,DNAJC9,H1-2,H2BC12,H2BC12L,H2BC9,H3-3B,H3C10,H4C9,HAT1,HJURP,HMGB2,ITGB3BP,L3MBTL1,MACROH2A1,MACROH2A2,MCM2,MIS18A,MPHOSPH8,NASP,NCAPD2,NCAPD3,NCAPG,NCAPG2,NCAPH,NCAPH2,NRDE2,OIP5,PADI4,PLK1,POLE3,PPHLN1,RBBP4,RIF1,RRP8,SCMH1,SELENOF,SET,SHPRH,SIRT2,SMC2,SMC4,SMC5,SUV39H1,TOP2A,TPR,UBR2,ZNF304
gobp	GOBP_DNA_RECOMBINATION	1.25516e-07	3.74876e-05	0.690132	0.402304	1.75625	1	1	0	348	279	105	174	22	85	12	66	ACTB,C11orf80,CLCF1,ERCC1,H1-0,H1-10,HSF2BP,IGHMBP2,INO80C,KDM1A,KMT5C,MUS81,POLL,RADX,RAG1,SWI5,TCF3,TCF7,TFRC,UBQLN4,YY1,ZSCAN4	ACTR8,AP5S1,APEX1,APEX2,APLF,BCL11B,BCL6,BLM,BRCA1,BRCA2,BRD8,BRIP1,CDC45,EPC1,EXD2,EXO1,FAN1,FANCD2,FANCM,FEN1,GEN1,GINS2,GINS4,H1-2,HELQ,HMGB1,HMGB2,ING3,INIP,KPNA2,LIG1,MCM2,MCM3,MCM4,MCM5,MCM6,MCM7,MEAF6,MLH1,MMS22L,MSH2,NABP1,NONO,NSD2,NUCKS1,PALB2,PARP1,PARPBP,PIF1,POLB,POLQ,PSMC3IP,RAD51,RAD51AP1,RAD52,RAD54L,RBBP8,RECQL4,RHNO1,RIF1,RMI1,RNF138,RPA2,RPA3,RPAIN,SHLD1,SMARCAD1,SMC5,SMC6,SPID…
gobp	GOBP_DNA_REPLICATION	6.21272e-09	3.19652e-06	0.761461	0.429953	1.86804	1	1	0	304	268	97	171	29	94	15	81	ACVRL1,BCAR3,BRPF3,CDC34,CDK9,CIZ1,DTD1,EGF,EGFR,EREG,HMGA1,IGHMBP2,INO80C,JADE3,LPIN1,LRWD1,METTL4,MUS81,NFIC,POLD4,POLL,PPP2CA,RBBP6,SIRT7,TOP1,TWNK,UCN,UPF1,YY1	ACTR8,ATR,ATRX,BCL6,BLM,BRCA2,CCNA2,CCNE1,CDC42,CDC45,CDC6,CDK1,CDK2,CDT1,CHAF1A,CHAF1B,CHTF18,CHTF8,CINP,DBF4,DHX9,DNA2,DSCC1,DTL,ESCO2,EXD2,FAM111A,FAM111B,FANCM,FEN1,GEN1,GINS1,GINS2,GINS3,GINS4,GMNN,ID3,JADE1,KAT7,LIG1,MCM10,MCM2,MCM3,MCM4,MCM5,MCM6,MCM7,MCMBP,MEAF6,MGME1,MMS22L,NASP,NFIB,NPM2,NUCKS1,ORC1,ORC3,ORC6,PCNA,PIF1,POLA1,POLB,POLD3,POLE2,POLE3,POLH,POLK,POLQ,PRIM1,PRIMPOL,RAD51,RBBP…
gobp	GOBP_DNA_REPLICATION_CHECKPOINT_SIGNALING	0.0182724	0.189273	0.194887	0.640835	1.69049	1	0	0	18	16	4	12	1	8	1	6	RAD9B	CDC45,CDC6,CDT1,CLSPN,DNA2,ORC1,TIMELESS,TOPBP1
gobp	GOBP_DNA_REPLICATION_DEPENDENT_CHROMATIN_ORGANIZATION	0.0204932	0.201779	0.188069	0.574871	1.59992	1	0	0	44	20	3	17	0	9	0	6		ASF1A,ASF1B,CHAF1A,CHAF1B,H3C10,H4C9,HAT1,NASP,RBBP4
gobp	GOBP_DNA_REPLICATION_INDEPENDENT_CHROMATIN_ORGANIZATION	0.000642628	0.0235018	0.477271	0.663878	1.99498	1	1	0	41	28	5	23	0	14	0	10		ASF1A,ASF1B,ATRX,CENPW,H3-3B,H4C9,HAT1,HJURP,ITGB3BP,MIS18A,NASP,OIP5,RBBP4,SUPT16H
gobp	GOBP_DNA_REPLICATION_INITIATION	8.28277e-05	0.00585897	0.538434	0.672796	2.11978	1	1	0	38	35	5	30	3	21	2	17	CDC34,CIZ1,LRWD1	CCNE1,CDC45,CDC6,CDK2,CDT1,GINS3,GMNN,KAT7,MCM10,MCM2,MCM3,MCM4,MCM5,MCM6,MCM7,ORC1,ORC3,ORC6,POLA1,PRIM1,TOPBP1
gobp	GOBP_DNA_STRAND_ELONGATION	0.0177491	0.18673	0.21826	0.504957	1.59866	1	0	0	48	36	11	25	2	15	1	13	INO80C,YY1	ACTR8,DNA2,GINS1,LIG1,MCM3,MCM4,MCM7,NUCKS1,PCNA,POLA1,POLD3,POLE3,POT1,RFC3,RFC4
gobp	GOBP_DNA_STRAND_ELONGATION_INVOLVED_IN_DNA_REPLICATION	0.00229294	0.0551839	0.431708	0.751918	1.95162	1	0	0	15	15	1	14	0	12	0	10		DNA2,GINS1,LIG1,MCM3,MCM4,MCM7,PCNA,POLA1,POLD3,POLE3,RFC3,RFC4
gobp	GOBP_DNA_SYNTHESIS_INVOLVED_IN_DNA_REPAIR	0.300473	0.664784	0.0502506	0.349591	1.09579	0	0	0	37	34	11	23	5	11	3	9	POLD4,SIRT1,TEX12,USP10,USP43	DTL,PCNA,POLA1,POLD3,POLE2,POLH,POLK,PRIMPOL,RCHY1,RFC3,SPRTN
gobp	GOBP_DNA_TEMPLATED_TRANSCRIPTION_ELONGATION	0.879525	1	0.0336274	0.221248	0.806196	0	0	0	96	74	34	40	10	15	2	11	AXIN1,BRD4,CDK9,CTDP1,ELL,ELOF1,GTF2F2,NELFA,PAF1,SUPT5H	CCNT2,CTNNB1,CTR9,EAF2,ELL3,ELP2,ELP4,HMGN1,KAT7,LARP7,LEO1,SKIC8,SUPT16H,ZMYND11,ZNF326
gobp	GOBP_DNA_TEMPLATED_TRANSCRIPTION_INITIATION	0.999218	1	0.0377147	0.159941	0.627023	0	0	0	151	118	58	60	13	19	10	14	CDK9,CTNNBIP1,ELOC,ERCC1,FOSL1,GTF2F2,GTF3C1,GTF3C4,JUN,MITF,MYC,PPM1D,SMARCA4	BCLAF1,CDK7,GTF2A2,H4C9,HMGB1,MED23,MED27,MED4,POLR1F,PSMC6,SNAPC5,TAF1,TAF13,TAF1B,TAF2,TAF9B,TFAM,TFB1M,ZNF451
gobp	GOBP_DNA_TEMPLATED_TRANSCRIPTION_TERMINATION	0.155672	0.511683	0.0668121	0.457352	1.28477	0	0	0	34	21	6	15	1	6	1	4	PRMT5	DHX9,MTERF2,POLR1H,POLR3K,TTF2,XRN2
gobp	GOBP_DNA_TOPOLOGICAL_CHANGE	0.127773	0.467929	0.067937	0.614686	1.39895	0	0	0	10	9	5	4	1	3	1	3	TOP1	HMGB1,HMGB2,TOP2A
gobp	GOBP_DNA_UNWINDING_INVOLVED_IN_DNA_REPLICATION	6.43572e-05	0.00487302	0.538434	0.755148	2.13444	1	1	0	23	22	5	17	2	14	1	12	HMGA1,TWNK	BLM,CDC45,GINS1,GINS2,GINS3,GINS4,MCM2,MCM3,MCM4,MCM5,MCM6,MCM7,RAD51,RECQL4
gobp	GOBP_DOPAMINERGIC_NEURON_DIFFERENTIATION	0.603179	0.876358	0.0163972	-0.360802	-0.911181	0	0	0	41	24	18	6	9	3	9	3	CSNK1E,DKK1,EN1,FOXA2,FZD1,GSK3B,LRP6,TIAM1,VEGFA	CTNNB1,SFRP1,WNT3
gobp	GOBP_DOPAMINE_BIOSYNTHETIC_PROCESS	0.858326	0.998347	0.0225658	0.290865	0.661976	0	0	0	13	9	4	5	2	4	0	4	ALDH2,TH	GCH1,PARK7,SNCA,TGFB2
gobp	GOBP_DOPAMINE_METABOLIC_PROCESS	0.395272	0.740927	0.0416892	0.354642	1.03276	0	0	0	45	25	12	13	6	8	3	6	ABAT,ALDH2,MOXD1,NPR1,SLC1A1,TH	GCH1,HPRT1,ITGAM,MAOA,MAOB,PARK7,SNCA,TGFB2
gobp	GOBP_DOPAMINE_RECEPTOR_SIGNALING_PATHWAY	0.543407	0.840195	0.0176494	-0.362175	-0.952742	0	0	0	41	30	18	12	8	3	6	2	ARRB2,GNA14,GNAL,GNG2,GSK3B,PALM,PRMT5,SLC1A1	CAV2,LRRK2,RGS4
gobp	GOBP_DOPAMINE_SECRETION	0.011926	0.148069	0.154446	-0.625329	-1.59551	1	0	0	44	25	18	7	9	2	5	2	ABAT,CXCL12,HTR1B,KCNA2,PINK1,SYT11,SYT12,SYT7,SYT8	SNCA,SYT17
gobp	GOBP_DOPAMINE_TRANSPORT	0.012283	0.151801	0.150129	-0.574876	-1.55359	1	0	0	61	35	23	12	10	3	6	3	ABAT,CXCL12,HTR1B,KCNA2,PINK1,SLC29A4,SYT11,SYT12,SYT7,SYT8	PARK7,SNCA,SYT17
gobp	GOBP_DORSAL_AORTA_DEVELOPMENT	0.114031	0.447468	0.0505023	-0.662085	-1.35239	0	0	0	10	9	8	1	1	0	1	0	ACVRL1
gobp	GOBP_DORSAL_SPINAL_CORD_DEVELOPMENT	0.559583	0.851974	0.0188075	-0.459565	-0.938717	0	0	0	21	9	6	3	2	2	2	2	GSX2,LMO4	DAAM2,PBX3
gobp	GOBP_DORSAL_VENTRAL_AXIS_SPECIFICATION	0.655401	0.904245	0.0273928	0.360064	0.840829	0	0	0	14	10	4	6	3	3	1	3	AXIN1,MDFI,PAX6	CTNNB1,SFRP1,WNT3
gobp	GOBP_DORSAL_VENTRAL_NEURAL_TUBE_PATTERNING	0.55806	0.851974	0.0326504	0.340501	0.923936	0	0	0	23	18	12	6	5	2	3	2	GLI3,GPR161,PRKACA,PRKACB,TCTN1	BMP4,MKS1
gobp	GOBP_DORSAL_VENTRAL_PATTERN_FORMATION	0.418756	0.756209	0.0203748	-0.351199	-1.03558	0	0	0	97	59	35	24	17	6	9	5	ACVRL1,AXIN1,EN1,GLI3,GPR161,GREM1,GSX2,HOXD11,IFT172,LRP4,MDFI,OVOL2,PAX6,PRKACA,PRKACB,TCTN1,WNT7A	BMP4,BMPR1B,CTNNB1,MKS1,SFRP1,WNT3
gobp	GOBP_DOSAGE_COMPENSATION	0.992011	1	0.0228204	0.168634	0.469324	0	0	0	22	20	11	9	4	5	4	4	CDYL,JARID2,PCGF3,UPF1	BRCA1,EXOSC10,MACROH2A1,MACROH2A2,METTL3
gobp	GOBP_DOUBLE_STRAND_BREAK_REPAIR	1.56026e-07	4.4147e-05	0.690132	0.412405	1.78178	1	1	0	285	259	94	165	26	90	16	69	ACTB,CIB1,ERCC1,FMN2,HMGA2,HSF1,HSF2BP,IFFO1,KDM1A,KDM2A,KMT5C,MUS81,OTUB2,PIAS4,POLL,RADX,SIRT7,SPIRE1,SPIRE2,SWI5,TDP2,TENT4A,TNKS1BP1,UBQLN4,YY1,ZBTB7A	ACTR8,AP5S1,APLF,APTX,ATP23,BABAM2,BLM,BRCA1,BRCA2,BRCC3,BRD8,BRIP1,CDC45,CDCA5,CHEK2,DCLRE1A,DEK,DNA2,DTX3L,EPC1,ESCO2,EXD2,FAN1,FANCD2,FANCM,FEN1,FOXM1,GEN1,GINS2,GINS4,HELQ,HMGB1,HMGB2,ING3,INIP,MCM2,MCM3,MCM4,MCM5,MCM6,MCM7,MEAF6,MIR221,MLH1,MMS22L,MSH2,NABP1,NSD2,NUCKS1,PALB2,PARP1,PARP2,PARP9,PARPBP,PAXX,POLA1,POLB,POLQ,POT1,RAD51,RAD51AP1,RAD52,RAD54L,RBBP8,RECQL4,RIF1,RMI1,RNF138,RPA2,RPA…
gobp	GOBP_DOUBLE_STRAND_BREAK_REPAIR_VIA_BREAK_INDUCED_REPLICATION	0.00341794	0.070133	0.431708	0.786244	1.92685	1	0	0	12	12	2	10	1	9	0	8	MUS81	CDC45,GINS2,GINS4,MCM2,MCM3,MCM4,MCM5,MCM6,MCM7
gobp	GOBP_DOUBLE_STRAND_BREAK_REPAIR_VIA_NONHOMOLOGOUS_END_JOINING	0.104558	0.433052	0.102435	0.346154	1.24394	0	0	0	73	68	29	39	9	23	5	18	ERCC1,HMGA2,HSF1,IFFO1,KDM2A,KMT5C,POLL,SIRT7,ZBTB7A	APLF,ATP23,DCLRE1A,DEK,DTX3L,HMGB1,HMGB2,MLH1,NSD2,PARP9,PAXX,POLA1,POLB,POLQ,POT1,RIF1,SETMAR,SHLD1,SMARCAL1,SMC5,XRCC4,XRCC5,XRCC6
gobp	GOBP_DSRNA_PROCESSING	0.673986	0.912751	0.0137273	-0.305898	-0.87691	0	0	0	65	49	22	27	8	10	8	10	EGFR,H19,IL6,MAP2K1,MAP2K2,PPP3CA,SMAD3,TNF	BMP4,DDX5,HENMT1,HNRNPA2B1,METTL3,PRKRA,PUS10,SMAD1,TSN,TUT7
gobp	GOBP_DUMP_METABOLIC_PROCESS	0.204094	0.571133	0.0367473	-0.62741	-1.24725	0	0	0	9	8	5	3	3	1	2	1	DPYS,UPB1,UPP1	DPYD
gobp	GOBP_EARLY_ENDOSOME_TO_GOLGI_TRANSPORT	0.870835	1	0.0234633	0.270458	0.662811	0	0	0	13	12	8	4	5	2	1	2	RAB6A,RBSN,STX10,STX5,SURF4	SNX1,SNX8
gobp	GOBP_EAR_DEVELOPMENT	0.0255704	0.224618	0.0937158	-0.403227	-1.33897	1	0	0	238	167	108	59	44	32	33	27	ADGRV1,AHI1,ALDH1A3,BCR,BMP2,BMPER,CDH23,CDKN1B,CEBPA,CHRNA9,COL2A1,DLX5,DLX6,DVL1,EPHB2,ESRP1,GLI3,GRHL3,HES1,HES5,INSIG2,ITGA8,JAG1,KCNK2,LRIG3,LRP10,MAFB,MAPK3,MYO3B,PAFAH1B1,PAX8,SDC4,SLITRK6,SOX9,SPRY2,STRA6,TBX3,TFAP2A,TGFB3,TMC1,USH1G,USH2A,WHRN,ZEB1	ADAM10,BMP4,CCM2,CCNA2,CEP290,DDR1,EDNRA,FGFR2,GATA3,GSDME,JAG2,LGR5,LIN7A,MAF,MAPK1,MCM2,MKS1,MPV17,MSX1,OSR1,OSR2,PRKRA,RPL38,SEC24B,SLC4A7,SOX2,TBX1,TGFB2,TRIP11,TTC39C,TTC8,WDPCP
gobp	GOBP_EAR_MORPHOGENESIS	0.00307147	0.0660489	0.285313	-0.495958	-1.55328	1	0	0	132	93	67	26	25	14	19	10	ALDH1A3,BCR,CDH23,CHRNA9,COL2A1,DLX5,DLX6,DVL1,EPHB2,GRHL3,INSIG2,ITGA8,LRIG3,MAFB,MAPK3,MYO3B,PAX8,SLITRK6,SOX9,SPRY2,TBX3,TFAP2A,USH1G,WHRN,ZEB1	CEP290,EDNRA,FGFR2,GATA3,MAPK1,MSX1,OSR1,OSR2,PRKRA,RPL38,SEC24B,TBX1,TTC39C,WDPCP
gobp	GOBP_EATING_BEHAVIOR	0.0505634	0.315713	0.0748174	-0.607609	-1.46473	0	0	0	40	19	11	8	5	4	1	3	ACE,GDF15,LEP,OPRD1,TH	BBS12,NPSR1,P2RY1,RMI1
gobp	GOBP_ECTODERMAL_PLACODE_DEVELOPMENT	0.34214	0.703016	0.0260772	-0.513836	-1.12201	0	0	0	13	12	9	3	2	2	1	1	HDAC1,TBX3	CTNNB1,FRS2
gobp	GOBP_ECTODERM_DEVELOPMENT	0.776496	0.962953	0.0131811	-0.32919	-0.774242	0	0	0	30	17	11	6	7	2	5	1	EDA2R,ETS2,FZD7,GRHL3,KRT6B,SMURF1,ZBTB7B	CTNNB1,ITGAM
gobp	GOBP_ELASTIC_FIBER_ASSEMBLY	0.18546	0.552026	0.038179	-0.591058	-1.26186	0	0	0	19	11	7	4	3	0	2	0	EFEMP2,THSD4,TNXB
gobp	GOBP_ELECTRON_TRANSPORT_CHAIN	0.00120469	0.0348194	0.45506	0.376074	1.54141	1	1	0	187	156	40	116	23	75	15	59	AKR1B1,AKR1C4,ALDH2,COX7A1,CYB561,CYB5A,CYBA,CYP19A1,DHRS2,ETFB,ETFDH,GBA1,GLRX2,ME1,MIR210,MYBBP1A,NCF2,NOX4,PDIA5,PINK1,POR,RDH16,SOD2	ADH5,AFG1L,AKR7A2,ALDH4A1,ASPH,CCNB1,CDK1,CIAPIN1,COQ9,COX15,COX4I1,COX5B,COX6A1,COX7A2L,COX7C,CYC1,CYCS,DGUOK,DLD,ENOX2,GFUS,GHITM,GLDC,GPX2,IDH3B,ISCU,MAOB,ME2,MT-CO1,MT-CO2,MT-CO3,MT-CYB,MT-ND4,MT-ND4L,NDUFA1,NDUFA10,NDUFA2,NDUFA3,NDUFA4,NDUFA5,NDUFA6,NDUFA9,NDUFAB1,NDUFB1,NDUFB10,NDUFB3,NDUFB5,NDUFB6,NDUFB9,NDUFC1,NDUFS1,NDUFS2,NDUFS3,NDUFS4,NDUFS7,NDUFV3,PARK7,PHGDH,QDPR,SDHA,SDHB,SDHC,SDHD,…
gobp	GOBP_EMBRYONIC_APPENDAGE_MORPHOGENESIS	0.18669	0.553014	0.0330749	-0.3719	-1.17604	0	0	0	130	101	63	38	27	13	20	10	B9D1,BPNT2,CHST11,CYP26B1,DKK1,DLX5,DLX6,EN1,GJA1,GLI3,GNA12,GREM1,HAND2,HDAC1,LRP4,MAP3K20,MSX2,PITX1,RARG,RECK,SHOX2,SKI,TBX3,TBX5,TFAP2A,WNT7A,ZNF358	ALDH1A2,BMP4,CTNNB1,FLVCR1,MKS1,MSX1,OSR1,OSR2,SALL4,TGFB2,TP63,WDPCP,WNT3
gobp	GOBP_EMBRYONIC_AXIS_SPECIFICATION	0.0559488	0.325873	0.0697295	-0.555556	-1.43683	0	0	0	44	27	14	13	9	3	8	2	BASP1,COBL,FZD5,NRARP,PCSK6,RIPPLY2,TBX3,TDRD6,WNT7A	CTNNB1,FRS2,STIL
gobp	GOBP_EMBRYONIC_BODY_MORPHOGENESIS	0.745507	0.951696	0.0146146	-0.387859	-0.792248	0	0	0	10	9	7	2	2	1	1	1	DAG1,ZNF281	PHLDB2
gobp	GOBP_EMBRYONIC_BRAIN_DEVELOPMENT	0.601259	0.875995	0.0169418	-0.391975	-0.910318	0	0	0	18	16	8	8	2	6	2	6	CC2D2A,EN1	CDC40,CTNNB1,MFSD2A,MKS1,RPL10,TRA2B
gobp	GOBP_EMBRYONIC_CAMERA_TYPE_EYE_DEVELOPMENT	0.505806	0.816234	0.0186433	-0.369872	-0.978777	0	0	0	38	31	24	7	12	3	7	2	ALDH1A3,CITED2,FZD5,IFT172,PAX6,PHACTR4,PPP1R13L,RARG,STRA6,TFAP2A,TH,ZEB1	ALDH1A2,FRS2,RARA
gobp	GOBP_EMBRYONIC_CAMERA_TYPE_EYE_FORMATION	0.126948	0.467126	0.0479378	-0.67043	-1.33277	0	0	0	12	8	6	2	4	1	4	0	ALDH1A3,PHACTR4,STRA6,TFAP2A	FRS2
gobp	GOBP_EMBRYONIC_CAMERA_TYPE_EYE_MORPHOGENESIS	0.0343281	0.255127	0.0911297	-0.612872	-1.50764	1	0	0	27	21	17	4	10	1	6	0	ALDH1A3,CITED2,FZD5,IFT172,PAX6,PHACTR4,STRA6,TFAP2A,TH,ZEB1	FRS2
gobp	GOBP_EMBRYONIC_CLEAVAGE	0.254051	0.6286	0.0465167	0.551002	1.21788	0	0	0	10	8	5	3	3	1	2	1	AATF,PIK3CB,TOP1	TOP2A
gobp	GOBP_EMBRYONIC_CRANIAL_SKELETON_MORPHOGENESIS	0.191226	0.557804	0.0347738	-0.435304	-1.21524	0	0	0	48	42	28	14	9	5	7	4	CHST11,FOXC2,GLI3,NDST1,PDGFRA,SMAD3,TFAP2A,TGFB3,TGFBR2	BMP4,FGFR2,MTHFD1,SLC39A1,TBX1
gobp	GOBP_EMBRYONIC_DIGESTIVE_TRACT_DEVELOPMENT	0.0795065	0.382656	0.0581682	-0.546618	-1.39468	0	0	0	49	25	20	5	9	4	8	4	GLI3,OVOL2,PCSK5,PDGFRA,PKDCC,RARRES2,SHOX2,STRA6,TNF	ALDH1A2,FGFR2,ID2,TGFB2
gobp	GOBP_EMBRYONIC_DIGESTIVE_TRACT_MORPHOGENESIS	0.035905	0.261179	0.091708	-0.701994	-1.4987	1	0	0	18	11	9	2	4	2	4	2	GLI3,OVOL2,PDGFRA,SHOX2	FGFR2,ID2
gobp	GOBP_EMBRYONIC_DIGIT_MORPHOGENESIS	0.658202	0.905681	0.0139072	-0.30751	-0.890117	0	0	0	58	52	29	23	13	8	8	6	B9D1,BPNT2,CHST11,GJA1,GLI3,GNA12,HAND2,HDAC1,LRP4,MAP3K20,MSX2,TBX3,WNT7A	BMP4,CTNNB1,FLVCR1,MKS1,MSX1,OSR1,OSR2,WDPCP
gobp	GOBP_EMBRYONIC_EYE_MORPHOGENESIS	0.0956664	0.417651	0.0525252	-0.518249	-1.34732	0	0	0	36	28	22	6	12	2	8	1	ALDH1A3,CITED2,FZD5,IFT172,MFAP2,PAX6,PHACTR4,RARG,STRA6,TFAP2A,TH,ZEB1	EFEMP1,FRS2
gobp	GOBP_EMBRYONIC_FORELIMB_MORPHOGENESIS	0.578266	0.863372	0.0168138	-0.360075	-0.925389	0	0	0	34	26	17	9	9	7	9	7	EN1,MSX2,RECK,SHOX2,TBX3,TBX5,TFAP2A,WNT7A,ZNF358	ALDH1A2,CTNNB1,MSX1,OSR1,OSR2,TP63,WNT3
gobp	GOBP_EMBRYONIC_HEART_TUBE_DEVELOPMENT	0.0102003	0.133557	0.159153	-0.511668	-1.52184	1	0	0	90	63	39	24	21	10	13	8	AHI1,ASB2,CITED2,FOLR1,FOXC1,FOXC2,GJA1,HAND2,HES1,IFT172,MEF2C,MIB1,MICAL2,OVOL2,PITX2,PLXNA4,RYR2,SMAD3,TBX3,TEAD2,TGFBR2	BBS4,CDC42,CTNNB1,EDNRA,IFT57,MKKS,PKD2,RNF207,STIL,VANGL2
gobp	GOBP_EMBRYONIC_HEART_TUBE_MORPHOGENESIS	0.104045	0.43226	0.0483517	-0.449817	-1.29844	0	0	0	76	51	32	19	17	7	11	5	AHI1,ASB2,CITED2,FOLR1,GJA1,HAND2,HES1,IFT172,MEF2C,MIB1,MICAL2,OVOL2,RYR2,SMAD3,TBX3,TEAD2,TGFBR2	BBS4,IFT57,MKKS,PKD2,RNF207,STIL,VANGL2
gobp	GOBP_EMBRYONIC_HEMOPOIESIS	0.961112	1	0.00979402	-0.235338	-0.572989	0	0	0	25	20	12	8	5	3	2	2	KIT,STK4,TGFBR2,VEGFA,ZFPM1	GATA3,KITLG,STK3
gobp	GOBP_EMBRYONIC_HINDLIMB_MORPHOGENESIS	0.358115	0.715994	0.0426789	0.381389	1.07138	0	0	0	30	21	13	8	5	7	5	7	MSX2,PITX1,RARG,TBX3,WNT7A	BMP4,CTNNB1,MSX1,OSR1,OSR2,TP63,WNT3
gobp	GOBP_EMBRYONIC_MORPHOGENESIS	9.36403e-06	0.0011986	0.593325	-0.41891	-1.48223	1	1	0	664	495	327	168	148	71	100	50	ABL1,AHI1,ALDH1A3,AR,ARHGAP35,ASB2,ATOH8,AXIN1,B9D1,BCL10,BCR,BPNT2,CC2D2A,CCN1,CDH23,CDKN1C,CHRNA9,CHST11,CITED2,COBL,COL2A1,COL8A1,CYP26B1,DAG1,DKK1,DLX5,DLX6,DUSP1,DUSP5,DVL1,EFNA1,EN1,EPHB2,ETS2,FN1,FOLR1,FOXA2,FOXC1,FOXC2,FZD1,FZD5,FZD7,GJA1,GJB5,GLI3,GNA12,GREM1,GRHL3,HAND2,HDAC1,HES1,HES5,HMGA2,HNF4A,HOXB3,HOXC4,HOXC9,HOXD3,HYAL1,IFT172,IGF2,IL1RN,INHBA,INSIG2,IRX1,ITGA3,ITGA5,ITGA8,ITGB1,…	ALDH1A2,AMOT,BBS4,BMP4,C2orf49,CASP3,CELSR1,CEP290,CTNNB1,CTR9,DLD,DLG1,EDNRA,EFEMP1,FGFR2,FLVCR1,FOXE1,FRS2,GATA3,GRSF1,ID2,IFT57,IRX2,ITGAV,JAG2,KIF20B,LAMB1,LEO1,LIAS,LMBRD1,MACROH2A1,MAPK1,MBP,MIR221,MKKS,MKS1,MSX1,MTHFD1,OPA1,OSR1,OSR2,PALS1,PHLDB2,PKD2,POGLUT1,PRKAR1A,PRKRA,RARA,RNF207,RPL38,RPS7,SALL4,SEC24B,SFRP1,SLC39A1,SMAD1,SOX2,STIL,STK3,SULF1,SUPT20H,SYF2,TBX1,TGFB2,TP63,TTC39C,TWSG1…
gobp	GOBP_EMBRYONIC_NEUROCRANIUM_MORPHOGENESIS	0.698747	0.926752	0.0157152	-0.418696	-0.832342	0	0	0	9	8	7	1	3	1	2	1	GLI3,NDST1,TGFB3	MTHFD1
gobp	GOBP_EMBRYONIC_ORGAN_DEVELOPMENT	0.000100688	0.00668273	0.538434	-0.425451	-1.48671	1	1	0	496	367	256	111	103	53	73	39	AHI1,ALDH1A3,ASB2,BCR,CC2D2A,CCN1,CDH23,CDKN1C,CEBPA,CEBPB,CHRNA9,CHST11,CITED2,COBL,COL2A1,CSF2,DLX5,DLX6,DVL1,EFNA1,EGFR,EN1,EPAS1,EPHB2,EPN1,ERCC1,FOLR1,FOXC1,FOXC2,FZD5,GJA1,GJB5,GLI3,GRHL3,HAND2,HES1,HOXB3,HOXC4,HOXC9,HOXD3,HYAL1,IFT172,IGF2,INSIG2,ITGA8,JUNB,KIT,LRIG3,MAFB,MAP2K1,MAPK3,MBD2,MDFI,MEF2C,MFAP2,MIB1,MICAL2,MYO3B,NCOA1,NDST1,OVOL2,PAX6,PAX8,PCSK5,PDGFB,PDGFRA,PHACTR4,PHLDA2,PITX…	ALDH1A2,BBS4,BIRC6,BMP4,CDC40,CDC42,CDX4,CEP290,CTNNB1,DLG1,EDNRA,EFEMP1,FGFR2,FLVCR1,FOXE1,FRS2,GATA3,GGNBP2,ID2,ID3,IFT57,KITLG,MAPK1,MFSD2A,MKKS,MKS1,MSX1,MTHFD1,OSR1,OSR2,PALB2,PBX3,PDGFC,PKD2,PLK4,PRKRA,RARA,RNF207,RPL10,RPL38,SEC24B,SLC39A1,STIL,STK3,SYF2,TBX1,TFEB,TGFB2,TRA2B,TTC39C,TTPA,VANGL2,WDPCP
gobp	GOBP_EMBRYONIC_ORGAN_MORPHOGENESIS	0.000105827	0.00690462	0.538434	-0.463199	-1.57454	1	1	0	314	227	159	68	63	31	44	21	AHI1,ALDH1A3,ASB2,BCR,CDH23,CHRNA9,CHST11,CITED2,COL2A1,DLX5,DLX6,DVL1,EFNA1,EPHB2,FOLR1,FOXC2,FZD5,GJA1,GLI3,GRHL3,HAND2,HES1,HOXB3,HOXC4,HOXC9,HOXD3,HYAL1,IFT172,INSIG2,ITGA8,LRIG3,MAFB,MAPK3,MDFI,MEF2C,MFAP2,MIB1,MICAL2,MYO3B,NDST1,OVOL2,PAX6,PAX8,PDGFRA,PHACTR4,RARG,RYR2,SHOX2,SLITRK6,SMAD3,SOX9,SPRY2,STRA6,TBX3,TEAD2,TFAP2A,TGFB3,TGFBR2,TH,USH1G,WHRN,WNT11,ZEB1	BBS4,BMP4,CEP290,CTNNB1,DLG1,EDNRA,EFEMP1,FGFR2,FLVCR1,FOXE1,FRS2,GATA3,ID2,IFT57,MAPK1,MKKS,MSX1,MTHFD1,OSR1,OSR2,PKD2,PRKRA,RNF207,RPL38,SEC24B,SLC39A1,STIL,TBX1,TTC39C,VANGL2,WDPCP
gobp	GOBP_EMBRYONIC_PATTERN_SPECIFICATION	0.0405752	0.281668	0.0799307	-0.494155	-1.41658	1	0	0	76	49	26	23	15	8	13	7	BASP1,COBL,DOP1B,FZD5,MEIS3,MEIS3P1,NRARP,NRP2,PCSK6,RIPPLY2,SEMA3A,SMAD3,TBX3,TDRD6,WNT7A	CTNNB1,FGFR2,FRS2,MEIS1,PGAP1,SMAD1,SMAD5,STIL
gobp	GOBP_EMBRYONIC_PLACENTA_DEVELOPMENT	0.328003	0.69093	0.023558	-0.354664	-1.08867	0	0	0	91	79	60	19	25	10	19	6	CCN1,CDKN1C,CEBPA,CEBPB,CITED2,CSF2,EGFR,EPAS1,FZD5,GJB5,HES1,IGF2,JUNB,MAP2K1,MDFI,NCOA1,OVOL2,PDGFB,PHLDA2,PRDM1,RSPO3,SOX15,SPINT1,STK4,TRIM28	BIRC6,CDX4,FGFR2,GGNBP2,MAPK1,PKD2,PLK4,STK3,TFEB,TTPA
gobp	GOBP_EMBRYONIC_PLACENTA_MORPHOGENESIS	0.0808569	0.385924	0.0579035	-0.549938	-1.38883	0	0	0	28	24	20	4	9	1	6	1	CCN1,CDKN1C,FZD5,GJB5,IGF2,NCOA1,RSPO3,SPINT1,TRIM28	FGFR2
gobp	GOBP_EMBRYONIC_SKELETAL_JOINT_DEVELOPMENT	0.422435	0.75979	0.0225166	-0.473903	-1.05255	0	0	0	15	13	9	4	4	4	3	4	COL2A1,HYAL1,SHOX2,WNT9A	BMP4,CTNNB1,OSR1,OSR2
gobp	GOBP_EMBRYONIC_SKELETAL_JOINT_MORPHOGENESIS	0.602123	0.876053	0.0175725	-0.435725	-0.91127	0	0	0	11	10	6	4	3	4	2	4	COL2A1,HYAL1,SHOX2	BMP4,CTNNB1,OSR1,OSR2
gobp	GOBP_EMBRYONIC_SKELETAL_SYSTEM_DEVELOPMENT	0.0173832	0.184921	0.117107	-0.442438	-1.4079	1	0	0	132	106	77	29	24	14	17	11	CHST11,COL2A1,FOXC2,GLI3,HAND2,HOXB3,HOXC4,HOXC9,HOXD3,HYAL1,KIAA1217,MDFI,NDST1,PCSK5,PDGFRA,SHOX2,SMAD3,TFAP2A,TGFB3,TGFBR2,WNT11,WNT9A,XYLT1,ZEB1	BMP4,CTNNB1,DLG1,EDNRA,FGFR2,FLVCR1,MKS1,MTHFD1,OSR1,OSR2,SLC39A1,SULF1,TAPT1,TBX1
gobp	GOBP_EMBRYONIC_SKELETAL_SYSTEM_MORPHOGENESIS	0.0413104	0.284359	0.0766085	-0.446874	-1.37237	1	0	0	97	80	60	20	18	10	12	7	CHST11,COL2A1,FOXC2,GLI3,HOXB3,HOXC4,HOXC9,HOXD3,HYAL1,MDFI,NDST1,PDGFRA,SHOX2,SMAD3,TFAP2A,TGFB3,TGFBR2,ZEB1	BMP4,CTNNB1,DLG1,FGFR2,FLVCR1,MTHFD1,OSR1,OSR2,SLC39A1,TBX1
gobp	GOBP_EMBRYONIC_VISCEROCRANIUM_MORPHOGENESIS	0.272466	0.642447	0.0307562	-0.579498	-1.18369	0	0	0	11	9	7	2	3	2	2	2	CHST11,FOXC2,NDST1	MTHFD1,TBX1
gobp	GOBP_EMBRYO_IMPLANTATION	0.00337224	0.0694872	0.285313	-0.584753	-1.65008	1	0	0	63	45	31	14	22	6	17	3	ACVR1B,BSG,EPO,FBLN1,FKBP4,GJA1,IGFBP7,IL1B,ITGB4,MMP2,MMP9,PCSK5,PPARD,PTGS2,RECK,STC1,STC2,SYDE1,TGFBR2,TRIM28,TRO,VEGFA	ARHGDIB,C1QBP,DDR1,H3-3B,RPL29,YTHDF3
gobp	GOBP_ENAMEL_MINERALIZATION	0.0586384	0.329954	0.0698182	-0.621025	-1.44226	0	0	0	23	16	12	4	7	2	6	2	AMTN,CNNM4,FAM20A,MSX2,NECTIN1,ODAPH,SLC4A2	STIM1,TBX1
gobp	GOBP_ENDOCARDIAL_CUSHION_DEVELOPMENT	0.112849	0.444781	0.0468689	-0.468336	-1.30242	0	0	0	50	41	30	11	13	3	8	3	ACVRL1,BMP2,CITED2,ERBB3,JAG1,MDM2,MSX2,RBM24,SOX9,TBX3,TBX5,TGFB3,TGFBR2	BMP4,MSX1,TGFB2
gobp	GOBP_ENDOCARDIAL_CUSHION_FORMATION	0.759749	0.957334	0.0128627	-0.31169	-0.801039	0	0	0	31	26	17	9	5	3	3	3	BMP2,MSX2,TBX3,TGFB3,TGFBR2	BMP4,MSX1,TGFB2
gobp	GOBP_ENDOCARDIAL_CUSHION_MORPHOGENESIS	0.419949	0.757091	0.0214063	-0.389066	-1.0409	0	0	0	40	33	23	10	8	3	5	3	ACVRL1,BMP2,MDM2,MSX2,SOX9,TBX3,TGFB3,TGFBR2	BMP4,MSX1,TGFB2
gobp	GOBP_ENDOCARDIUM_DEVELOPMENT	0.563397	0.854296	0.0185561	-0.450028	-0.941183	0	0	0	12	10	5	5	2	1	1	0	OVOL2,STK4	STK3
gobp	GOBP_ENDOCHONDRAL_BONE_MORPHOGENESIS	0.0223862	0.211559	0.107942	-0.510317	-1.47308	1	0	0	58	51	34	17	18	7	12	6	ANXA6,BPNT2,COL2A1,COMP,CSGALNACT1,DLX5,FOXC1,MEF2C,MEF2D,MMP13,NAB2,POR,RARG,SHOX2,SMPD3,SOX9,STC1,TGFBR2	BMP4,BMP6,BMPR1B,COL27A1,FGFR3,RARA,TRIP11
gobp	GOBP_ENDOCRINE_HORMONE_SECRETION	0.111361	0.443705	0.0475641	-0.4787	-1.31101	0	0	0	54	38	27	11	13	5	11	5	CGA,DAB2,FOXD1,FZD4,GAL,GJA1,IL1B,INHBA,LEP,RAB11FIP1,RAB11FIP5,TBX3,UCN	BMP6,C1QTNF1,GATA3,PPARG,RAB8B
gobp	GOBP_ENDOCRINE_PANCREAS_DEVELOPMENT	0.05861	0.329954	0.0676102	-0.522845	-1.39881	0	0	0	47	33	23	10	12	3	8	2	CDH2,EIF2AK3,FOXA2,GIPR,GSK3B,HES1,HNF4A,IL6,IL6R,PAX6,SOX4,SOX9	BAD,BMP4,BMP6
gobp	GOBP_ENDOCRINE_PROCESS	0.0400198	0.279048	0.0789036	-0.466634	-1.39621	1	0	0	92	65	48	17	21	5	16	5	ACE,AVPR1B,CGA,CTSZ,CYBA,DAB2,F2RL1,FOXD1,FZD4,GAL,GJA1,IL1B,INHBA,KRAS,LEP,PCSK5,RAB11FIP1,RAB11FIP5,RPS6KA2,TBX3,UCN	BMP6,C1QTNF1,GATA3,PPARG,RAB8B
gobp	GOBP_ENDOCRINE_SYSTEM_DEVELOPMENT	0.10694	0.437268	0.045805	-0.400947	-1.25366	0	0	0	139	92	61	31	30	15	21	13	BMP2,CDH2,CDKN1C,CGA,CITED2,CRKL,EIF2AK3,FOXA2,GIPR,GSK3B,HES1,HNF4A,HOXB3,HOXD3,IL6,IL6R,MAP2K1,MAPK3,MDK,PAX6,PAX8,PDGFRA,PITX1,PITX2,RAF1,SMAD3,SOX4,SOX9,STRA6,WNT11	ALDH1A2,BAD,BMP4,BMP6,CYP1B1,DKK3,EDNRA,FOXE1,GATA3,MAPK1,PCSK1,SOX2,SRD5A1,TBX1,WNT4
gobp	GOBP_ENDOCYTIC_RECYCLING	0.808963	0.978202	0.0102161	-0.266399	-0.809911	0	0	0	87	74	47	27	14	7	10	4	ARF6,ATP6AP1,DENND1B,DENND1C,EHD4,ENTR1,EPG5,LMTK2,MICALL1,PLA2G4E,RAB13,STX6,VPS53,ZDHHC2	CCDC93,GRIP1,INPP5F,RAB11A,SNX4,SORL1,VPS35L
gobp	GOBP_ENDOCYTOSIS	0.0135067	0.160879	0.1245	-0.359625	-1.27017	1	0	0	759	467	309	158	166	64	121	48	ABCA1,ABCA13,ABL1,ABL2,ACHE,ACTB,ACTG1,ADGRB1,ADRB2,AHI1,AMN,ANGPT1,ANKRD13D,AP2A1,ARC,ARF6,ARHGAP27,ARRB2,ATP9B,BCL2L1,BICD1,BIN2,BMP2K,BTBD9,C3,CACNG4,CD163,CD163L1,CD2AP,CD36,CD81,CDH13,CLCN3,CLIP3,CLTB,CSNK1E,CXCR1,CXCR2,DAB2,DBNL,DENND1B,DENND1C,DKK1,DLG4,DMBT1,DNAJC6,DNM1,DNM2,DOCK2,DPYSL2,EGF,EHBP1,EHD4,ENDOU,ENPP1,ENPP2,EPN1,EPN2,EPN3,EPS15L1,EZR,F2RL1,FCHO1,FCHO2,FCHSD2,FKBP15,FNBP1,FOLR…	ABCA7,AP1S1,AP2M1,APOC1,APOE,B2M,BECN1,BTBD8,CALCRL,CANX,CAV1,CAV2,CD14,CD177,CD9,CDC42,CDK5,CTSL,CTTN,DNAJC13,DNM1L,EEF2K,FNBP1L,GRIA1,GRK3,GRK4,GULP1,HEATR5B,IL10RA,INPP5F,ITGAM,ITGAV,LDLRAD3,LGALS3,LMBRD1,LRP12,LRRK2,LY75,M6PR,MAPK1,MARCHF2,MIR27B,OCIAD1,PLCG2,PPT1,PRKD1,RABEP1,RABGAP1L,SCARA3,SCARB2,SDCBP,SFTPA1,SLC9B2,SNCA,SNX1,SNX5,SORL1,STON1,SYNJ2BP,TMPRSS4,TPCN2,TREM2,VPS28,ZFYVE16
gobp	GOBP_ENDOCYTOSIS_INVOLVED_IN_VIRAL_ENTRY_INTO_HOST_CELL	0.452836	0.781934	0.0335	0.454376	1.00431	0	0	0	9	8	3	5	1	4	1	1	TPCN1	CAV1,CAV2,CTSL,TPCN2
gobp	GOBP_ENDODERMAL_CELL_DIFFERENTIATION	0.0367239	0.265717	0.0853949	-0.527663	-1.44511	1	0	0	53	38	24	14	14	7	11	5	COL8A1,DKK1,FN1,HMGA2,INHBA,ITGA5,ITGB5,LAMA3,LAMB3,MMP15,MMP2,MMP8,MMP9,PAF1	CTNNB1,CTR9,ITGAV,LAMB1,LEO1,MACROH2A1,SOX2
gobp	GOBP_ENDODERMAL_CELL_FATE_COMMITMENT	0.583585	0.866193	0.0294678	0.385118	0.899337	0	0	0	22	10	5	5	2	4	1	4	DKK1,PAF1	CTNNB1,CTR9,LEO1,SOX2
gobp	GOBP_ENDODERM_DEVELOPMENT	0.0239401	0.217901	0.10325	-0.48764	-1.44655	1	0	0	88	62	41	21	22	8	17	6	ARC,COL8A1,DKK1,DUSP1,DUSP5,FN1,HDAC1,HMGA2,INHBA,ITGA5,ITGB5,LAMA3,LAMB3,MMP15,MMP2,MMP8,MMP9,PAF1,PAX9,PELO,SMAD3,SOX7	BMP4,CTNNB1,CTR9,ITGAV,LAMB1,LEO1,MACROH2A1,SOX2
gobp	GOBP_ENDODERM_FORMATION	0.0183307	0.189512	0.120855	-0.536636	-1.50801	1	0	0	64	44	29	15	17	7	14	5	COL8A1,DKK1,DUSP1,DUSP5,FN1,HMGA2,INHBA,ITGA5,ITGB5,LAMA3,LAMB3,MMP15,MMP2,MMP8,MMP9,PAF1,SOX7	CTNNB1,CTR9,ITGAV,LAMB1,LEO1,MACROH2A1,SOX2
gobp	GOBP_ENDOMEMBRANE_SYSTEM_ORGANIZATION	0.901157	1	0.00512592	-0.237936	-0.84062	0	0	0	601	472	261	211	124	83	90	61	ABCA1,AKAP8L,AKT2,AKTIP,ALS2CL,ANK3,ANKLE2,ANXA6,AP3D1,AR,ATP10A,ATP2A2,BAG6,BAIAP2L1,BAIAP2L2,BIN2,BLOC1S3,CAMSAP2,CAMSAP3,CCDC136,CERT1,CHMP4C,CLCN3,CORO1C,CTDNEP1,DCTN1,DMPK,DNM1,DNM2,DOP1B,DYSF,EIF2AK3,ESYT3,EXOC8,FA2H,FAM174B,FER1L4,FER1L5,FER1L6,FHDC1,FOLR1,GET4,GOLGA2,GOLPH3,GPER1,GRIK5,GSN,IZUMO1,KIFC3,LAPTM4B,LEMD3,LMNA,LPIN1,LYST,MAP2K1,MAP2K2,MAPK3,MICALL1,MTSS2,MYH9,MYO18A,NDRG1,NOX5,…	A4GALT,ABCA7,AKAP9,ANXA8,ANXA8L1,AQP11,ARL1,ARV1,ATP8B4,BLOC1S6,BNIP1,CAMLG,CAV1,CAV2,CCDC47,CD9,CDC42,CDK1,CHMP5,COG2,COG8,CSNK1A1,DNAJC13,DNM1L,EMC2,EMC3,EMC7,FHIP1B,FNBP1L,GOLGB1,GRAMD2A,IST1,KNL1,LAMTOR1,LMNB1,LPCAT3,LRRK2,MAPK1,MTSS1,MYOF,NEMP1,OPTN,P2RX7,PALS1,PDCD10,PDE4DIP,PI4K2B,PLEKHJ1,PLK1,PLSCR1,PLSCR4,PLSCR5,POLR2M,PRKD1,RAB11A,RAB18,RAB3GAP1,REEP5,RILP,SCARB2,SEC23IP,SEC61A1,SH3GLB1…
gobp	GOBP_ENDONUCLEOLYTIC_CLEAVAGE_INVOLVED_IN_RRNA_PROCESSING	0.871401	1	0.0239501	0.2602	0.675357	0	0	0	17	15	7	8	2	4	2	1	BOP1,TBL3	ABT1,BMS1,RCL1,UTP20
gobp	GOBP_ENDONUCLEOLYTIC_CLEAVAGE_IN_ITS1_TO_SEPARATE_SSU_RRNA_FROM_5_8S_RRNA_AND_LSU_RRNA_FROM_TRICISTRONIC_RRNA_TRANSCRIPT_SSU_RRNA_5_8S_RRNA_LSU_RRNA	0.450754	0.781275	0.0340301	0.439879	1.00111	0	0	0	10	9	4	5	0	3	0	1		ABT1,RCL1,UTP20
gobp	GOBP_ENDOPLASMIC_RETICULUM_CALCIUM_ION_HOMEOSTASIS	0.972447	1	0.0092354	-0.217926	-0.556032	0	0	0	25	25	12	13	5	4	2	2	ATP2A2,CAMK2D,HERPUD1,ITPR1,TMTC4	CCDC47,FIS1,TMBIM6,TMCO1
gobp	GOBP_ENDOPLASMIC_RETICULUM_LOCALIZATION	0.860532	1	0.0221776	0.293358	0.648411	0	0	0	9	8	4	4	2	2	1	2	ESYT3,VAPB	GRAMD2A,POLR2M
gobp	GOBP_ENDOPLASMIC_RETICULUM_MANNOSE_TRIMMING	0.536536	0.836176	0.0187954	-0.426608	-0.962605	0	0	0	20	14	7	7	4	0	4	0	AMFR,EDEM1,RNF103,SYVN1
gobp	GOBP_ENDOPLASMIC_RETICULUM_MEMBRANE_ORGANIZATION	0.705561	0.930746	0.0272088	0.326189	0.814833	0	0	0	14	13	5	8	2	4	1	1	RTN4,VAPB	BNIP1,LPCAT3,REEP5,STEEP1
gobp	GOBP_ENDOPLASMIC_RETICULUM_ORGANIZATION	0.998797	1	0.0323433	0.158443	0.59322	0	0	0	99	85	41	44	16	18	13	13	BAG6,CERT1,DOP1B,EIF2AK3,ESYT3,GET4,REEP3,REEP4,RTN3,RTN4,SEC16A,SPTSSB,TMCC1,TMEM38A,TOR1B,VAPB	BNIP1,CAMLG,CAV2,CCDC47,DNM1L,EMC2,EMC3,EMC7,GRAMD2A,LPCAT3,LRRK2,POLR2M,RAB18,RAB3GAP1,REEP5,SEC61A1,STEEP1,TMEM33
gobp	GOBP_ENDOPLASMIC_RETICULUM_TO_CYTOSOL_TRANSPORT	0.957455	1	0.0247084	0.209285	0.621441	0	0	0	29	27	17	10	9	1	5	1	BRSK2,EDEM1,HERPUD1,HM13,NPLOC4,SELENOS,SYVN1,UBE2J1,YOD1	UFD1
gobp	GOBP_ENDOPLASMIC_RETICULUM_TO_GOLGI_VESICLE_MEDIATED_TRANSPORT	0.99918	1	0.0387481	0.147957	0.584504	0	0	0	147	124	57	67	17	19	7	15	ANK1,CREB3L2,ERGIC1,GOLGA2,GOPC,KDELR1,KDELR2,RAB2A,SCAP,SEC16A,SEC24A,SEC24C,STX5,TBC1D20,VAPB,YIF1A,YIPF4	COPB1,COPG1,GAS1,LRRK2,PEF1,PGAP1,SEC22C,SEC23B,SEC23IP,SEC24B,SORL1,STEEP1,TMED4,TRAPPC11,TRAPPC2L,TRAPPC4,TRAPPC6B,TRIP11,USE1
gobp	GOBP_ENDOPLASMIC_RETICULUM_TUBULAR_NETWORK_ORGANIZATION	0.954918	1	0.0231607	0.215594	0.585005	0	0	0	18	18	7	11	4	3	3	3	REEP3,REEP4,RTN3,RTN4	RAB18,RAB3GAP1,TMEM33
gobp	GOBP_ENDOPLASMIC_RETICULUM_UNFOLDED_PROTEIN_RESPONSE	0.683622	0.918329	0.0128835	-0.293113	-0.882811	0	0	0	80	69	41	28	19	8	10	6	AGR2,AMFR,BOK,CREB3L2,CTH,DAB2IP,EIF2AK3,ERO1A,HERPUD1,HSPA5,NCK2,PPP1R15A,RHBDD2,SELENOS,STC2,TBL2,TMTC4,VAPB,YOD1	ABCA7,COPS5,CREB3,CREB3L4,DDRGK1,TMEM33,UFL1,XBP1
gobp	GOBP_ENDOSOMAL_TRANSPORT	0.872696	1	0.00688913	-0.241869	-0.822021	0	0	0	257	226	137	89	53	34	37	20	ABCA1,AGAP2,AP3D1,ARF6,ATP6AP1,CHMP4C,CORO1C,DCLK1,DCTN1,DENND1B,DENND1C,DENND2A,EHD4,ENTR1,EPG5,EPS15L1,ITSN2,LAPTM4B,LEPROTL1,LMTK2,LYST,MICALL1,MYO5B,PHETA1,PICALM,PLA2G4E,RAB13,RAB6A,RAB6B,RASSF9,RBSN,REPS1,REPS2,RGP1,RHOBTB3,SLC66A2,SNX18,SNX33,SNX9,SORT1,STX10,STX5,STX6,SURF4,TBC1D10A,TBC1D10B,TINAGL1,TMCC1,TOM1,UBE2O,USP7,VPS53,ZDHHC2	ANXA8,ANXA8L1,AP5M1,AP5S1,ARL1,BLOC1S6,BTBD8,CCDC93,CHMP5,DENND10,GRIP1,HEATR5B,INPP5F,LAMTOR1,LRRK2,PLEKHJ1,RAB11A,RILP,SNX1,SNX4,SNX5,SNX8,SORL1,SQSTM1,TBC1D14,TMEM87A,VAMP3,VPS25,VPS28,VPS35L,VPS36,VTI1B,WASHC4,ZFYVE16
gobp	GOBP_ENDOSOMAL_VESICLE_FUSION	0.774656	0.962902	0.0140612	-0.376368	-0.768778	0	0	0	10	9	4	5	1	2	1	2	SAMD9	VPS41,VPS8
gobp	GOBP_ENDOSOME_ORGANIZATION	0.935774	1	0.0335763	0.204542	0.763951	0	0	0	91	84	40	44	18	20	12	13	AKTIP,ALS2CL,CHMP4C,CLCN3,CORO1C,DNM1,EXOC8,LAPTM4B,PHETA1,PI4K2A,RAB22A,SNX33,STX6,TMCC1,TMEM127,VPS18,VPS37B,VPS37C	ANXA8,ANXA8L1,AQP11,BLOC1S6,CHMP5,DNAJC13,FHIP1B,IST1,LAMTOR1,PI4K2B,PLEKHJ1,RAB11A,RILP,SCARB2,SQSTM1,VPS25,VPS28,VPS36,WASHC4,WASHC5
gobp	GOBP_ENDOSOME_TO_LYSOSOME_TRANSPORT	0.995578	1	0.00748488	-0.18256	-0.531954	0	0	0	64	54	28	26	10	9	5	8	ADRB2,AKTIP,AP3D1,CACNG4,DENND3,EPG5,LYST,RHOB,SORT1,VPS18	DTX3L,FHIP1B,M6PR,MTM1,RILP,SNAPIN,TPCN2,VIPAS39,VPS41
gobp	GOBP_ENDOSOME_TO_PLASMA_MEMBRANE_PROTEIN_TRANSPORT	0.532484	0.834668	0.0189087	-0.427799	-0.965291	0	0	0	17	14	6	8	2	2	1	0	ATP6AP1,ZDHHC2	GRIP1,RAB11A
gobp	GOBP_ENDOSOME_TRANSPORT_VIA_MULTIVESICULAR_BODY_SORTING_PATHWAY	0.978428	1	0.0247279	0.195654	0.59954	0	0	0	36	31	16	15	5	6	3	4	CHMP4C,LAPTM4B,LEPROTL1,LYST,SORT1	CHMP5,DENND10,RILP,VPS25,VPS28,VPS36
gobp	GOBP_ENDOTHELIAL_CELL_ACTIVATION	0.0542763	0.321001	0.074388	-0.692789	-1.44889	0	0	0	11	10	5	5	3	1	3	1	BMPER,PRMT5,TCIM	PPIA
gobp	GOBP_ENDOTHELIAL_CELL_APOPTOTIC_PROCESS	0.23778	0.608825	0.0304986	-0.416284	-1.16981	0	0	0	82	44	33	11	14	6	11	5	ABL1,AKR1C3,ANGPT1,COL4A3,DAB2IP,FOXO3,GAS6,GPER1,MAP3K5,MAPK7,RGCC,SERPINE1,TNF,TNFAIP3	ANGPTL4,FGA,GATA3,MIR590,PDCD4,SEMA5A
gobp	GOBP_ENDOTHELIAL_CELL_CHEMOTAXIS	0.465238	0.787259	0.0202563	-0.399418	-1.0087	0	0	0	32	24	19	5	8	3	6	2	EGR3,FGF1,HSPB1,LGMN,RAB13,SMOC2,TMSB4X,VEGFA	MIR149,PRKD1,SEMA5A
gobp	GOBP_ENDOTHELIAL_CELL_DEVELOPMENT	0.208065	0.575684	0.0321461	-0.395487	-1.17957	0	0	0	86	64	47	17	19	7	16	4	CLDN1,COL22A1,EZR,F2RL1,FASN,IL1B,PDE2A,PECAM1,PLCB1,RAPGEF2,ROBO4,S1PR2,S1PR3,STC1,TJP2,TJP3,TNF,VEGFA,VEZF1	CCM2,CLDN5,EDNRA,MARVELD2,PDE4D,RAP1B,RDX
gobp	GOBP_ENDOTHELIAL_CELL_MIGRATION	0.108169	0.438533	0.043269	-0.356423	-1.20071	0	0	0	309	201	133	68	67	28	49	23	ABL1,ACVRL1,ADGRB1,ADTRP,AKT3,ANGPT1,ANGPT4,ANXA3,ATOH8,ATP2B4,BMPER,CDH13,CIB1,DAB2IP,DCN,EFNA1,EGF,EGR3,EPHB4,FGF1,FGFBP1,FOXC2,FUT1,GPLD1,GREM1,GRN,HDAC5,HMOX1,HSPB1,ID1,ITGB1,ITGB3,JUP,KLF4,LGMN,LPXN,MAP2K3,MEF2C,MIR210,MMRN2,MYH9,NRP2,NUS1,PDGFB,PIK3CB,PIK3CD,PTGS2,PTK2,PTK2B,PTN,PTPRM,RAB13,RGCC,RHOB,RHOJ,S100A2,SASH1,SIRT1,SMOC2,SPRED1,SRPX2,STC1,TMSB4X,TNF,VEGFA,VEGFC,WNT7A	ADAM17,AMOT,APOE,ATP5F1A,ATP5F1B,BMP4,CYP1B1,DPP4,FAP,FBXW7,GATA3,GFUS,HMGB1,ITGB1BP1,MIR149,MIR221,MIR27B,PDCD10,PLK2,PPARG,PRCP,PRKD1,PTP4A3,SEMA5A,SP100,STARD13,STAT1,SYNJ2BP
gobp	GOBP_ENDOTHELIAL_CELL_MORPHOGENESIS	0.0792464	0.382089	0.0610139	-0.669882	-1.40098	0	0	0	18	10	9	1	2	0	2	0	COL22A1,STC1
gobp	GOBP_ENDOTHELIAL_CELL_PROLIFERATION	0.502432	0.813766	0.0161398	-0.305147	-0.99272	0	0	0	214	133	82	51	44	29	28	22	ACVRL1,AKT3,ANGPT1,ANGPT4,ARG1,ATOH8,BMP2,BMPER,CCL24,CDH13,COL4A3,CXCL12,CYBA,ECM1,EGF,EGFL7,EGR3,FGFBP1,FUT1,FUT2,HMOX1,IGF2,ITGB3,JUN,LEP,MDK,MEF2C,MMRN2,MYDGF,NOX5,NRARP,NRP2,PDGFB,PIK3CB,PIK3CD,PLXNB3,PTPRM,RGCC,SIRT1,TIE1,TNF,VEGFA,VEGFC,XDH	ADAM17,AIMP1,ALDH1A2,ANG,APOE,ATP5F1A,BMP4,BMP6,CAV1,CAV2,CCL11,CCL26,DLG1,HMGB1,HMGB2,ITGB1BP1,LRG1,MIR149,MIR222,MIR27B,NRAS,PDCD10,PDCL3,PPARG,PRKD1,SEMA5A,STAT1,SULF1,SYNJ2BP
gobp	GOBP_ENDOTHELIN_RECEPTOR_SIGNALING_PATHWAY	0.233702	0.604394	0.0335254	-0.581117	-1.21534	0	0	0	12	10	8	2	3	2	2	2	BCAR3,CRKL,PTK2B	CDC42,EDNRA
gobp	GOBP_ENDOTHELIUM_DEVELOPMENT	0.0378204	0.2706	0.0782806	-0.419354	-1.34461	1	0	0	164	116	82	34	32	12	26	9	ACVRL1,ATOH8,CLDN1,COL22A1,EZR,F2RL1,FASN,FGF1,FOXC2,GJA5,ID1,IL1B,ITGAX,JAG1,KDM6B,PDE2A,PECAM1,PLCB1,RAPGEF2,RHOB,ROBO4,S1PR2,S1PR3,STC1,TIE1,TJP2,TJP3,TNF,VEGFA,VEZF1,XDH,ZEB1	BMP4,BMP6,CCM2,CLDN5,CTNNB1,EDNRA,MARVELD2,PDE4D,PDPN,RAP1B,RDX,STARD13
gobp	GOBP_ENERGY_DERIVATION_BY_OXIDATION_OF_ORGANIC_COMPOUNDS	0.52017	0.825253	0.0911297	0.224721	0.986044	0	0	0	361	288	107	181	47	112	38	86	ACADVL,AK4,AKT2,BNIP3,COQ10B,COX7A1,DYRK2,ENPP1,ETFB,ETFDH,GBA1,GBE1,GFPT2,GSK3B,IDH2,IGF2,IRS1,IRS2,LEP,MIR210,MRAP2,MYBBP1A,MYC,NR1D1,NR4A3,OGDH,OPN3,PHLDA2,PINK1,PPIF,PPP1CB,PPP1CC,PPP1R3B,PPP1R3G,PRKAG3,PTGES3,PYGB,PYGL,RB1CC1,RUBCNL,SELENOS,SOD2,SORBS1,STBD1,STK40,TNF,UCN	ACADM,ADSL,AFG1L,AGL,ATP5F1A,ATP5F1B,ATP5F1C,ATP5ME,ATP5MF,ATP5PB,ATP5PD,ATP5PF,ATP5PO,ATPSCKMT,CAT,CCNB1,CDK1,CHCHD10,CISD1,COQ10A,COQ9,COX15,COX4I1,COX5B,COX6A1,COX7A2,COX7A2L,COX7C,CYC1,CYCS,DGUOK,DHTKD1,DLAT,DLD,EPM2AIP1,FH,GHITM,GYG1,IDH1,IDH3B,IDH3G,IREB2,ISCU,KL,MDH1,MRPS36,MSH2,MT-ATP6,MT-ATP8,MT-CO1,MT-CO2,MT-CO3,MT-CYB,MT-ND4,MT-ND4L,MTFR1L,MTFR2,MTLN,NDUFA1,NDUFA10,NDUFA2,NDUFA3,NDUFA4…
gobp	GOBP_ENERGY_HOMEOSTASIS	0.129357	0.470504	0.0438807	-0.472476	-1.28973	0	0	0	43	37	21	16	11	9	11	5	ACACB,AMPD2,CD36,CRTC1,EIF4G1,FOXO1,METRNL,MRAP2,NMU,NR4A3,SIRT1	MFSD2A,OMA1,PASK,PRCP,PRKAA1,RRP8,SQSTM1,SUV39H1,UBB
gobp	GOBP_ENERGY_RESERVE_METABOLIC_PROCESS	0.198059	0.564562	0.0329157	-0.392624	-1.18252	0	0	0	96	69	48	21	28	12	24	9	AKT2,DYRK2,ENPP1,GBE1,GFPT2,GSK3B,IGF2,IRS1,IRS2,LEP,MRAP2,MYC,NR1D1,PHLDA2,PPP1CB,PPP1CC,PPP1R3B,PPP1R3G,PRKAG3,PTGES3,PYGB,PYGL,RB1CC1,RUBCNL,SELENOS,SORBS1,STBD1,STK40	ACADM,AGL,EPM2AIP1,GYG1,KL,PASK,PHKB,PID1,PPP1R3C,PPP1R3D,PPP1R3E,UGP2
gobp	GOBP_ENGULFMENT_OF_APOPTOTIC_CELL	0.374316	0.727738	0.0243424	-0.474713	-1.08811	0	0	0	20	15	10	5	7	3	5	2	ADGRB1,MEGF10,RAC2,RHOBTB1,RHOBTB2,XKR6,XKR8	ABCA7,BECN1,TREM2
gobp	GOBP_ENSHEATHMENT_OF_NEURONS	0.453289	0.781934	0.0177861	-0.314424	-1.01422	0	0	0	156	123	79	44	42	22	31	18	AKT2,ASPA,B4GALT5,CLDN11,CMTM8,DAG1,EIF2AK3,ERBB2,FA2H,GAL3ST1,GJC3,HES5,HEXB,HGF,ID4,ITGAX,ITGB4,KLK6,KLK8,LPIN1,MAL2,MALL,MTMR2,NAB2,NDRG1,NFASC,ORMDL3,PARD3,PPARD,PTN,QKI,RARG,RNF10,SCN8A,SH3TC2,SKI,TENM4,TMEM98,TNF,TNFRSF21,TYMP,WASF3	AFG3L2,CD9,CLDN5,CNTN1,CTNNB1,CTSC,DLG1,EIF2B2,GNPAT,KIF14,MBP,NTRK2,PALS1,PLLP,PMP22,POU3F1,PTPRZ1,RARA,SERINC5,SIRT2,SLC25A12,ZPR1
gobp	GOBP_ENTEROENDOCRINE_CELL_DIFFERENTIATION	0.398197	0.744076	0.0227368	-0.423281	-1.0596	0	0	0	33	23	15	8	5	3	2	2	CDH2,GSK3B,HES1,HNF4A,PAX6	BAD,BMP4,BMP6
gobp	GOBP_ENTRAINMENT_OF_CIRCADIAN_CLOCK	0.407277	0.74881	0.0220404	-0.39989	-1.04642	0	0	0	36	29	20	9	10	5	8	4	BHLHE40,CRTC1,FBXL12,NR2F6,PER1,PHLPP1,PPP1CB,PPP1CC,SIK1,USP2	BMAL2,FBXL6,FBXL8,ID2,RBM4B
gobp	GOBP_ENTRY_INTO_HOST	0.495753	0.809752	0.016354	-0.306925	-0.996139	0	0	0	207	129	86	43	42	25	28	18	AVPR1B,BSG,CD74,CD81,CLDN1,CTSB,DAG1,EGFR,FUCA2,GAS6,GRK2,GSN,HLA-DRB1,HSPA1A,HSPA1B,ITCH,ITGA5,ITGB1,ITGB3,ITGB5,KPNA3,KRT6A,LAMP1,LDLR,LGALS1,MID2,NECTIN1,NECTIN4,P4HB,PTX3,PVR,SLC52A2,SMPD1,TFRC,TPCN1,TRIM11,TRIM25,TRIM6,TRIM62,TRIML2,TYRO3,VPS18	CAV1,CAV2,CD86,CDK1,CH25H,CTSL,CXADR,DYNLT1,EXOC2,ITGAV,PHB1,PLSCR1,SCARB2,SERPINB3,SLC20A2,TMPRSS4,TNFRSF14,TPCN2,TRIM10,TRIM21,TRIM22,TRIM38,VAMP8,WWP1,XPR1
gobp	GOBP_ENTRY_OF_BACTERIUM_INTO_HOST_CELL	0.958888	1	0.020832	0.23648	0.538202	0	0	0	9	9	4	5	2	3	1	2	FUCA2,KRT6A	CAV1,EXOC2,ITGAV
gobp	GOBP_ENUCLEATE_ERYTHROCYTE_DIFFERENTIATION	0.750961	0.953962	0.0247345	0.331525	0.754513	0	0	0	9	9	5	4	1	3	1	2	CEBPG	ID2,MAEA,MB
gobp	GOBP_EOSINOPHIL_CHEMOTAXIS	0.0507775	0.316122	0.113319	0.627422	1.53762	0	0	0	23	12	4	8	2	5	2	5	CCL24,CCL8	CCL11,CCL26,DAPK2,HRH1,LGALS3
gobp	GOBP_EOSINOPHIL_MIGRATION	0.0556454	0.325873	0.109216	0.597935	1.52563	0	0	0	27	14	5	9	2	5	2	5	CCL24,CCL8	CCL11,CCL26,DAPK2,HRH1,LGALS3
gobp	GOBP_EPHRIN_RECEPTOR_SIGNALING_PATHWAY	0.403234	0.745731	0.0214413	-0.369157	-1.04647	0	0	0	54	46	31	15	17	6	14	6	CDK5R1,EFNA1,EFNA3,EFNA5,EPHA8,EPHB2,EPHB4,EPHB6,FYN,LYN,MMP2,MMP9,NCK2,NGEF,PTK2,SIPA1L1,TIAM1	ANKS1B,EPHA1,GIT1,KALRN,NTRK1,PAK1
gobp	GOBP_EPIBOLY	0.30494	0.668763	0.0265208	-0.415183	-1.12203	0	0	0	44	35	20	15	12	8	9	6	ACVRL1,ARHGAP24,ARHGAP35,CARMIL2,CCN1,FERMT2,HBEGF,ITGA5,MMP12,MRTFA,MSX2,WNT7A	ADAM17,CD44,DDR1,LCP1,MIR221,PDCD10,PDPN,PHLDB2
gobp	GOBP_EPIDERMAL_CELL_DIFFERENTIATION	0.00829604	0.116753	0.165406	-0.423154	-1.41592	1	0	1	224	183	116	67	70	26	53	18	ABCA12,AKR1C3,BCR,CASP14,CDH23,CDSN,CNFN,CYP26B1,DSP,EREG,ERRFI1,ESRP1,ETV4,EVPL,EXPH5,FA2H,FLG,FLNB,FOXC1,GRHL1,HDAC1,HES1,HES5,HRNR,IL1A,IVL,JAG1,KAZN,KLF4,KLF7,KLK5,KRT10,KRT17,KRT84,LIPM,LIPN,MAFF,MAFG,MAP2K1,MSX2,OPN3,OVOL1,OVOL2,PAFAH1B1,PAX6,PITX2,PPL,PRKCH,SAV1,SFN,SHARPIN,SLITRK6,SPRR1A,SPRR1B,SPRR2A,SPRR2B,SPRR2D,SPRR2E,SPRR2F,SPRR3,STK4,SULT2B1,TCHH,TGM1,TMC1,TMEM79,UGCG,USH2A,WHRN,ZFP…	ADAM9,ALOX15B,AQP3,ASAH1,BCL11B,BMP4,CASP3,CDH3,CTNNB1,CYP27B1,JAG2,LCE3A,LIPK,MACROH2A1,MACROH2A2,PALLD,POU3F1,PPHLN1,SCEL,SEC24B,SLC4A7,SRSF6,TGM3,TP63,WDPCP,ZBED2
gobp	GOBP_EPIDERMIS_DEVELOPMENT	0.00193556	0.0490829	0.45506	-0.409207	-1.41477	1	1	1	371	297	196	101	107	40	79	29	ABCA12,ACVR1B,AKR1C3,ATP2A2,BCR,BNC1,CALML5,CASP14,CCN2,CDH23,CDSN,CNFN,CYP26B1,DKK1,DSP,EDA2R,EGFR,EMP1,EREG,ERRFI1,ESRP1,ETV4,EVPL,EXPH5,FA2H,FABP5,FLG,FLNB,FOXC1,FOXQ1,GAL,GJB5,GRHL1,GRHL3,HDAC1,HES1,HES5,HLA-DRB1,HRNR,IFT172,IGFBP5,IL1A,INHBA,IVL,JAG1,KAZN,KLF4,KLF7,KLK14,KLK5,KRT10,KRT15,KRT17,KRT31,KRT34,KRT84,LAMA3,LAMB3,LAMC2,LIPM,LIPN,LRP4,MAFF,MAFG,MAP2K1,MSX2,NAB2,OPN3,OVOL1,OVOL2,PAFA…	ADAM9,ALOX15B,APCDD1,AQP3,ASAH1,ATP2C1,BCL11B,BMP4,CASP3,CDH3,COL17A1,CTNNB1,CYP27B1,FGFR2,FOXE1,FST,JAG2,KLK7,LCE3A,LGR5,LIPK,MACROH2A1,MACROH2A2,MYSM1,NTF4,PALLD,POU3F1,PPHLN1,SCEL,SEC24B,SLC4A7,SOX21,SRSF6,TGFB2,TGM3,TNFRSF19,TP63,WDPCP,WNT10A,ZBED2
gobp	GOBP_EPIDERMIS_MORPHOGENESIS	0.878459	1	0.010644	-0.27104	-0.713003	0	0	0	35	30	16	14	6	8	5	7	FOXQ1,IGFBP5,KLF4,KLK14,KRT17,TMEM79	CTNNB1,FGFR2,FOXE1,FST,TGFB2,TGM3,TP63,WNT10A
gobp	GOBP_EPIGENETIC_MAINTENANCE_OF_CHROMATIN_IN_TRANSCRIPTION_COMPETENT_CONFORMATION	0.359364	0.716177	0.0252476	-0.506675	-1.10637	0	0	0	12	12	9	3	3	1	3	0	FAM47E,KAT2B,WBP2	MACROH2A1
gobp	GOBP_EPITHELIAL_CELL_APOPTOTIC_PROCESS	0.0732959	0.368261	0.0564313	-0.418095	-1.2987	0	0	0	140	88	59	29	33	14	25	9	ABL1,AKR1C3,ANGPT1,ARF6,ARRB2,BCL2L1,BOK,CAST,CFLAR,COL4A3,DAB2IP,DNMT3A,FOXO3,GAS6,GPER1,GSN,H19,HMOX1,IL6,KRT18,MAP3K5,MAPK7,MDK,PIAS4,PLA2R1,RGCC,RYR2,SERPINE1,STK4,TGFBR2,TNF,TNFAIP3,ZFP36	ANGPTL4,BAD,EDNRA,FGA,GATA3,JAG2,JAK2,MIR590,PDCD4,PRKAA1,SEMA5A,SERPINB13,SRSF6,STK3
gobp	GOBP_EPITHELIAL_CELL_CELL_ADHESION	0.2518	0.624677	0.0313408	-0.52156	-1.19549	0	0	0	17	15	12	3	7	2	5	1	CAMSAP3,DSP,ITGB5,JUP,KIFC3,KIT,SERPINB8	CYP1B1,PLEKHA7
gobp	GOBP_EPITHELIAL_CELL_DEVELOPMENT	0.13221	0.472808	0.0390593	-0.3571	-1.18917	0	0	0	232	174	117	57	58	22	42	15	ABCA12,ABI2,ADAMTSL4,AKR1B1,AR,BFSP1,CDH2,CDSN,CLDN1,COL22A1,DACT2,EXPH5,EZR,F2RL1,FASN,FAT1,FLNB,FOXC2,FRMD6,GJA1,GSK3B,HNF4A,HYDIN,IL1A,IL1B,JAG1,KLF5,MAGI2,PAX6,PDE2A,PDGFB,PECAM1,PLCB1,POF1B,PRDM1,RAB13,RAB25,RAPGEF2,RARG,ROBO4,ROS1,S1PR2,S1PR3,SDC1,SFN,SOX9,STC1,TBC1D20,TFCP2L1,TJP2,TJP3,TMEM79,TNF,VEGFA,VEZF1,VIM,WNT5B,WNT7A	ATRX,BAD,BCL11B,BMP4,BMP6,C1GALT1,CCDC88C,CCM2,CLDN5,EDNRA,FRS2,HSD17B4,MARVELD2,NTRK1,PALLD,PDE4D,RAP1B,RARA,RDX,TIGAR,TP63,TYMS
gobp	GOBP_EPITHELIAL_CELL_DIFFERENTIATION_INVOLVED_IN_KIDNEY_DEVELOPMENT	0.164122	0.523322	0.0382315	-0.451174	-1.24206	0	0	0	52	39	28	11	11	8	7	8	BASP1,CD24,FOXC2,GREM1,JAG1,MAGI2,MEF2C,MMP9,PAX8,PDGFB,WWTR1	BMP4,CTNNB1,EDNRA,GATA3,MTSS1,OSR1,PROM1,STAT1
gobp	GOBP_EPITHELIAL_CELL_DIFFERENTIATION_INVOLVED_IN_PROSTATE_GLAND_DEVELOPMENT	0.837384	0.990926	0.0226097	0.303422	0.670656	0	0	0	10	8	5	3	1	3	0	3	AR	CTNNB1,FGFR2,TP63
gobp	GOBP_EPITHELIAL_CELL_FATE_COMMITMENT	0.13831	0.480023	0.0644264	0.628143	1.38839	0	0	0	13	8	3	5	0	2	0	2		PDPN,RARA
gobp	GOBP_EPITHELIAL_CELL_MATURATION	0.259121	0.631613	0.0315157	-0.569394	-1.19082	0	0	0	15	10	8	2	4	1	4	1	AKR1B1,GJA1,TFCP2L1,TMEM79	TYMS
gobp	GOBP_EPITHELIAL_CELL_MORPHOGENESIS	0.108654	0.438533	0.0489077	-0.501309	-1.31875	0	0	0	40	30	23	7	9	3	6	2	AR,COL22A1,DACT2,FAT1,FLNB,FRMD6,POF1B,RAB25,STC1	BCL11B,CCDC88C,PALLD
gobp	GOBP_EPITHELIAL_CELL_PROLIFERATION	0.149948	0.498654	0.0349976	-0.328707	-1.14735	0	0	0	477	348	204	144	108	73	78	58	ACVRL1,AKT3,ANGPT1,ANGPT4,AR,ARG1,ATOH8,BMP2,BMPER,C5AR2,CCL24,CDH13,CDKN1B,CDKN1C,CDKN2B,CEBPB,CFLAR,CLDN1,COL4A3,COL8A1,COL8A2,CXCL12,CYBA,DAB2,DAB2IP,DLX5,DLX6,ECM1,EGF,EGFL7,EGFR,EGR3,EPB41L4B,ERBB2,EREG,ERRFI1,FGF1,FGFBP1,FUT1,FUT2,FZD7,GRN,HES1,HES5,HGF,HMOX1,HTRA1,HYAL1,ID1,IFT172,IGF2,IGFBP5,IL6,ITGB3,JUN,KDM5B,KIT,KLF9,KLK8,LEP,LIMS1,LIMS2,MAP2K1,MDK,MEF2C,MMP12,MMRN2,MYC,MYDGF,NOX5,NR1D…	ADAM17,AIMP1,ALDH1A2,ANG,APOE,AQP11,ATP5F1A,B2M,BAD,BCL11B,BMP4,BMP6,BRCA2,BTBD10,CASK,CAV1,CAV2,CCL11,CCL26,CDC42,CDH3,CRNN,CTNNB1,DLG1,DUSP10,EAF2,EHF,EPGN,FAP,FBXW7,FGFR2,FRS2,FST,GATA3,HMGB1,HMGB2,ID2,IFT57,IQGAP3,ITGB1BP1,LAMB1,LGR5,LRG1,MAPK1,MARVELD3,MIR149,MIR222,MIR27B,MTSS1,NFIB,NRAS,OSR1,OSR2,PDCD10,PDCL3,PEX2,PPARG,PRKD1,SCAND3,SEMA5A,SFRP1,SOX2,SRSF6,STAT1,SULF1,SYNJ2BP,TBX1,TGFB2,TI…
gobp	GOBP_EPITHELIAL_CELL_PROLIFERATION_INVOLVED_IN_LUNG_MORPHOGENESIS	0.326235	0.689578	0.0409846	0.496649	1.13032	0	0	0	9	9	3	6	2	5	2	5	MAP2K1,SOX9	BMP4,CDC42,FGFR2,NFIB,SRSF6
gobp	GOBP_EPITHELIAL_CELL_PROLIFERATION_INVOLVED_IN_PROSTATE_GLAND_DEVELOPMENT	0.677692	0.915625	0.0159935	-0.415311	-0.848324	0	0	0	11	9	6	3	4	2	2	2	AR,CDKN1B,SOX9,STK11	CTNNB1,EAF2
gobp	GOBP_EPITHELIAL_CILIUM_MOVEMENT_INVOLVED_IN_DETERMINATION_OF_LEFT_RIGHT_ASYMMETRY	0.78787	0.967913	0.024273	0.313522	0.732144	0	0	0	13	10	6	4	2	1	1	1	CFAP53,DNAH11	CFAP45
gobp	GOBP_EPITHELIAL_FLUID_TRANSPORT	0.0444079	0.294373	0.0825328	-0.706436	-1.47743	1	0	0	10	10	8	2	4	1	4	1	CSF2,ITPR1,SCNN1B,SLC5A1	SLC26A6
gobp	GOBP_EPITHELIAL_STRUCTURE_MAINTENANCE	0.0263523	0.226412	0.103804	-0.612578	-1.53347	1	0	0	44	23	15	8	6	3	4	3	INAVA,MUC6,SERPINA3,SOX9,STRAP,TLR4	CXADR,MKS1,SLC22A5
gobp	GOBP_EPITHELIAL_TO_MESENCHYMAL_TRANSITION	0.252373	0.625522	0.0267028	-0.339452	-1.11473	0	0	0	179	146	98	48	50	22	36	18	ACVRL1,ADAM15,BAMBI,BMP2,DAB2,DAB2IP,DAG1,EFNA1,FERMT2,FOXA2,FOXC1,GLIPR2,GREM1,GSK3B,HGF,HMGA2,IL17RD,IL1B,IL6,JAG1,LDLRAD4,LIMS1,LRP6,MARK1,MDK,MSX2,OVOL2,PPP2CA,RFLNB,RGCC,RTN4,S100A4,SMAD3,SOX9,SPRED1,SPRED2,SPRED3,SPRY2,TBX3,TBX5,TGFB3,TGFBR2,TGFBR3L,TIAM1,TRIM28,TRIM62,VASN,WNT11,WWTR1,ZNF750	BMP4,CTNNB1,DDX5,EDNRA,ELL3,FGFR2,GATA3,GCNT2,MIR149,MIR221,MIR222,MIR590,MSX1,PDCD4,PDPN,PEF1,PHLDB2,SDCBP,SERPINB3,SFRP1,TGFB2,WNT4
gobp	GOBP_EPITHELIAL_TO_MESENCHYMAL_TRANSITION_INVOLVED_IN_ENDOCARDIAL_CUSHION_FORMATION	0.259221	0.631613	0.050358	0.430523	1.16821	0	0	0	20	18	11	7	3	3	2	3	MSX2,TGFB3,TGFBR2	BMP4,MSX1,TGFB2
gobp	GOBP_EPITHELIAL_TUBE_BRANCHING_INVOLVED_IN_LUNG_MORPHOGENESIS	0.438835	0.773405	0.0212086	-0.410067	-1.02653	0	0	0	37	23	16	7	7	4	6	3	CTSZ,DAG1,KRAS,LAMA1,SOX9,SPRY2,TNF	BMP4,CELSR1,CTNNB1,FGFR2
gobp	GOBP_EPITHELIAL_TUBE_FORMATION	0.786775	0.967811	0.00969664	-0.261189	-0.842501	0	0	0	151	123	75	48	38	26	24	19	ABL1,ARHGAP35,BCL10,CC2D2A,CITED2,COBL,DVL1,EGF,FOLR1,FZD1,GREM1,GRHL3,HES5,IFT172,IRX1,LMO4,MIB1,MMRN2,OVOL2,PAX8,PHACTR4,PIK3CD,PLXNB2,PRICKLE1,PRKACA,PRKACB,RARG,RET,SDC4,SKI,SOX4,SOX9,SPINT1,STK4,TCTN1,TEAD2,TSC2,VASP	BBS4,BMP4,CASP3,CELSR1,CEP290,CTNNB1,FGFR2,GATA3,IFT57,IRX2,KIF20B,LIAS,MKS1,MTHFD1,OPA1,OSR1,RARA,RPS7,SALL4,SEC24B,SFRP1,STIL,STK3,TGFB2,VANGL2,WNT4
gobp	GOBP_EPITHELIAL_TUBE_MORPHOGENESIS	0.0236643	0.217098	0.0951997	-0.376913	-1.29733	1	0	0	385	276	184	92	80	42	57	33	ABL1,ACVRL1,AHI1,AR,ARHGAP35,ASB2,BCL10,BMP2,CC2D2A,CITED2,COBL,CSF1R,CTNNBIP1,CTSZ,DAG1,DVL1,EGF,FGF1,FKBPL,FMN1,FOLR1,FOXC2,FOXD1,FZD1,GJA1,GLI3,GREB1L,GREM1,GRHL3,HAND2,HES1,HES5,HOXD11,IFT172,IRX1,ITGAX,KDM5B,KRAS,LAMA1,LMO4,LZTS2,MDK,MEF2C,MIB1,MICAL2,MMRN2,MSX2,MYC,NRARP,OVOL2,PAX8,PHACTR4,PIK3CD,PLXNB2,PRICKLE1,PRKACA,PRKACB,RARG,RET,RHOB,RYR2,SDC4,SKI,SMAD3,SOX4,SOX9,SPINT1,SPRY2,STK4,TAC…	BBS4,BMP4,CASP3,CCL11,CCM2,CELSR1,CEP290,CTNNB1,DDR1,DLG1,EDNRA,FGFR2,GATA3,IFT57,IRX2,KIF20B,KLHL3,LGR5,LIAS,MKKS,MKS1,MTHFD1,MTSS1,NPNT,OPA1,OSR1,PAK1,PKD2,RARA,RNF207,RPS7,SALL4,SEC24B,SEMA3E,SFRP1,STARD13,STIL,STK3,TGFB2,TIMELESS,VANGL2,WNT4
gobp	GOBP_EPOXYGENASE_P450_PATHWAY	0.468316	0.790561	0.0336659	0.423475	0.988908	0	0	0	20	10	5	5	1	4	1	4	CYP2C18	CYP1B1,CYP2J2,CYP2S1,CYP4F12
gobp	GOBP_ERAD_PATHWAY	0.991531	1	0.0356904	0.174005	0.673159	0	0	0	124	104	55	49	28	11	21	8	AMFR,ANKZF1,BAG6,BRSK2,CLGN,DNAJB2,EDEM1,FAM8A1,FBXO2,GET4,HERPUD1,HM13,HSPA5,MAN1A1,NCCRP1,NPLOC4,RHBDD2,RNF103,SELENOS,SYVN1,TRIM25,UBE2J1,UBE2J2,UBE4B,UBQLN1,UBQLN2,USP25,YOD1	AQP11,CANX,CAV1,CCDC47,ERLIN2,JKAMP,NGLY1,PSMC6,RNFT1,UBXN4,UFD1
gobp	GOBP_ERBB_SIGNALING_PATHWAY	0.0411433	0.283936	0.0750347	-0.42007	-1.34151	1	0	0	124	110	70	40	40	13	31	10	ABL1,AGR2,BCAR3,BRAF,CBLC,CDH13,DAB2IP,EGF,EGFR,EREG,ERRFI1,FAM83A,GAREM1,GPER1,GPRC5A,GRB7,HBEGF,HIP1R,ITGA1,LGMN,MMP9,NCK2,NEURL1,PLAUR,PTK2,PTK2B,PTK6,PTPN12,RASSF2,REPS2,RHBDF2,RPS6KA5,RTN4,SH3TC2,SHC1,SHC3,SHKBP1,SLC30A10,SOX9,TGFA	ADAM17,CAMLG,CBLB,CPNE3,EFEMP1,EPGN,FBXW7,GAB1,MAPK1,PLCE1,PTPN3,SNX5,VPS25
gobp	GOBP_ERK1_AND_ERK2_CASCADE	0.588055	0.868268	0.0129122	-0.279938	-0.95887	0	0	0	394	253	159	94	88	46	67	38	ABL1,AKAP12,ANGPT1,ARRB2,BMP2,BMPER,BRAF,BTN2A2,C5AR2,CCL24,CCL8,CCN1,CCN2,CCR1,CD36,CD74,CFLAR,CHI3L1,CHRNA9,CIB1,CRKL,CSF1R,CSK,DAB2,DAB2IP,DUSP5,DUSP7,EGF,EGFR,EPHB2,EPO,ERBB2,ERRFI1,EZR,F2RL1,FBLN1,FERMT2,FGF1,FN1,GAREM1,GAS6,GLIPR2,GPER1,GRB10,HAND2,HLA-DRB1,IL1A,IL1B,JUN,LYN,MAP2K1,MAP2K2,MAP2K7,MAPK3,MARCO,MTURN,MYC,NOX4,PDGFB,PDGFD,PDGFRA,PRMT5,PTK2B,PTPN22,PYCARD,RAPGEF2,RIPK2,ROS1,RPS6K…	ABCA7,APIP,APOE,BMP4,CARD9,CCL11,CCL26,CD44,CDK1,CXCL17,DLG1,DNAJC27,DUSP10,FBXW7,FGA,FGF19,FGFR2,FGFR3,FRS2,GCNT2,GPNMB,HMGB1,IQGAP3,ITGAV,ITGB1BP1,MAPK1,MFHAS1,MIR221,MIR222,MIR27B,NEK10,NPNT,NPSR1,NPTN,NTRK1,NTRK2,P2RY1,P2RY6,PDGFC,PHB1,RAP1B,RASGRP1,SYNJ2BP,TNFSF11,TREM2,WNK2
gobp	GOBP_ERROR_PRONE_TRANSLESION_SYNTHESIS	0.0546168	0.322117	0.106409	0.65904	1.539	0	0	0	10	10	2	8	0	5	0	4		POLD3,POLE2,POLH,POLK,PRIMPOL
gobp	GOBP_ERYTHROCYTE_DEVELOPMENT	0.937381	1	0.00970342	-0.245064	-0.633806	0	0	0	38	27	14	13	8	6	5	2	BRD1,CITED2,EPO,FAM210B,JMJD6,L3MBTL3,TMOD3,ZBTB7A	ABCB10,BCL6,BPGM,DMTN,FLVCR1,MAEA
gobp	GOBP_ERYTHROCYTE_HOMEOSTASIS	0.491393	0.806394	0.0557566	0.251771	0.987027	0	0	0	167	118	62	56	31	33	22	20	ACVR1B,ANKRD54,BRD1,CDIN1,CEBPG,CITED2,DYRK3,EPAS1,EPO,FAM210B,FOXO3,HMOX1,HSPA1A,HSPA1B,INHBA,INPP5D,JAK3,JMJD6,KIT,L3MBTL3,LYN,MAFB,RCOR1,SCNN1B,SMAP1,STAT5B,TMOD3,VEGFA,ZBTB7A,ZFP36,ZFPM1	ABCB10,B2M,BCL6,BMP4,BPGM,CASP3,DMTN,FLVCR1,GATA3,HMGB2,HSPA9,ID2,IREB2,JAK2,KAT7,MAEA,MB,MFHAS1,MIR221,MIR222,NCAPG2,PKNOX1,PRMT1,RPS14,SLC25A38,SLC25A5,SMAD5,STAT1,TMEM14C,TRIM10,UBA5,UFL1,ZNF16
gobp	GOBP_ERYTHROCYTE_MATURATION	0.453364	0.781934	0.0214964	-0.470223	-1.02678	0	0	0	17	12	6	6	5	2	3	1	BRD1,EPO,FAM210B,L3MBTL3,ZBTB7A	FLVCR1,MAEA
gobp	GOBP_ER_ASSOCIATED_MISFOLDED_PROTEIN_CATABOLIC_PROCESS	0.201206	0.568787	0.0554741	0.513057	1.25735	0	0	0	24	12	3	9	1	2	1	1	BAG6	NGLY1,UFD1
gobp	GOBP_ER_NUCLEUS_SIGNALING_PATHWAY	0.862776	1	0.0102367	-0.264158	-0.745412	0	0	0	48	45	23	22	16	8	11	7	AGR2,AMFR,ARHGEF10L,ATP2A2,BOK,EIF2AK3,GSK3B,HSPA5,INSIG2,NCK2,PPP1R15A,SCAP,SELENOS,SPRING1,SREBF1,ZBTB7B	ABCA7,CCDC47,EIF2A,ERLIN2,FBXW7,LPCAT3,TMCO1,TMEM33
gobp	GOBP_ER_OVERLOAD_RESPONSE	0.847667	0.99459	0.0239012	0.27886	0.683401	0	0	0	12	12	5	7	4	2	4	2	EIF2AK3,GSK3B,HSPA5,SELENOS	CCDC47,TMCO1
gobp	GOBP_ESCRT_COMPLEX_DISASSEMBLY	0.542547	0.839589	0.0308188	0.399359	0.932592	0	0	0	10	10	4	6	0	2	0	1		CHMP5,IST1
gobp	GOBP_ESTABLISHMENT_OF_BLOOD_BRAIN_BARRIER	0.592014	0.869819	0.0284501	0.396609	0.876629	0	0	0	10	8	5	3	2	2	2	1	RECK,TRPV1	MFSD2A,TTPA
gobp	GOBP_ESTABLISHMENT_OF_CELL_POLARITY	0.36722	0.722612	0.0207893	-0.324679	-1.05694	0	0	0	152	134	85	49	46	22	31	17	ANKFN1,ARF6,BRSK1,BRSK2,CAMSAP3,CRKL,CRTAM,CYP26B1,CYTH1,CYTH3,DCTN1,DOCK2,EZR,FAT1,FEZ1,FSCN1,GJA1,GOLPH3,GPSM2,GSK3B,GSN,HES1,HES5,INSC,ITGB1,KANK1,LAMA1,MAP1B,MAP4,MARK2,MISP,MYH9,MYO18A,PAFAH1B1,PARD3,PAX6,PLEKHG3,PTK2,PTK2B,RAP2A,RIPOR2,SPRY2,STK11,WEE1,WNT7A,WWC1	AMOT,AMOTL1,CDC42,CDK5RAP2,CENPA,DYNLT1,FBF1,FRMD4B,GATA3,HSP90AB1,KIF20B,MAD2L1,MPP7,NDC80,PLK1,RAP1B,SAPCD2,SDCCAG8,SPDL1,TTC8,UBXN2B,WDPCP
gobp	GOBP_ESTABLISHMENT_OF_CENTROSOME_LOCALIZATION	0.548744	0.844318	0.0189494	-0.455598	-0.952834	0	0	0	10	10	6	4	5	2	4	1	EZR,FHOD1,MISP,PAFAH1B1,PARD3	DLG1,MAD2L1
gobp	GOBP_ESTABLISHMENT_OF_ENDOTHELIAL_BARRIER	0.423584	0.760898	0.0205037	-0.358191	-1.03035	0	0	0	63	50	37	13	16	6	14	3	CLDN1,EZR,F2RL1,FASN,IL1B,PDE2A,PECAM1,PLCB1,RAPGEF2,ROBO4,S1PR2,S1PR3,TJP2,TJP3,TNF,VEGFA	CLDN5,EDNRA,MARVELD2,PDE4D,RAP1B,RDX
gobp	GOBP_ESTABLISHMENT_OF_ENDOTHELIAL_INTESTINAL_BARRIER	0.28621	0.65417	0.0290585	-0.517276	-1.16719	0	0	0	15	14	12	2	5	0	5	0	CLDN1,FASN,RAPGEF2,TJP2,TJP3
gobp	GOBP_ESTABLISHMENT_OF_EPITHELIAL_CELL_APICAL_BASAL_POLARITY	0.505513	0.816234	0.0193389	-0.41174	-0.980773	0	0	0	19	18	13	5	5	2	5	2	CAMSAP3,EZR,FAT1,LAMA1,RAP2A	CDC42,TTC8
gobp	GOBP_ESTABLISHMENT_OF_EPITHELIAL_CELL_POLARITY	0.545662	0.841503	0.0174633	-0.358445	-0.954815	0	0	0	34	32	24	8	13	4	10	4	ARF6,CAMSAP3,CYTH1,CYTH3,EZR,FAT1,GOLPH3,HES1,HES5,LAMA1,MYO18A,PARD3,RAP2A	CDC42,FBF1,FRMD4B,TTC8
gobp	GOBP_ESTABLISHMENT_OF_GOLGI_LOCALIZATION	0.908854	1	0.0213219	0.269531	0.595748	0	0	0	8	8	4	4	1	3	1	2	YWHAZ	CDC42,COPG1,PDCD10
gobp	GOBP_ESTABLISHMENT_OF_LYMPHOCYTE_POLARITY	0.0632047	0.341096	0.0684358	-0.669906	-1.4302	0	0	0	15	11	9	2	6	0	3	0	CRTAM,CYP26B1,DOCK2,GSN,MYH9,RIPOR2
gobp	GOBP_ESTABLISHMENT_OF_MITOCHONDRION_LOCALIZATION	0.710698	0.932859	0.0137659	-0.322409	-0.843668	0	0	0	32	29	15	14	7	7	5	3	ARMCX3,FEZ1,MAP1B,MAPT,MARK1,NEFL,SYBU	ACTR10,LRPPRC,MYO19,OPA1,RHOT1,TRAK2,UBB
gobp	GOBP_ESTABLISHMENT_OF_MITOTIC_SPINDLE_LOCALIZATION	0.676534	0.91521	0.0142823	-0.322939	-0.868531	0	0	0	37	34	20	14	11	9	7	7	ANKFN1,DCTN1,GJA1,GPSM2,INSC,ITGB1,KPNB1,MISP,PAFAH1B1,PAX6,SPRY2	CDK5RAP2,CENPA,DYNLT1,MAD2L1,NDC80,PLK1,SAPCD2,SPDL1,UBXN2B
gobp	GOBP_ESTABLISHMENT_OF_ORGANELLE_LOCALIZATION	0.833934	0.988919	0.00700052	-0.248045	-0.867568	0	0	0	433	373	201	172	92	86	62	64	ACTN4,ADGRE2,ANKFN1,AP3B2,AP3D1,ARL6,ARMCX3,ATP13A2,BICD1,BICD2,BICDL2,BLOC1S3,BORCS5,CHMP4C,DCTN1,DNM1,DNM2,DYNC1I1,EZR,FEZ1,FHOD1,FMN2,FYCO1,GAB2,GEM,GJA1,GPSM2,HMOX1,IL4R,INSC,IRAG2,ITGB1,KIF1A,KIF1C,KIF3C,KIF5A,KIF5B,KIFAP3,KIT,KPNB1,LAMP1,LAT2,LYN,MAP1B,MAP2,MAP4,MAPT,MARK1,MISP,MLPH,MYH9,MYO1B,MYO1D,MYO1H,MYO5B,NEFL,NR4A3,PAFAH1B1,PARD3,PAX6,PICALM,PIK3CD,PINK1,PTGDS,RAB27B,RAB6A,RABGEF1,RA…	ACTR10,AP1AR,ARFGAP3,AURKB,BBS4,BECN1,BLOC1S5,BLOC1S6,C12orf4,C17orf75,CCNB1,CDC23,CDC42,CDCA5,CDCA8,CDH3,CDK5,CDK5RAP2,CDT1,CENPA,CENPC,CENPE,CENPF,CENPQ,CEP19,CEP55,CHAMP1,CHGA,CHMP5,CLNK,COPG1,COPS5,CTNNB1,DLG1,DLGAP5,DYNLT1,EML4,FNBP1L,GPR143,IL13RA2,KIF14,KIF18A,KIF22,KIF2C,KIFC1,LIN7A,LRPPRC,LRRK2,MAD2L1,MIS12,MKKS,MLH1,MYO19,NDC80,NUF2,OPA1,PCM1,PDCD10,PEF1,PIBF1,PLK1,RAB11A,RAN,RASGRP1,RH…
gobp	GOBP_ESTABLISHMENT_OF_PIGMENT_GRANULE_LOCALIZATION	0.888627	1	0.0108054	-0.27289	-0.683128	0	0	0	26	23	14	9	4	7	3	3	ARL6,BLOC1S3,MLPH,RAB27B	BBS4,BLOC1S5,BLOC1S6,CDH3,GPR143,MKKS,RAB11A
gobp	GOBP_ESTABLISHMENT_OF_PLANAR_POLARITY_INVOLVED_IN_NEURAL_TUBE_CLOSURE	0.764706	0.957523	0.0258254	0.308034	0.769479	0	0	0	13	13	9	4	3	2	3	1	DVL1,FZD1,GRHL3	SEC24B,SFRP1
gobp	GOBP_ESTABLISHMENT_OF_PLANAR_POLARITY_OF_EMBRYONIC_EPITHELIUM	0.926344	1	0.0106417	-0.268388	-0.623301	0	0	0	16	16	11	5	4	3	4	1	DVL1,FZD1,GRHL3,PAFAH1B1	CELSR1,SEC24B,SFRP1
gobp	GOBP_ESTABLISHMENT_OF_PROTEIN_LOCALIZATION_TO_CHROMOSOME	0.094326	0.414973	0.0882143	0.47752	1.3783	0	0	0	26	24	9	15	1	8	1	3	LRWD1	BRCA2,CCT3,CCT6A,CCT8,MACROH2A1,MACROH2A2,POT1,SPIDR
gobp	GOBP_ESTABLISHMENT_OF_PROTEIN_LOCALIZATION_TO_ENDOPLASMIC_RETICULUM	0.759474	0.957334	0.012198	-0.291672	-0.817013	0	0	0	56	43	22	21	10	5	7	3	BAG6,EDEM1,GET4,HERPUD1,HSPA5,MAN1A1,RN7SL3,RYR2,SEC63,ZFAND2B	RAB3GAP1,SEC61A1,SNAP25-AS1,SPCS1,SRP54
gobp	GOBP_ESTABLISHMENT_OF_PROTEIN_LOCALIZATION_TO_MEMBRANE	1	1	0.00363825	-0.151227	-0.516296	0	0	0	285	239	120	119	43	46	31	33	AKT2,AMN,ANK3,ARL6,ATP1B1,ATP6AP1,BAG6,BBC3,BRAF,CD24,CDK5R1,CEMIP,CHP1,CIB1,CSK,EGFR,ERBB2,FRMPD1,FYN,GDI1,GET4,GOLPH3,GOPC,HSPA5,KCNB1,KCNE1,KRT18,MICALL1,MIEF2,PARD3,PKDCC,RABGEF1,RFTN1,RN7SL3,SEC16A,SEC63,SLC1A1,VAMP2,VPS37B,VPS37C,ZDHHC18,ZDHHC2,ZFAND2B	AQP11,ATG3,ATP2C1,BCS1L,C2CD5,CAMLG,CCDC47,CDK5,COX18,DMTN,EMC2,EMC3,EMC7,FIS1,GGA2,GOLGA7B,GRIP1,ITGAM,ITGB1BP1,MAIP1,OPTN,OXA1L,PEX3,RAB11A,RAB3GAP1,RAB3IP,RAB8B,RTP4,SAMM50,SDCBP,SEC61A1,SNAP25-AS1,SPTBN1,SRP54,SSR1,STOM,TCAF2,TIMM10,TIMM10B,TIMM8B,TOMM22,TOMM70,VAMP3,VAMP5,ZDHHC12,ZDHHC4
gobp	GOBP_ESTABLISHMENT_OF_PROTEIN_LOCALIZATION_TO_MITOCHONDRIAL_MEMBRANE	0.18437	0.550778	0.0638665	0.401167	1.21456	0	0	0	34	29	6	23	1	10	1	7	BBC3	BCS1L,COX18,MAIP1,OXA1L,SAMM50,TIMM10,TIMM10B,TIMM8B,TOMM22,TOMM70
gobp	GOBP_ESTABLISHMENT_OF_PROTEIN_LOCALIZATION_TO_ORGANELLE	1	1	0.00223307	-0.152356	-0.535048	0	0	0	470	402	172	230	66	87	43	60	ABLIM3,ANGPT1,AP3D1,APOD,ATG13,BAG6,BBC3,BCL3,BNIP3L,CACNG4,CD36,CHP1,CHP2,EDEM1,FAM53B,FZD5,GET4,GLI3,GRPEL1,HDAC3,HERPUD1,HK2,HSPA5,JUP,KPNA3,KPNA4,KPNA6,KPNA7,KPNB1,LAMP1,LEP,LMNA,LRSAM1,LRWD1,MAN1A1,MAPT,MDFIC,MMP12,MON1B,PEX5L,PINK1,PPP3CA,PRICKLE1,PTGS2,PTTG1IP,RAC2,RHOU,RN7SL3,RNF215,RYR2,SEC63,SMAD3,SMURF1,SORT1,SREBF1,STK4,TNFAIP3,TNPO3,TOMM5,TRIM28,TSC2,UBE2J2,VPS37B,VPS37C,ZFAND2B,ZFAN…	AIFM1,BCS1L,BMP4,BRCA2,CBLB,CCT3,CCT6A,CCT8,CDK1,CHCHD4,COX18,CSE1L,ECT2,FBXW7,FIS1,GNPTAB,HACL1,HK1,HSP90AB1,HSPA8,IL10RA,IMMP1L,JAK2,KPNA2,KPNA5,LRRK2,M6PR,MACROH2A1,MACROH2A2,MAIP1,MIPEP,NAGPA,NCOA4,NUP133,NUP54,NUP62CL,NUP98,OXA1L,PEX1,PEX12,PEX13,PEX2,PEX3,PIK3R4,PITRM1,PKIA,PMPCB,POT1,PRKAA1,PRKD1,RAB11A,RAB3GAP1,RAB8B,RAN,RANBP2,RANBP6,RPAIN,RPL23,SAMM50,SCARB2,SEC61A1,SH3GLB1,SNAP25-AS1,S…
gobp	GOBP_ESTABLISHMENT_OF_PROTEIN_LOCALIZATION_TO_PLASMA_MEMBRANE	0.818977	0.982132	0.0104697	-0.267691	-0.792723	0	0	0	67	61	35	26	11	8	8	5	AMN,ANK3,ATP6AP1,CSK,GOLPH3,GOPC,KRT18,PKDCC,SEC16A,VAMP2,ZDHHC2	ATP2C1,GGA2,GRIP1,OPTN,RAB11A,SPTBN1,VAMP3,VAMP5
gobp	GOBP_ESTABLISHMENT_OF_PROTEIN_LOCALIZATION_TO_TELOMERE	0.0451827	0.296668	0.123095	0.585182	1.54368	1	0	0	17	16	5	11	0	5	0	2		BRCA2,CCT3,CCT6A,CCT8,POT1
gobp	GOBP_ESTABLISHMENT_OF_PROTEIN_LOCALIZATION_TO_VACUOLE	0.997147	1	0.00791332	-0.170429	-0.480925	0	0	0	53	45	22	23	9	14	6	11	AP3D1,CACNG4,MON1B,RNF215,SMURF1,SORT1,TNFAIP3,VPS37B,VPS37C	GNPTAB,HSPA8,M6PR,NAGPA,NCOA4,PIK3R4,SCARB2,SORL1,VPS13C,VPS25,VPS28,VPS36,VPS41,ZFYVE16
gobp	GOBP_ESTABLISHMENT_OF_RNA_LOCALIZATION	1	1	0.0427952	0.133728	0.541687	0	0	0	184	149	60	89	19	33	13	25	AKAP8L,ARC,BICD2,EIF5AL1,HSF1,KHDRBS1,KPNB1,MX2,QKI,RFTN1,SMG5,SMG7,TGFBR2,TNKS,TST,UPF1,XPO5,ZC3H3,ZFP36	AAAS,ATR,CKAP5,DHX9,G3BP2,GLE1,HNRNPA1,HNRNPA2B1,LRPPRC,NCBP1,NDC1,NRDE2,NUP133,NUP160,NUP37,NUP42,NUP43,NUP54,NUP62CL,NUP98,NXF1,PEG10,PHAX,RAN,RANBP2,RTRAF,SIDT1,SLBP,SNUPN,SRSF3,SRSF7,THOC3,TPR
gobp	GOBP_ESTABLISHMENT_OF_SISTER_CHROMATID_COHESION	0.541556	0.839263	0.0304782	0.407414	0.927228	0	0	0	13	9	6	3	0	2	0	1		CDCA5,HDAC8
gobp	GOBP_ESTABLISHMENT_OF_SPINDLE_ORIENTATION	0.636619	0.895476	0.01516	-0.33258	-0.894461	0	0	0	39	34	20	14	11	9	7	7	ANKFN1,DCTN1,GJA1,GPSM2,INSC,ITGB1,MAP4,MISP,PAFAH1B1,PAX6,SPRY2	CDK5RAP2,CENPA,DYNLT1,MAD2L1,NDC80,PLK1,SAPCD2,SPDL1,UBXN2B
gobp	GOBP_ESTABLISHMENT_OF_TISSUE_POLARITY	0.0230279	0.214184	0.104367	-0.475872	-1.4368	1	0	0	74	71	53	18	26	11	24	8	ABL1,ANKRD6,BRSK1,BRSK2,CELSR2,DAAM1,DAB2,DKK1,DLG3,DVL1,FZD1,FZD7,GPC4,GPC6,GRHL3,JHY,MAGI2,PAFAH1B1,PLEKHA4,PRICKLE1,RSPO3,SMURF1,TIAM1,WDR1,WNT11,WNT7A	CDC42,CELSR1,MKS1,NKD1,SAPCD2,SEC24B,SFRP1,TP63,TTC8,VANGL1,VANGL2
gobp	GOBP_ESTABLISHMENT_OR_MAINTENANCE_OF_BIPOLAR_CELL_POLARITY	0.783398	0.966755	0.0116833	-0.284879	-0.803884	0	0	0	53	45	25	20	12	7	10	6	ANK1,CAMSAP3,DLG3,EZR,FAT1,FSCN1,LAMA1,MARK2,PARD3,RAP2A,WDR1,WNT11	CDC42,DLG1,LIN7A,PALS1,PDZD11,SYNJ2BP,TTC8
gobp	GOBP_ESTABLISHMENT_OR_MAINTENANCE_OF_CELL_POLARITY	0.348298	0.707539	0.0209755	-0.315509	-1.06069	0	0	0	231	197	122	75	67	33	45	26	ACTB,ANK1,ANKFN1,ARF6,ARHGAP35,BRSK1,BRSK2,CAMSAP3,CAP2,CARMIL2,CRKL,CRTAM,CYP26B1,CYTH1,CYTH3,DCTN1,DLG3,DOCK2,EZR,FAT1,FEZ1,FSCN1,GJA1,GOLPH3,GPSM2,GSK3B,GSN,HES1,HES5,INSC,ITGB1,KANK1,LAMA1,LMNA,MAP1B,MAP4,MAP7,MARK2,MISP,MYH9,MYO18A,PAFAH1B1,PARD3,PARD6B,PARD6G,PAX6,PLEKHG3,PTK2,PTK2B,RAC2,RAP2A,RHOB,RHOBTB1,RHOBTB2,RHOBTB3,RHOD,RHOF,RIPOR2,RND2,SLC9A1,SPRY2,STK11,WDR1,WEE1,WNT11,WNT7A,WWC1	AMOT,AMOTL1,CDC42,CDK5RAP2,CENPA,CKAP5,DLG1,DST,DYNLT1,FBF1,FRMD4B,GATA3,HSP90AB1,KIF20B,KIF2C,LIN7A,MAD2L1,MPP7,NDC80,PALS1,PDLIM1,PDZD11,PLK1,RAC3,RAP1B,RND3,SAPCD2,SDCCAG8,SPDL1,SYNJ2BP,TTC8,UBXN2B,WDPCP
gobp	GOBP_ESTABLISHMENT_OR_MAINTENANCE_OF_MONOPOLAR_CELL_POLARITY	0.0881426	0.402908	0.0550578	-0.539779	-1.37723	0	0	0	28	25	18	7	8	2	6	2	CAMSAP3,CARMIL2,EZR,FAT1,FSCN1,LAMA1,MAP1B,RAP2A	CDC42,TTC8
gobp	GOBP_ESTROGEN_BIOSYNTHETIC_PROCESS	0.148461	0.496194	0.0634555	0.577174	1.34783	0	0	0	17	10	3	7	1	5	1	5	CYP19A1	HSD17B11,HSD17B2,HSD17B7,HSD17B8,HSD3B1
gobp	GOBP_ESTROGEN_METABOLIC_PROCESS	0.00646147	0.102437	0.407018	0.58796	1.76685	1	0	0	49	28	10	18	3	13	3	13	CYP19A1,PDGFRA,TIPARP	CYP1B1,CYP3A4,CYP3A5,CYP3A7,HSD17B10,HSD17B11,HSD17B2,HSD17B4,HSD17B7,HSD17B8,HSD3B1,PLEKHA1,UGT1A7
gobp	GOBP_ESTROUS_CYCLE	0.922997	1	0.011246	-0.288112	-0.615097	0	0	0	16	11	7	4	2	2	1	2	MDK,PTN	CYP1B1,PCNA
gobp	GOBP_ETHANOL_METABOLIC_PROCESS	0.00986794	0.130665	0.175004	-0.725331	-1.61097	1	0	0	21	13	11	2	6	1	4	0	ADH1B,ADH7,ALDH2,ALDH3B1,ALDH3B2,SULT1B1	ADH5
gobp	GOBP_ETHER_BIOSYNTHETIC_PROCESS	0.501839	0.813766	0.0326146	0.397714	0.955556	0	0	0	13	11	4	7	3	4	2	4	FASN,LPCAT2,PEDS1	AGPS,DHRS7B,GNPAT,PLA2G4A
gobp	GOBP_ETHER_METABOLIC_PROCESS	0.839342	0.991933	0.0114816	-0.287603	-0.73381	0	0	0	29	25	13	12	8	6	7	6	ALOX12,EPHX1,EPHX3,FASN,LPCAT2,PAFAH1B1,PEDS1,PLA2G7	AGPS,DHRS7B,GNPAT,PLA2G4A,TXN,TXN2
gobp	GOBP_EXCITATORY_SYNAPSE_ASSEMBLY	0.13401	0.473662	0.0448817	-0.569172	-1.32184	0	0	0	28	16	11	5	5	2	4	1	NLGN2,NRXN2,PLXNB2,PTPRD,WNT7A	NPTN,ZDHHC12
gobp	GOBP_EXCRETION	0.00366924	0.0722169	0.274717	-0.594837	-1.64514	1	0	0	67	40	29	11	13	4	7	4	ACE,AMN,HMOX1,KCNK5,KCNMA1,MDK,NPR1,SCNN1B,SCNN1G,SLC22A18,SPX,STC1,TRPV1	GRHPR,NPSR1,SNX5,UGT1A7
gobp	GOBP_EXECUTION_PHASE_OF_APOPTOSIS	0.691504	0.922463	0.0128966	-0.29419	-0.875002	0	0	0	91	63	31	32	15	16	10	10	BBC3,BCL2L1,BOK,CASP14,CFLAR,DEDD2,GPER1,HSF1,IL6,PTGIS,RFFL,SHARPIN,STK24,XKR6,XKR8	AIFM1,BLCAP,BNIP1,CASP10,CASP3,CASP7,DFFA,DNASE1L3,FAP,MTRNR2L12,MTRNR2L8,PAK2,PLSCR1,RNF34,SIRT2,TOP2A
gobp	GOBP_EXIT_FROM_MITOSIS	0.33521	0.696325	0.0460862	0.359157	1.07928	0	0	0	34	28	13	15	7	10	5	8	CDKN1B,CDKN1C,CTDP1,EPS8,PPP1R9B,RGCC,SIRT7	ANLN,CDC14B,CDC23,CDCA5,KNTC1,MAD2L1BP,NPM2,RPL24,SIRT2,UBE2C
gobp	GOBP_EXOCRINE_SYSTEM_DEVELOPMENT	0.162236	0.520897	0.0382665	-0.448469	-1.24717	0	0	0	56	41	26	15	13	9	8	7	DAG1,EGFR,FOXC1,HGF,IGF2,LAMA1,NTN4,PAX6,SEMA3A,SOX9,TFCP2L1,TGFB3,TNF	CDC42,FGFR2,IGSF3,NFIB,POLB,SEMA3C,SRP54,TGFB2,TWSG1
gobp	GOBP_EXOCYTIC_PROCESS	0.221605	0.591689	0.0308502	-0.389172	-1.16639	0	0	0	78	66	35	31	16	14	10	13	CTBP2,ERC2,GRIK5,KCNB1,LYN,PPFIA3,RAB13,RAB3D,SEPTIN5,SNAP29,STX11,STX1A,SYTL2,UNC13A,VAMP2,VPS18	BLOC1S6,DMTN,NAPB,RAB15,RAB8B,RALB,SCFD2,SNAPIN,SNCA,SNX4,STXBP5,VAMP3,VAMP8,VTI1B
gobp	GOBP_EXOCYTOSIS	0.0522575	0.319609	0.0629188	-0.35592	-1.23191	0	0	0	389	304	180	124	79	52	47	39	ABCA12,ADCY1,ADGRE2,ANK1,ANXA3,ARHGAP17,ATP13A2,ATP2A2,BCR,BRSK2,CACNA1I,CADPS,CBARP,CCL8,CCR1,CTBP2,DNAJC5,DVL1,ERC2,EXOC6B,EXOC8,EXPH5,F2RL1,FBXL20,GAB2,GRIK5,GRIN3A,GSK3B,HMOX1,HTR1B,IL4R,KCNB1,KIT,LAMP1,LAT2,LYN,MYH9,NR4A3,PIK3CD,PPFIA3,PTGDS,RAB11FIP1,RAB11FIP5,RAB13,RAB21,RAB25,RAB27B,RAB3D,RAB5A,RABGEF1,RAC2,S100A13,SDC1,SDC4,SEPTIN4,SEPTIN5,SMPD3,SNAP29,SRCIN1,STEAP2,STX11,STX1A,SYCN,SYT1…	ABCC4,BLOC1S6,C12orf4,CASK,CD177,CDK5,CHGA,CLNK,COPS5,DMTN,EXOC1,EXOC2,EXOC3,EXOC6,FGA,GIT1,IL13RA2,ITGAM,LIN7A,LRRK2,NAPB,P2RX7,P2RY1,PAK1,PCLO,RAB11A,RAB15,RAB2B,RAB3GAP1,RAB3IP,RAB8B,RALB,RAP1B,RASGRP1,REST,SCFD2,SCRN1,SDCBP,SNAPIN,SNCA,SNX4,STXBP5,SYNGR1,SYT17,TMEM167B,TPCN2,TRAPPC11,VAMP3,VAMP8,VSNL1,VTI1B,WASHC3
gobp	GOBP_EXONUCLEOLYTIC_CATABOLISM_OF_DEADENYLATED_MRNA	0.496625	0.810275	0.0337561	0.38849	0.970461	0	0	0	13	13	4	9	1	4	0	2	CNOT6	DCP2,EXOSC2,EXOSC8,EXOSC9
gobp	GOBP_EXPLORATION_BEHAVIOR	0.728345	0.94377	0.0138961	-0.335775	-0.817528	0	0	0	29	20	11	9	7	6	5	4	ABAT,ABL2,ATP1A2,DLG4,ITGA3,NLGN2,PRKCE	APOE,BLOC1S6,BRINP1,CHL1,DPP4,LRRK2
gobp	GOBP_EXPORT_ACROSS_PLASMA_MEMBRANE	0.0211041	0.205164	0.111901	-0.520556	-1.48629	1	0	0	80	48	28	20	16	11	10	7	ABCA1,ABCB1,ABCC1,ATP1A2,ATP1B1,FXYD2,GJA1,KCNA2,KCNB1,KCNE1,KCNK5,SLC22A18,SLC27A1,SLC29A4,SLC47A2,SLC9A1	ABCC4,ABCC5,ATP1A4,DLG1,KCND3,OSCP1,SLC15A2,SLC22A5,SLC35G1,SLC8A1,YWHAE
gobp	GOBP_EXTERNAL_ENCAPSULATING_STRUCTURE_ORGANIZATION	6.66794e-06	0.000919149	0.610527	-0.470543	-1.61789	1	1	0	369	272	206	66	99	30	63	25	ABI3BP,ABL1,ADAM15,ADAMTS1,ADAMTS17,ADAMTS18,ADAMTS3,ADAMTS5,ADAMTS7,ADAMTSL4,ADTRP,BCL3,BMP1,BMP2,C6orf15,CARMIL2,CCDC80,CCN1,CCN2,CFLAR,COL10A1,COL22A1,COL2A1,COL4A3,COL4A6,COL8A1,COL8A2,COMP,CSGALNACT1,CTSK,CTSV,DAG1,DPT,ECM2,EFEMP2,ELN,ERO1A,EXOC8,FBLN1,FLRT2,FOXC1,FOXC2,FSCN1,FURIN,GAS6,GFOD2,GREM1,GSN,HRNR,IL6,ITGA8,ITGB1,KLK5,LAMB3,LOXL4,LRP1,LUM,MELTF,MMP1,MMP10,MMP12,MMP13,MMP15,MMP17,MM…	ADAM10,ADAMTS19,CAV1,CAV2,COL14A1,COL17A1,COL27A1,CST3,CYP1B1,DDR1,DPP4,FAP,HAS3,KLK7,LAMB1,LAMB4,LCP1,MMP28,MPV17,NFKB2,NPNT,OLFML2A,PAPLN,PDPN,PHLDB2,POSTN,SULF1,TGFB2,TGM3,VIPAS39
gobp	GOBP_EXTRACELLULAR_MATRIX_ASSEMBLY	0.0419162	0.287059	0.0791568	-0.510288	-1.42457	1	0	0	54	42	32	10	14	4	11	3	DAG1,EFEMP2,GAS6,LAMB3,NTN4,NTNG1,QSOX1,RGCC,SMAD3,SMPD3,SOX9,THSD4,TIE1,TNXB	HAS3,LAMB1,LAMB4,PHLDB2
gobp	GOBP_EXTRACELLULAR_MATRIX_CONSTITUENT_SECRETION	0.176385	0.538471	0.03873	-0.563236	-1.27089	0	0	0	14	14	14	0	4	0	2	0	ADTRP,BMP2,CCN2,RGCC
gobp	GOBP_EXTRACELLULAR_MATRIX_DISASSEMBLY	0.0584588	0.329954	0.0655887	-0.471104	-1.36814	0	0	0	83	53	36	17	23	8	13	7	ADAM15,ADAMTS5,CARMIL2,CTSK,CTSV,EXOC8,FSCN1,FURIN,GSN,IL6,KLK5,LRP1,MELTF,MMP1,MMP10,MMP12,MMP13,MMP15,MMP2,MMP3,MMP8,MMP9,PBXIP1	ADAM10,CST3,DDR1,DPP4,FAP,KLK7,LCP1,PDPN
gobp	GOBP_EXTRACELLULAR_REGULATION_OF_SIGNAL_TRANSDUCTION	0.816687	0.980462	0.0131519	-0.351388	-0.73489	0	0	0	15	10	5	5	2	0	0	0	GREM1,ZNF653
gobp	GOBP_EXTRACELLULAR_TRANSPORT	0.509637	0.817506	0.018298	-0.360561	-0.979652	0	0	0	45	36	25	11	11	2	6	2	CFAP53,CFAP54,DNAH1,DNAH11,DNAH5,DPCD,JHY,KATNIP,SPAG16,SPAG17,SPEF2	CFAP45,NEK10
gobp	GOBP_EXTRACELLULAR_VESICLE_BIOGENESIS	0.372399	0.726423	0.023816	-0.430988	-1.0789	0	0	0	25	23	12	11	5	3	4	1	ARRDC4,ATP13A2,SDC1,SDC4,SMPD3	COPS5,RAB11A,SDCBP
gobp	GOBP_EXTRAEMBRYONIC_MEMBRANE_DEVELOPMENT	0.51095	0.818231	0.0201794	-0.480518	-0.981517	0	0	0	10	9	6	3	3	0	3	0	FZD5,HTRA1,MAP3K4
gobp	GOBP_EXTRINSIC_APOPTOTIC_SIGNALING_PATHWAY	0.475628	0.79453	0.0163075	-0.298969	-1.00592	0	0	0	250	199	116	83	54	42	45	30	ACVR1B,AR,ARHGEF2,BCL10,BCL2L1,BOK,CD70,CFLAR,CIB1,COL2A1,CSF2,DAB2IP,DAPK1,DEDD2,ERBB3,FAIM2,FOXO3,G0S2,GPER1,GSK3B,HGF,HMOX1,HSPA1A,HSPA1B,IL1A,IL1B,IL6R,INHBA,ITM2C,ITPRIP,KRT18,LMNA,MAPK7,MKNK2,MLLT11,NGF,PYCARD,RAF1,RB1CC1,RELA,RET,RFFL,SERPINE1,SH3RF1,SIAH2,SKIL,SMAD3,SORT1,SRPX,STK4,TIMP3,TNF,TNFAIP3,UNC5B	BAD,BCL2L10,BIRC6,BMP4,BMPR1B,BRCA1,CAV1,CRADD,CTTN,CYLD,DEPTOR,FADD,FAS,FGA,FGFR3,GCLC,HMGB2,ITGAV,JAK2,KITLG,LGALS3,MIR221,MIR222,P2RX7,PAK2,PARK7,PARP2,PMAIP1,PPP2R1B,RNF34,SFRP1,SP100,STK3,STRADB,TGFB2,TLR3,TMBIM1,TNFRSF10A,TNFSF10,WWOX,ZC3HC1,ZMYND11
gobp	GOBP_EXTRINSIC_APOPTOTIC_SIGNALING_PATHWAY_VIA_DEATH_DOMAIN_RECEPTORS	0.833072	0.988871	0.00963336	-0.260576	-0.80024	0	0	0	100	80	47	33	21	18	17	11	ARHGEF2,BCL2L1,CFLAR,DAB2IP,DAPK1,DEDD2,FAIM2,GSK3B,HGF,HMOX1,ITPRIP,NGF,RAF1,RFFL,SERPINE1,SKIL,SORT1,STK4,TIMP3,TNF,TNFAIP3	BAD,BMPR1B,BRCA1,CRADD,FADD,FGA,HMGB2,LGALS3,MIR221,MIR222,PARK7,PMAIP1,RNF34,SFRP1,SP100,STK3,TMBIM1,TNFRSF10A
gobp	GOBP_EYELID_DEVELOPMENT_IN_CAMERA_TYPE_EYE	0.271639	0.641622	0.030176	-0.540414	-1.18005	0	0	0	14	12	10	2	7	1	6	1	EGFR,GRHL3,HDAC1,INHBA,JUN,STRA6,TFAP2A	OSR2
gobp	GOBP_EYE_MORPHOGENESIS	0.118487	0.454342	0.0424258	-0.379851	-1.22399	0	0	0	173	121	81	40	40	18	27	16	ABI2,AHI1,ALDH1A3,AQP5,BCAR3,CITED2,COL8A1,COL8A2,DSCAM,EPHB2,FAT1,FZD5,GDF11,GLI3,IFT172,IGFN1,JAG1,MFAP2,NECTIN1,OBSL1,PAX6,PHACTR4,PITX2,PRDM1,PTPRM,RARG,RDH13,SKI,SLC1A1,SOX9,STRA6,TBC1D20,TFAP2A,TH,THRB,TUG1,VEGFA,WNT9A,YY1,ZEB1	BBS4,BMP4,C12orf57,CEP290,CNTF,CTNNB1,EFEMP1,FJX1,FRS2,MAN2A1,MEIS1,MFSD2A,NTRK2,PROM1,STAU2,TFAP2B,TOPORS,TTC8
gobp	GOBP_EYE_PHOTORECEPTOR_CELL_DEVELOPMENT	0.361655	0.718233	0.0243108	-0.438558	-1.09047	0	0	0	45	22	16	6	7	4	4	4	PAX6,PRDM1,RDH13,TH,THRB,TUG1,VEGFA	BBS4,CEP290,NTRK2,TOPORS
gobp	GOBP_EYE_PHOTORECEPTOR_CELL_DIFFERENTIATION	0.428513	0.765056	0.0212332	-0.391751	-1.03055	0	0	0	55	30	19	11	9	6	5	6	DSCAM,PAX6,PRDM1,RDH13,SOX9,TH,THRB,TUG1,VEGFA	BBS4,CEP290,NTRK2,PROM1,TOPORS,TTC8
gobp	GOBP_FACE_DEVELOPMENT	0.641725	0.896281	0.0349273	0.269574	0.904341	0	0	0	51	46	29	17	17	12	14	11	ALDH1A3,CSRNP1,DKK1,DLX5,HOXB3,MAP2K1,MAPK3,MMP2,PAX9,PDGFRA,RAF1,RARG,SKI,STRA6,TGFB3,TIPARP,ZFAND5	ALDH1A2,ASPH,BBS4,CLDN5,EDNRA,MAPK1,MKKS,MSX1,PLEKHA1,RAB3GAP1,RARA,TBX1
gobp	GOBP_FACIAL_NERVE_MORPHOGENESIS	0.0604067	0.334101	0.0703574	-0.685986	-1.43466	0	0	0	12	10	9	1	3	0	2	0	NRP2,PLXNA4,SEMA3A
gobp	GOBP_FACIAL_NERVE_STRUCTURAL_ORGANIZATION	0.206997	0.575098	0.0364487	-0.625874	-1.2442	0	0	0	9	8	7	1	3	0	2	0	NRP2,PLXNA4,SEMA3A
gobp	GOBP_FACULTATIVE_HETEROCHROMATIN_ASSEMBLY	0.939163	1	0.0251933	0.219657	0.668487	0	0	0	34	30	15	15	9	7	5	1	DNMT3A,HDAC1,KDM1A,L3MBTL3,MBD2,MORC2,SAMD1,SIRT1,TRIM28	MACROH2A1,MPHOSPH8,PPHLN1,RRP8,SIRT2,SUV39H1,ZNF304
gobp	GOBP_FATTY_ACID_BETA_OXIDATION	0.542257	0.839589	0.0161463	-0.319386	-0.966419	0	0	0	81	72	33	39	17	22	14	14	ACACB,ACADL,ACADVL,ACOX2,AKT2,AMACR,CPT1C,CRAT,ECI2,ETFB,ETFDH,IRS1,IRS2,IVD,LEP,PPARD,SESN2	ABCD4,ACAA2,ACADM,ACAT1,ACAT2,AUH,BDH2,CPT2,CROT,DECR2,ECHS1,EHHADH,HADH,HADHA,HADHB,HSD17B10,HSD17B4,MFSD2A,MTLN,PEX2,SLC25A17,TYSND1
gobp	GOBP_FATTY_ACID_BETA_OXIDATION_USING_ACYL_COA_DEHYDROGENASE	0.60727	0.877551	0.0173336	-0.423647	-0.904455	0	0	0	11	11	7	4	5	1	4	1	ACADL,ACADVL,ETFB,ETFDH,IVD	ACADM
gobp	GOBP_FATTY_ACID_BETA_OXIDATION_USING_ACYL_COA_OXIDASE	0.642826	0.896281	0.0162646	-0.402616	-0.879151	0	0	0	13	12	8	4	3	3	2	2	ACOX2,AMACR,CRAT	CROT,DECR2,EHHADH
gobp	GOBP_FATTY_ACID_BIOSYNTHETIC_PROCESS	0.00284188	0.062763	0.291091	-0.471923	-1.52679	1	0	0	179	125	79	46	42	23	34	16	ABHD2,ACACA,ACACB,ACADL,ACADVL,AKR1C3,ALOX12,ALOX12B,ALOXE3,CD74,DAGLB,ELOVL1,ELOVL3,ELOVL4,ELOVL7,FA2H,FABP5,FADS2B,FADS6,FASN,IL1B,INSIG2,LIPG,LPL,MGLL,NR1H3,OLAH,PRKAG3,PTGDS,PTGES3,PTGIS,PTGS1,PTGS2,QKI,SCAP,SCD,SCD5,SIRT1,SLC45A3,TECR,TRIB3,WDTC1	ALOX15B,APOC1,BRCA1,CBR1,CYP3A4,DECR2,ELOVL5,ERLIN2,GPX4,GSTM4,HSD17B8,LIAS,LIPH,NDUFAB1,OXSM,PIBF1,PLA2G4A,PLA2G4F,PRKAA1,PRKAB1,PRKAB2,PRKAG1,XBP1
gobp	GOBP_FATTY_ACID_CATABOLIC_PROCESS	0.724028	0.941324	0.0114237	-0.276787	-0.868288	0	0	0	108	94	46	48	25	29	21	19	ABHD2,ACACB,ACADL,ACADVL,ACOX2,ADTRP,AKT2,AMACR,CPT1C,CRAT,ECI2,ETFB,ETFDH,ILVBL,IRS1,IRS2,IVD,LEP,LPIN1,LPIN3,NUDT8,PCK2,PPARD,SESN2,SLC27A4	ABCD4,ACAA2,ACADM,ACAT1,ACAT2,AUH,BDH2,CPT2,CROT,DECR2,ECHS1,EHHADH,HACL1,HADH,HADHA,HADHB,HSD17B10,HSD17B4,MCEE,MFSD2A,MTLN,NUDT7,PCCA,PCCB,PEX13,PEX2,PHYH,SLC25A17,TYSND1
gobp	GOBP_FATTY_ACID_DERIVATIVE_BIOSYNTHETIC_PROCESS	0.127375	0.467644	0.0439807	-0.464551	-1.28481	0	0	0	59	40	24	16	11	6	10	5	AACS,ACACA,ACSS3,ALOX12,ELOVL1,ELOVL3,ELOVL4,ELOVL7,FAR2,PPT2,TECR	ACSL4,ALOX15B,ELOVL5,GGT1,GGTA1,PPT1
gobp	GOBP_FATTY_ACID_DERIVATIVE_CATABOLIC_PROCESS	0.553992	0.848991	0.031963	0.356613	0.925598	0	0	0	23	15	8	7	2	5	1	3	FITM2,NUDT8	ACAT1,CYP4F12,LYPLA2,NUDT7,OXCT1
gobp	GOBP_FATTY_ACID_DERIVATIVE_METABOLIC_PROCESS	0.259032	0.631613	0.0282248	-0.385018	-1.14017	0	0	0	91	61	36	25	16	12	14	9	AACS,ACACA,ACSS3,ALOX12,DGAT2,ELOVL1,ELOVL3,ELOVL4,ELOVL7,FAR2,FITM2,NUDT8,PPT2,PTGR1,TECR,THEM5	ACAT1,ACSL4,ALOX15B,CYP4F12,ELOVL5,GGT1,GGTA1,HSD17B4,LYPLA2,NUDT7,OXCT1,PPT1
gobp	GOBP_FATTY_ACID_ELONGATION	0.0809752	0.385924	0.059374	-0.630622	-1.40062	0	0	0	13	13	9	4	5	1	5	1	ELOVL1,ELOVL3,ELOVL4,ELOVL7,TECR	ELOVL5
gobp	GOBP_FATTY_ACID_HOMEOSTASIS	0.281815	0.65079	0.0462285	0.47521	1.1646	0	0	0	19	12	3	9	2	5	2	4	DGAT2,SIRT1	APOE,GOT1,NR1H4,PRKAA1,XBP1
gobp	GOBP_FATTY_ACID_METABOLIC_PROCESS	0.0045738	0.0833518	0.21826	-0.389531	-1.35465	1	0	0	433	328	189	139	94	76	78	53	AACS,ABHD12,ABHD2,ACACA,ACACB,ACADL,ACADVL,ACOT11,ACOX2,ADH7,ADIPOR2,ADTRP,AKR1B1,AKR1C1,AKR1C2,AKR1C3,AKR1C4,AKT2,ALOX12,ALOX12B,ALOXE3,AMACR,C3,CD36,CD74,CPT1C,CRAT,CYP24A1,CYP2C18,CYP2U1,DAGLB,DGAT2,ECI2,ELOVL1,ELOVL3,ELOVL4,ELOVL7,EPHX1,ETFB,ETFDH,FA2H,FABP3,FABP5,FADS2B,FADS6,FASN,IL1B,ILVBL,INSIG2,IRS1,IRS2,IVD,LEP,LIPG,LPIN1,LPIN3,LPL,MGLL,MORC2,NR1H3,NR4A3,NUDT8,OLAH,PCK2,PDK1,PEDS1,PLA2G…	AASDH,ABCD4,ACAA2,ACADM,ACADSB,ACAT1,ACAT2,ACBD5,ACOT1,ACOT2,ACSF2,ACSL4,ADH5,ALKBH7,ALOX15B,APOC1,ASAH1,AUH,BDH2,BRCA1,CAV1,CBR1,CPT2,CROT,CRYL1,CYP1B1,CYP2J2,CYP2S1,CYP3A4,CYP4B1,CYP4F12,DECR2,ECHDC3,ECHS1,EHHADH,ELOVL5,ERLIN2,GGT1,GNPAT,GPX4,GSTM4,HACL1,HADH,HADHA,HADHB,HSD17B10,HSD17B4,HSD17B8,LIAS,LIPH,LYPLA2,MCEE,MFSD2A,MTLN,NDUFAB1,NUDT7,OXSM,PCCA,PCCB,PDK3,PEX13,PEX2,PHYH,PIBF1,PLA2G4A,PL…
gobp	GOBP_FATTY_ACID_TRANSMEMBRANE_TRANSPORT	0.356125	0.71411	0.0249918	-0.467447	-1.09942	0	0	0	18	17	10	7	5	3	5	0	AKT2,CD36,IRS2,SLC27A1,SLC2A1	ABCD4,CPT2,SLC25A20
gobp	GOBP_FATTY_ACID_TRANSPORT	0.146007	0.492267	0.0392265	-0.406053	-1.22599	0	0	0	105	71	41	30	21	14	16	8	ACE,AKT2,AVPR1B,BDKRB2,CD36,FABP3,FABP5,FABP5P3,IL1A,IL1B,IRS2,NMB,PLA2R1,PLIN2,PPARD,RBP1,RBP7,SLC27A1,SLC27A4,SLC2A1,SPX	ABCD4,APOE,CPT2,CROT,FIS1,GOT2,MFSD2A,P2RX7,PLA2G4A,PLA2G4F,PPARG,SLC25A17,SLC25A20,TNFSF11
gobp	GOBP_FATTY_ACYL_COA_BIOSYNTHETIC_PROCESS	0.045215	0.296668	0.0786527	-0.587925	-1.47176	1	0	0	33	23	16	7	7	3	7	3	ACACA,ELOVL1,ELOVL3,ELOVL4,ELOVL7,PPT2,TECR	ACSL4,ELOVL5,PPT1
gobp	GOBP_FATTY_ACYL_COA_METABOLIC_PROCESS	0.053004	0.319942	0.0710016	-0.520999	-1.40799	0	0	0	48	35	24	11	12	5	11	5	ACACA,DGAT2,ELOVL1,ELOVL3,ELOVL4,ELOVL7,FAR2,FITM2,NUDT8,PPT2,TECR,THEM5	ACSL4,ELOVL5,HSD17B4,NUDT7,PPT1
gobp	GOBP_FAT_CELL_DIFFERENTIATION	0.177426	0.53981	0.0326027	-0.341605	-1.14937	0	0	0	271	199	132	67	68	35	56	24	ADRB2,AKT2,ALOXE3,AXIN1,BMP2,BNIP3,CCDC71L,CDS1,CEBPA,CEBPB,CLIP3,CTBP2,DIO2,ENPP1,ERO1A,FABP3,FERMT2,FOXO1,GPER1,GPS2,GRK5,HES1,HMGA2,ID4,IL6,JAG1,KLF4,KLF5,LAMB3,LEP,LPL,LRP3,MAFB,MEDAG,METRNL,MSX2,NR1D1,NR4A3,PDGFRA,PIAS1,PIM1,PLCB1,PPARD,PTGS2,RARRES2,RGS2,RORA,SAV1,SIRT1,SMAD3,SOD2,SORT1,SREBF1,STK4,TFE3,TNF,TRIB2,TRIB3,TRIM32,WNT5B,WWTR1,ZBTB7A,ZBTB7B,ZBTB7C,ZFP36,ZFP36L2,ZFPM1,ZNF516	ALDH6A1,ARL4A,BBS12,BBS4,CCDC3,CCN4,DHRS7B,DLK2,DUSP10,ERAP1,FAM120B,FBXO9,GATA3,ID2,JDP2,LRG1,MB,MIR27B,MKKS,NUDT7,PEX11A,PID1,PPARG,PSMB8,PTPRQ,RETREG1,RORC,SFRP1,SIRT2,SOCS1,STEAP4,STK3,TFAP2B,TTC8,XBP1
gobp	GOBP_FAT_CELL_PROLIFERATION	0.175637	0.5371	0.0567771	0.600441	1.32716	0	0	0	13	8	3	5	0	3	0	1		PID1,SQSTM1,TREM2
gobp	GOBP_FAT_SOLUBLE_VITAMIN_BIOSYNTHETIC_PROCESS	0.822596	0.983874	0.0243931	0.289449	0.709352	0	0	0	20	12	7	5	3	3	3	3	CYP27A1,PLTP,TNF	CYP27B1,CYP2R1,CYP3A4
gobp	GOBP_FAT_SOLUBLE_VITAMIN_CATABOLIC_PROCESS	0.359462	0.716177	0.0258183	-0.541714	-1.10652	0	0	0	13	9	5	4	2	3	2	3	CYP24A1,CYP26B1	CYP27B1,CYP3A4,CYP4F12
gobp	GOBP_FAT_SOLUBLE_VITAMIN_METABOLIC_PROCESS	0.365562	0.72096	0.0445674	0.342207	1.04862	0	0	0	51	31	18	13	9	10	8	7	CYP24A1,CYP26B1,CYP27A1,LGMN,PIAS4,PLTP,PPARD,RBP1,TNF	ALDH1A2,CBR1,CYP11A1,CYP27B1,CYP2R1,CYP3A4,CYP4F12,LRAT,TTPA,VKORC1
gobp	GOBP_FC_EPSILON_RECEPTOR_SIGNALING_PATHWAY	0.626961	0.887919	0.0159001	-0.357996	-0.890157	0	0	0	27	22	11	11	5	4	4	4	LYN,MAP2K7,NR4A3,VAV1,VAV2	MAPK9,PLCG2,PRKCQ,VAV3
gobp	GOBP_FC_GAMMA_RECEPTOR_SIGNALING_PATHWAY	0.231803	0.602281	0.0319858	-0.469191	-1.19713	0	0	0	31	25	18	7	9	3	7	3	ABL1,FYN,LIMK1,LYN,PLD2,PRKCE,PTK2,VAV1,VAV2	CD47,PAK1,VAV3
gobp	GOBP_FC_RECEPTOR_MEDIATED_STIMULATORY_SIGNALING_PATHWAY	0.228889	0.59857	0.0320428	-0.456459	-1.19445	0	0	0	35	29	21	8	12	4	9	4	ABL1,CSK,FYN,LIMK1,LYN,NR4A3,PLD2,PRKCE,PTK2,RABGEF1,VAV1,VAV2	CD47,PAK1,PLSCR1,VAV3
gobp	GOBP_FC_RECEPTOR_SIGNALING_PATHWAY	0.448988	0.780904	0.0422894	0.302193	1.00073	0	0	0	56	43	26	17	12	7	9	7	ABL1,FYN,KIT,LIMK1,LYN,MAP2K7,NR4A3,PLD2,PRKCE,PTK2,VAV1,VAV2	CD200R1,CD47,MAPK9,PAK1,PLCG2,PRKCQ,VAV3
gobp	GOBP_FEAR_RESPONSE	0.101854	0.429022	0.0507941	-0.525191	-1.34973	0	0	0	39	26	22	4	11	4	5	4	ATP1A2,EIF4G1,EPHB2,FBXL20,MAPK8IP2,MDK,MEF2C,NPAS2,RAG1,SLC1A1,UCN	APOE,BRINP1,DPP4,USP46
gobp	GOBP_FEEDING_BEHAVIOR	0.000138291	0.00808103	0.518848	-0.604233	-1.7765	1	1	0	109	58	41	17	22	8	14	6	ACE,CNTFR,EIF2AK4,EN1,FOS,FYN,GAL,GDF15,GLS,HAND2,HTR1B,LEP,MMP17,MRAP2,NEGR1,NMU,NPW,NR4A3,OPRD1,STRA6,TH,UCN	BBS12,GIGYF2,NPSR1,NTRK2,P2RY1,PEX13,RMI1,USP46
gobp	GOBP_FEMALE_GAMETE_GENERATION	0.241181	0.613045	0.0829663	0.274304	1.08364	0	0	0	170	124	64	60	35	30	27	26	ADAMTS1,BNC1,CDC25B,DIAPH2,ERCC1,EREG,FMN2,FOSL1,FOXO3,HEXB,HSF2BP,IL4R,INHBA,INSL3,LEP,MDK,MMP2,MYC,PAQR5,PAQR7,PDE3A,PDE5A,PTGS2,PTK2B,PTN,PTX3,RGS2,RPS6KA2,SIRT1,SPIRE1,SPIRE2,TDRD6,TOB2,ZMIZ1,ZP3	ANG,ASPM,AURKA,BCL2L10,BMPR1B,BRCA2,CCNB2,CTNNB1,EDNRA,H3-3B,LGR5,MASTL,METTL3,MLH1,NANOS1,NCAPH,NCAPH2,NDC80,NPM2,PLAT,PLK1,SIRT2,TNFAIP6,TOP2A,TRIP13,TTK,TUT7,UBB,WASHC5,WNT4
gobp	GOBP_FEMALE_GENITALIA_DEVELOPMENT	0.0376212	0.270029	0.0883886	-0.66207	-1.4939	1	0	0	20	14	8	6	5	2	5	2	CYP19A1,MERTK,STRA6,TBX3,TYRO3	SRD5A1,TP63
gobp	GOBP_FEMALE_MEIOSIS_I	0.0965665	0.419001	0.0800618	0.599862	1.44124	0	0	0	15	11	3	8	2	5	2	4	CDC25B,HSF2BP	AURKA,CCNB2,NDC80,TRIP13,UBB
gobp	GOBP_FEMALE_MEIOTIC_NUCLEAR_DIVISION	0.146396	0.492541	0.0716629	0.423539	1.27275	0	0	0	37	28	10	18	6	13	5	12	CDC25B,EREG,FMN2,HSF2BP,SPIRE1,SPIRE2	AURKA,CCNB2,MASTL,MLH1,NCAPH,NCAPH2,NDC80,PLK1,TOP2A,TRIP13,TTK,UBB,WASHC5
gobp	GOBP_FEMALE_SEX_DIFFERENTIATION	0.0833138	0.390493	0.0521268	-0.403929	-1.27625	0	0	0	127	100	66	34	30	19	25	14	ADAMTS1,ARRB2,BCL2L1,CEBPB,CYP19A1,EREG,FOXC1,FOXO3,FZD4,HSPA5,INHBA,KIT,LEP,MERTK,MMP2,MYC,PDGFRA,PTX3,SIRT1,SLIT3,SPRR2A,STAT5B,STRA6,TBX3,TIPARP,TYRO3,UMODL1,VEGFA,ZFP42,ZP3	ANG,BMPR1B,BRCA2,CASP3,DMRTA1,EIF2B2,FANCA,FANCG,FST,IDH1,KITLG,PCYT1B,PLEKHA1,SFRP1,SRD5A1,TNFAIP6,TP63,UBB,WNT4
gobp	GOBP_FERTILIZATION	0.0580054	0.329552	0.0620732	-0.399534	-1.29826	0	0	0	225	131	76	55	33	19	20	15	ABHD2,ALDOA,APOB,AR,ASTL,BCL2L1,CCDC136,CCDC87,CLGN,CRKL,FOLR1,HEXB,IGSF8,IRAG2,IZUMO1,KDM5B,KLK14,LY6K,MFGE8,MYH9,NOX5,PLCB1,SERPINA5,SPAG8,SPESP1,SPTBN4,TDRD12,TDRD9,TRIM36,TRPC6,UMODL1,ZP3,ZP4	AAAS,ATP1A4,CCT3,CCT8,CD9,CDK1,FETUB,FUT10,GLIPR1L2,H3-3B,NELL2,NPM2,OVCH2,PARK7,PLAT,PLCD4,SPINK13,TEX101,VDAC2
gobp	GOBP_FEVER_GENERATION	0.417656	0.755236	0.0230519	-0.496001	-1.05893	0	0	0	18	11	9	2	6	1	4	1	IL1A,IL1B,PTGER3,PTGS2,TNF,TRPV1	TNFSF11
gobp	GOBP_FIBRINOLYSIS	0.411785	0.75203	0.0391706	0.375502	1.03181	0	0	0	25	19	13	6	5	5	2	4	F12,KRT1,SERPINB2,SERPINE1,SERPING1	FAP,FGA,PLAT,PROS1,THBD
gobp	GOBP_FIBROBLAST_ACTIVATION	0.222107	0.592285	0.0343904	-0.574308	-1.2261	0	0	0	13	11	10	1	5	1	4	1	AKAP12,IL17RA,LEP,RGCC,ULK3	GCLC
gobp	GOBP_FIBROBLAST_APOPTOTIC_PROCESS	0.143349	0.487475	0.0692906	0.476409	1.30909	0	0	0	22	19	7	12	3	6	2	5	GAS6,MYC,STK17A	API5,CFDP1,SFRP1,STK17B,TP63,XRCC2
gobp	GOBP_FIBROBLAST_GROWTH_FACTOR_RECEPTOR_SIGNALING_PATHWAY	0.298013	0.661652	0.0579035	0.304187	1.07984	0	0	0	89	63	37	26	13	16	11	13	CCN2,CRKL,FGF1,FGF22,FGF5,FGFBP1,FGFRL1,FLRT2,KLB,NDST1,SMOC2,SPRY2,SPRY4	CEP57,CTNNB1,FGF17,FGF19,FGFR2,FGFR3,FIBP,FRS2,GATA3,KL,MIR149,NPTN,SHCBP1,SHOC2,SULF1,WNT4
gobp	GOBP_FIBROBLAST_MIGRATION	0.765471	0.957791	0.0120581	-0.289928	-0.814732	0	0	0	48	44	29	15	11	6	7	5	AKAP12,ARHGAP4,CORO1C,GNA12,ITGB1,PRKCE,PTK2,RCC2,RFFL,SDC4,ZFAND5	DMTN,ITGB1BP1,MACIR,PDLIM1,SLC8A1,WDPCP
gobp	GOBP_FIBROBLAST_PROLIFERATION	0.424547	0.761185	0.0198109	-0.341687	-1.03165	0	0	0	88	71	41	30	20	10	17	8	ABL1,CD74,DAB2IP,EGFR,EREG,FN1,FTH1,GAS6,JUN,MED25,MYC,PAWR,PDGFB,PDGFD,PDGFRA,S100A6,SKI,SOD2,TRIM32,ZMIZ1	CCNA2,CCNB1,CDC6,CTNNB1,DHX9,FBXO4,NDUFS4,PDGFC,PEX2,SFRP1
gobp	GOBP_FILOPODIUM_ASSEMBLY	0.0692657	0.359423	0.0598876	-0.459533	-1.34653	0	0	0	70	57	41	16	25	9	19	8	ARAP1,ARF6,ARHGEF4,DPYSL3,EPHB2,EZR,FGD1,FGD2,FGD3,FSCN1,FXR2,ITGB4,NEURL1,PALM,PLPPR5,PPP1R9B,RAB5A,RIPOR2,S1PR2,SPATA13,SRGAP2,SRGAP2C,TENM1,TGFB3,WASL	CDC42,DAAM2,DMTN,FGD6,FNBP1L,FXR1,RAB3IP,STAU2,TENM2
gobp	GOBP_FLOOR_PLATE_DEVELOPMENT	0.912466	1	0.0118476	-0.313754	-0.623724	0	0	0	10	8	4	4	1	1	1	1	COBL	STIL
gobp	GOBP_FLUID_TRANSPORT	0.461474	0.784643	0.0204483	-0.406873	-1.01169	0	0	0	33	22	14	8	5	4	5	4	AQP5,CSF2,ITPR1,SCNN1B,SLC5A1	AQP11,AQP3,PDPN,SLC26A6
gobp	GOBP_FOAM_CELL_DIFFERENTIATION	0.586679	0.868206	0.0165279	-0.35151	-0.924687	0	0	0	41	30	19	11	10	7	5	6	ABCA1,ABCG1,APOB,CD36,CSF2,ITGB3,LPL,NR1H3,PRKCH,SAMD1	ABCA5,ALOX15B,ITGAV,MAPK9,PPARG,SOAT1,STAT1
gobp	GOBP_FOCAL_ADHESION_ASSEMBLY	0.344284	0.705221	0.0227925	-0.351904	-1.07855	0	0	0	90	78	57	21	26	9	16	6	ABL1,ACTG1,ACVRL1,APOD,BCR,CAMSAP3,CORO1C,CORO2B,DAPK3,EFNA5,FERMT2,FMN1,GREM1,LIMS1,MAP4K4,PEAK1,PPM1F,PTK2,PTK2B,RCC2,RHOD,SDC4,SLC9A1,SMAD3,SORBS1,VEGFA	CTTN,DMTN,DUSP22,ITGB1BP1,PHLDB2,SFRP1,TESK2,WDPCP,WNT4
gobp	GOBP_FOLIC_ACID_CONTAINING_COMPOUND_BIOSYNTHETIC_PROCESS	0.241349	0.613139	0.0484163	0.539543	1.22794	0	0	0	11	9	2	7	0	4	0	3		DHFR,DHFR2,GCH1,MTHFD1
gobp	GOBP_FOLIC_ACID_CONTAINING_COMPOUND_METABOLIC_PROCESS	0.704601	0.93024	0.0139295	-0.325026	-0.840611	0	0	0	32	27	13	14	3	6	3	5	FOLR1,MTHFD2L,SHMT1	DHFR,DHFR2,GCH1,GGH,MTHFD1,TYMS
gobp	GOBP_FOLIC_ACID_METABOLIC_PROCESS	0.494097	0.808113	0.0199605	-0.431782	-0.989705	0	0	0	17	15	9	6	3	2	3	1	FOLR1,MTHFD2L,SHMT1	DHFR,DHFR2
gobp	GOBP_FOLIC_ACID_TRANSPORT	0.742744	0.951696	0.0148326	-0.400034	-0.795244	0	0	0	10	8	4	4	2	2	1	1	FOLR1,SLC19A2	ABCC5,PDPN
gobp	GOBP_FOLLICLE_STIMULATING_HORMONE_SECRETION	0.0491903	0.310954	0.0791568	-0.732356	-1.45588	1	0	0	8	8	7	1	4	0	3	0	CGA,INHBA,LEP,TBX3
gobp	GOBP_FOREBRAIN_CELL_MIGRATION	0.0258106	0.225256	0.101377	-0.522425	-1.4742	1	0	0	74	45	31	14	20	7	17	5	ADGRG1,BMERB1,CDK5R1,CXCL12,DAB2IP,EGFR,FBXO45,GLI3,MBOAT7,OGDH,PAFAH1B1,RELN,RTN4,SLIT1,SLIT3,SRGAP2,SRGAP2C,SUN1,TYRO3,ZMIZ1	CDK5,CTNNB1,FUT10,LAMB1,LRRK2,PEX13,SYNE2
gobp	GOBP_FOREBRAIN_DEVELOPMENT	0.136039	0.476756	0.0374296	-0.337199	-1.16272	0	0	0	414	285	167	118	82	61	59	43	ADGRG1,ALDH1A3,ANXA3,ARHGAP35,ATP1A2,ATP2B4,BMERB1,BMP2,BNIP3,BTG2,CCDC85C,CDH2,CDK5R1,CNTNAP2,CRKL,CSF1R,CXCL12,DAB2IP,DCLK1,DKK1,DLX5,DNAH5,DNAJB1,DPCD,EGFR,EPHB2,FAT4,FBXO45,FEZ1,FOXP2,FUT1,FYN,GLI3,GSK3B,GSX2,HDAC1,HES1,HES5,ID4,INHBA,KDM1A,KRAS,MBOAT7,MDK,MYC,NDST1,NEFL,NOTCH3,NRP2,NUMBL,OGDH,PAFAH1B1,PAX6,PITX1,PITX2,PLCB1,PLXNA4,PPP1R9B,RAPGEF2,RELN,RTN4,SCN5A,SEMA3A,SEMA6B,SEMA7A,SKI,SLC1…	ALDH1A2,ASPM,ATRX,B2M,BAD,BBS4,BCL11B,BLOC1S6,BMP4,BTBD3,C12orf57,C21orf91,CASP3,CDK5,CTNNB1,FGFR2,FRS2,FUT10,HPRT1,HSD3B1,HSD3B2,ID2,ITGAM,KIF14,LAMB1,LRRK2,METTL14,METTL3,MFSD2A,MKKS,MSX1,NARS1,NFIB,NTRK2,PALS1,PCM1,PCSK1,PEX13,PGAP1,PHACTR1,POU3F1,RAB3GAP1,RAC3,RAN,RARA,SEMA5A,SLC8A1,SOX2,SRD5A1,STIL,SYNE2,TACC3,TENT2,TRA2B,TTC8,TWSG1,UBA6,UBB,WNT4,XRN2,YWHAE
gobp	GOBP_FOREBRAIN_GENERATION_OF_NEURONS	0.0580517	0.329552	0.0674484	-0.510817	-1.39439	0	0	0	52	37	26	11	11	7	8	6	CSF1R,GLI3,HES1,HES5,INHBA,NRP2,OGDH,PAX6,RAPGEF2,SEMA3A,ZMIZ1	ASPM,B2M,BCL11B,FGFR2,METTL14,METTL3,UBB
gobp	GOBP_FOREBRAIN_MORPHOGENESIS	0.0725179	0.367285	0.0639358	-0.674384	-1.4104	0	0	0	15	10	6	4	2	0	2	0	GSX2,SLIT1
gobp	GOBP_FOREBRAIN_NEURON_DEVELOPMENT	0.0651682	0.348949	0.0656633	-0.600104	-1.42946	0	0	0	22	18	14	4	5	2	4	1	NRP2,OGDH,RAPGEF2,SEMA3A,ZMIZ1	FGFR2,UBB
gobp	GOBP_FOREBRAIN_NEURON_DIFFERENTIATION	0.015798	0.177307	0.132882	-0.581447	-1.53866	1	0	0	43	31	24	7	10	4	7	3	CSF1R,HES1,HES5,INHBA,NRP2,OGDH,PAX6,RAPGEF2,SEMA3A,ZMIZ1	B2M,BCL11B,FGFR2,UBB
gobp	GOBP_FOREBRAIN_REGIONALIZATION	0.290117	0.655736	0.0288136	-0.515801	-1.16386	0	0	0	24	14	9	5	5	3	3	3	ADGRG1,BMP2,GLI3,GSX2,PAX6	BMP4,PGAP1,TRA2B
gobp	GOBP_FORELIMB_MORPHOGENESIS	0.563348	0.854296	0.0171203	-0.357007	-0.939147	0	0	0	41	30	18	12	10	9	10	8	EN1,FMN1,MSX2,RECK,SHOX2,TBX3,TBX5,TFAP2A,WNT7A,ZNF358	ALDH1A2,ATRX,CTNNB1,MSX1,OSR1,OSR2,TFAP2B,TP63,WNT3
gobp	GOBP_FORMATION_OF_EXTRACHROMOSOMAL_CIRCULAR_DNA	0.165542	0.525085	0.0619459	0.520293	1.29971	0	0	0	15	13	4	9	1	6	1	5	ERCC1	BLM,DNA2,EXO1,SMARCAL1,XRCC3,XRCC5
gobp	GOBP_FORMATION_OF_PRIMARY_GERM_LAYER	0.00549965	0.0921024	0.211071	-0.477194	-1.50773	1	0	0	143	100	65	35	34	13	25	9	ATOH8,AXIN1,COL8A1,DKK1,DUSP1,DUSP5,ETS2,FN1,FOXC1,FOXC2,FZD7,GJA1,HMGA2,INHBA,ITGA3,ITGA5,ITGA8,ITGB1,ITGB3,ITGB4,ITGB5,KDM6B,KLF4,LAMA3,LAMB3,MMP15,MMP2,MMP8,MMP9,PAF1,PRKACA,SMAD3,SOX7,WNT11	BMP4,CTNNB1,CTR9,FGFR2,ITGAV,LAMB1,LEO1,MACROH2A1,PRKAR1A,SMAD1,SOX2,TWSG1,WNT3
gobp	GOBP_FORMATION_OF_TRANSLATION_PREINITIATION_COMPLEX	0.890251	1	0.0225549	0.266354	0.639949	0	0	0	13	11	3	8	2	4	1	2	DENR,EIF4H	DHX29,EIF4B,MCTS1,RPL13A
gobp	GOBP_FREE_UBIQUITIN_CHAIN_POLYMERIZATION	0.636794	0.895476	0.0275468	0.370839	0.843986	0	0	0	9	9	5	4	4	1	3	1	PINK1,TRIM32,TRIM6,UBE2K	UBE2C
gobp	GOBP_FRUCTOSE_6_PHOSPHATE_METABOLIC_PROCESS	0.074158	0.370514	0.0635235	-0.692232	-1.41397	0	0	0	11	9	8	1	3	1	3	0	GFPT2,HK2,PFKP	HK1
gobp	GOBP_FRUCTOSE_METABOLIC_PROCESS	0.848961	0.995325	0.0124761	-0.327959	-0.700168	0	0	0	13	11	6	5	5	2	5	1	AKR1B1,ALDOA,ALDOC,PFKFB3,PFKFB4	GLYCTK,SORD
gobp	GOBP_FUCOSE_METABOLIC_PROCESS	0.979054	1	0.0216022	0.205514	0.503653	0	0	0	16	12	7	5	3	2	2	2	FUCA2,FUT1,FUT2	FUOM,FUT10
gobp	GOBP_FUCOSYLATION	0.91264	1	0.0110839	-0.283348	-0.62932	0	0	0	17	13	9	4	5	2	2	2	FUT1,FUT11,FUT2,FUT3,SLC35C1	FUOM,FUT10
gobp	GOBP_FUSION_OF_SPERM_TO_EGG_PLASMA_MEMBRANE_INVOLVED_IN_SINGLE_FERTILIZATION	0.0448573	0.296621	0.0825328	-0.718149	-1.46691	1	0	0	26	9	6	3	5	1	4	1	FOLR1,IZUMO1,NOX5,SERPINA5,SPESP1	CD9
gobp	GOBP_G0_TO_G1_TRANSITION	0.532969	0.834668	0.0188196	-0.419596	-0.961773	0	0	0	27	15	10	5	7	2	5	2	CCN2,CDKN2B,DAB2IP,FOXO4,MYC,PPP2R5B,SOX15	RHNO1,RRM1
gobp	GOBP_G1_TO_G0_TRANSITION	0.856234	0.997551	0.0116418	-0.294492	-0.701487	0	0	0	20	18	9	9	4	5	2	5	CDK5R1,MYBBP1A,SMPD3,STK11	CYP27B1,PHGDH,RPL23,RRP8,STRADA
gobp	GOBP_GALACTOSE_METABOLIC_PROCESS	0.0074967	0.111719	0.407018	0.820036	1.86631	1	0	0	9	9	3	6	0	3	0	3		CHST1,GALM,GALT
gobp	GOBP_GAMMA_AMINOBUTYRIC_ACID_SECRETION	0.287419	0.655008	0.0297639	-0.573525	-1.1715	0	0	0	18	9	8	1	2	1	1	0	ABAT,HTR1B	P2RX7
gobp	GOBP_GAMMA_AMINOBUTYRIC_ACID_SIGNALING_PATHWAY	0.28534	0.653044	0.0466919	0.446843	1.15979	0	0	0	34	15	6	9	1	2	0	1	GABRG3	GABRA4,PLCL1
gobp	GOBP_GAMMA_AMINOBUTYRIC_ACID_TRANSPORT	0.112466	0.444715	0.049792	-0.607902	-1.35016	0	0	0	24	13	11	2	4	1	3	0	ABAT,HTR1B,SLC6A11,SLC6A6	P2RX7
gobp	GOBP_GAMMA_DELTA_T_CELL_ACTIVATION	0.277463	0.646376	0.0296773	-0.528599	-1.17403	0	0	0	36	13	7	6	4	2	3	1	EGR3,SOX4,STAT5B,TCF7	CXADR,JAG2
gobp	GOBP_GAMMA_DELTA_T_CELL_DIFFERENTIATION	0.289031	0.655073	0.0298706	-0.588444	-1.16979	0	0	0	14	8	6	2	4	1	3	0	EGR3,SOX4,STAT5B,TCF7	JAG2
gobp	GOBP_GANGLION_DEVELOPMENT	0.661878	0.907306	0.0157564	-0.389505	-0.865098	0	0	0	17	13	8	5	3	3	2	3	NRP2,SEMA3A,TUBB3	CTNNB1,CYP1B1,RGS4
gobp	GOBP_GANGLIOSIDE_BIOSYNTHETIC_PROCESS	0.274978	0.644642	0.0296965	-0.512851	-1.17552	0	0	0	20	15	11	4	5	0	5	0	B4GALT5,ST6GALNAC4,ST6GALNAC5,ST6GALNAC6,ST8SIA4
gobp	GOBP_GANGLIOSIDE_METABOLIC_PROCESS	0.242571	0.614148	0.0312758	-0.468872	-1.1841	0	0	0	38	24	14	10	7	0	6	0	B4GALT5,HEXB,NEU2,ST6GALNAC4,ST6GALNAC5,ST6GALNAC6,ST8SIA4
gobp	GOBP_GAP_JUNCTION_ASSEMBLY	0.0539188	0.319942	0.0729388	-0.625167	-1.45188	0	0	0	18	16	11	5	7	2	4	2	ACE,CNTNAP2,GJA1,GJA5,GJC1,IL1B,TBX5	CAV1,GJB1
gobp	GOBP_GASTRIC_ACID_SECRETION	0.273624	0.643766	0.0304884	-0.563257	-1.17799	0	0	0	21	10	6	4	4	1	2	1	HIP1R,PTGER3,TRPV1,UCN	SGK1
gobp	GOBP_GASTRO_INTESTINAL_SYSTEM_SMOOTH_MUSCLE_CONTRACTION	0.0885063	0.402908	0.0578509	-0.682009	-1.39309	0	0	0	11	9	5	4	3	1	0	1	KIT,PTGER3,SPX	SULF1
gobp	GOBP_GASTRULATION	0.024775	0.221615	0.0956364	-0.410561	-1.35434	1	0	0	212	152	93	59	46	26	34	19	ATOH8,AXIN1,COL8A1,DAG1,DKK1,DUSP1,DUSP5,DVL1,ETS2,FN1,FOXA2,FOXC1,FOXC2,FZD7,GJA1,HMGA2,HNF4A,IL1RN,INHBA,ITGA3,ITGA5,ITGA8,ITGB1,ITGB3,ITGB4,ITGB5,KDM6B,KLF4,LAMA3,LAMB3,MAPK7,MMP15,MMP2,MMP8,MMP9,NR4A3,PAF1,PRKACA,RIC8A,SMAD3,SOX7,TENM4,TGFBR2,WNK1,WNT11,WNT5B	AMOT,BMP4,CTNNB1,CTR9,DLD,FGFR2,FRS2,ITGAV,LAMB1,LEO1,LMBRD1,MACROH2A1,MBP,MIR221,MKKS,OSR1,PHLDB2,POGLUT1,PRKAR1A,SFRP1,SMAD1,SOX2,SUPT20H,SYF2,TWSG1,WNT3
gobp	GOBP_GASTRULATION_WITH_MOUTH_FORMING_SECOND	0.703075	0.929219	0.0144057	-0.34358	-0.83653	0	0	0	27	20	10	10	3	3	2	2	ETS2,FOXA2,TENM4	AMOT,CTNNB1,FRS2
gobp	GOBP_GAS_HOMEOSTASIS	0.102632	0.429577	0.0761492	0.635146	1.44552	0	0	0	10	9	5	4	2	2	2	2	EGLN1,SOD2	AQP11,CAV1
gobp	GOBP_GDP_METABOLIC_PROCESS	0.491098	0.806394	0.0205129	-0.467346	-0.997748	0	0	0	12	11	5	6	2	4	2	3	CARD11,TJP2	CASK,DLG1,GUK1,MAGI3
gobp	GOBP_GENERATION_OF_PRECURSOR_METABOLITES_AND_ENERGY	0.966969	1	0.00336497	-0.221207	-0.77906	0	0	0	540	441	194	247	82	141	63	105	AACS,ACADVL,ACSS3,ADH1B,ADH7,AK4,AK9,AKR1B1,AKR1C4,AKT2,ALDH2,ALDOA,ALDOC,BNIP3,CEBPA,COQ10B,COX7A1,CYB561,CYB5A,CYBA,CYP19A1,DDIT4,DERA,DHRS2,DYRK2,ENO2,ENPP1,ETFB,ETFDH,GBA1,GBE1,GFPT2,GIPR,GLRX2,GSK3B,HK2,IDH2,IGF2,IRS1,IRS2,JMJD8,LDHA,LEP,ME1,MIR210,MRAP2,MYBBP1A,MYC,NCF2,NOX4,NR1D1,NR4A3,OGDH,OPN3,PDIA5,PFKP,PHLDA2,PINK1,POR,PPARD,PPIF,PPP1CB,PPP1CC,PPP1R3B,PPP1R3G,PRKAG3,PTGES3,PYGB,PYGL,RB…	ACADM,ACAT1,ADH5,ADPGK,ADSL,AFG1L,AGL,AKR7A2,ALDH4A1,ASPH,ATP5F1A,ATP5F1B,ATP5F1C,ATP5ME,ATP5MF,ATP5PB,ATP5PD,ATP5PF,ATP5PO,ATPSCKMT,BPGM,CAT,CCNB1,CDK1,CHCHD10,CIAPIN1,CISD1,COQ10A,COQ9,COX15,COX4I1,COX5B,COX6A1,COX6C,COX7A2,COX7A2L,COX7C,COX8A,CROT,CYC1,CYCS,DGUOK,DHTKD1,DLAT,DLD,ENOX2,ENTPD5,EPM2AIP1,FH,GFUS,GHITM,GIT1,GLDC,GPX2,GYG1,HK1,IDH1,IDH3B,IDH3G,IREB2,ISCU,KL,MAOB,MDH1,ME2,MRPS36,MSH2…
gobp	GOBP_GENE_SILENCING_BY_RNA	0.819364	0.98236	0.00890037	-0.254587	-0.828237	0	0	0	729	133	67	65	20	26	15	22	CNOT11,CNOT6,EGFR,EIF4G1,H19,IL6,KCNQ1OT1,MAP2K1,MAP2K2,MIR194-2HG,MIR210,PABPC1,PPP3CA,SMAD3,SPACA6-AS1,TDRD12,TDRD9,TNF,XPO5,ZFP36	BMP4,CELF1,CLP1,CNOT2,DDX5,DHX9,FXR1,HENMT1,HNRNPA2B1,METTL3,MIR137HG,MIR149,MIR221,MIR222,MIR27B,MIR29B2CHG,MIR590,NRDE2,PPARG,PRKRA,PUS10,RAN,SMAD1,TEX15,TSN,TUT7
gobp	GOBP_GENITALIA_DEVELOPMENT	0.0897992	0.405187	0.0542062	-0.511391	-1.34527	0	0	0	49	30	18	12	9	4	8	4	AR,CYP19A1,DHCR24,GREB1L,MERTK,PDGFRA,STRA6,TBX3,TYRO3	BMP6,CTNNB1,SRD5A1,TP63
gobp	GOBP_GENOMIC_IMPRINTING	0.671651	0.912483	0.0161234	-0.417648	-0.853097	0	0	0	15	9	5	4	3	1	1	1	AXIN1,CDKN1C,TRIM28	CTR9
gobp	GOBP_GERMINAL_CENTER_FORMATION	0.498467	0.811609	0.020036	-0.454204	-0.991798	0	0	0	14	12	8	4	5	3	1	0	BCL3,KLHL6,MEF2C,TNFAIP3,UNC13D	ADAM17,BCL6,NFKB2
gobp	GOBP_GERM_CELL_DEVELOPMENT	0.488277	0.80496	0.0158904	-0.29692	-1.00058	0	0	0	327	202	114	88	48	40	33	32	ABHD2,BCL2L1,BNC1,CCDC136,CCDC63,CDC25B,CDYL,CELF4,CFAP58,CIB1,DAZL,DEFB1,DIAPH2,DNAH1,ERCC1,EREG,FMN2,FOXO3,HEXB,HSPA2,INSL3,KIT,KLC3,MDK,NEURL1,OCA2,OSBP2,PAFAH1B1,PAQR5,PAQR7,PDE3A,PDE5A,PRDM1,PRKACA,PSME4,PTK2B,PTN,PTX3,QKI,RPS6KA2,SBF1,SPAG16,SPEF2,SRPK1,TBC1D20,TDRD6,UBE2J1,ZP3	ANG,ASPM,AURKA,BBS4,BMP4,BMPR1B,BRCA2,BRIP1,CELF1,CEP57,CFAP44,CTNNB1,DLD,DMRTA1,EDNRA,FANCG,H3-3B,HMGB2,KNL1,LGR5,METTL3,MKKS,MLH1,MSH2,NANOS1,NPM2,ODF2,RAN,RARA,SELENOF,SIRT2,SLC26A6,SMAD5,SMARCA2,TNFAIP6,TRIP13,TTC12,TUT7,WASHC5,WNT4
gobp	GOBP_GLANDULAR_EPITHELIAL_CELL_DEVELOPMENT	0.450485	0.781275	0.0208036	-0.407186	-1.01931	0	0	0	30	23	15	8	6	4	3	3	CDH2,FASN,GSK3B,HNF4A,PAX6,RARG	BAD,BMP4,BMP6,RARA
[truncated: 6,652 more rows]

## Sheet: IL13_vs_Ctrl
reference	pathway	pval	padj	log2err	ES	NES	p<0.05	padj<0.05	selection	all	intersect	down	up	down_p	up_p	down_padj	up_padj	down_p_genes	up_p_genes
[truncated: 7,968 more rows]

[truncated: 5 more sheets: IL4_IL13_vs_Ctrl, IL4_vs_IL4_IL13, IL13_vs_IL4_IL13, IL4_vs_IL13, legend]
