# Supplementary material for: Type 2 Cytokine–Dependent Skin Barrier Regulation in Personalized 2-Dimensional and 3-Dimensional Skin Models of Atopic Dermatitis: A Pilot Study
Source: JID Innov. 2024 Aug 30;5(1):100309. doi: 10.1016/j.xjidi.2024.100309 (PMC11460444; doi:10.1016/j.xjidi.2024.100309)
Supplement: Supplementary Data S3 — Expression differences of 4 3D skin models generated from AD-derived keratinocytes stimulated with IL-4 (5 ng/ml) and IL-13 (50 ng/ml). Shown are transcripts with FCs increased/decreased by at least 2 folds when comparing IL4_vs_Ctrl (FC1) with IL13_vs_Ctrl (FC2). The magnitude of expression changes is estimated irrespective of the direction. Accordingly, either FC1/FC2 (for FC1/FC2 ≥ 1) or FC2/FC1 (for FC1/FC2 < 1) is used to calculate ratios of FCs. Further details on applied filter criteria and the meaning of the individual columns are provided within the sheet differences_legend. 3D, 3-dimensional; AD, atopic dermatitis; FC, fold change. [file mmc3.xlsx]

## Sheet: differences
HGNC_SYMBOL	ENSEMBL_ID	FoldChange_ratio	FoldChange.IL4_vs_Ctrl	FoldChange.IL13_vs_Ctrl	FoldChange.IL4_vs_IL13	baseMean	padj.IL4_vs_Ctrl	padj.IL13_vs_Ctrl	padj.IL4_vs_IL13
S100A12	ENSG00000163221	3.40761	0.711667	0.208847	3.40761	295.477	0.377971	2.33539e-07	0.0131538
LINC01215	ENSG00000271856	2.84296	231.833	81.5464	2.84296	104.712	2.17288e-21	8.88689e-14	0.0354481
NKX1-2	ENSG00000229544	2.71574	0.333879	0.906728	0.368224	36.2437	5.963e-05	0.81422	0.0434689
MMADHC-DT	ENSG00000231969	2.32287	1.43448	3.33211	0.430502	30.9178	0.24755	5.6583e-07	0.0434689
TRNP1	ENSG00000253368	2.01498	0.495596	0.998617	0.496282	399.83	8.50737e-06	0.995985	0.00378845

## Sheet: differences_legend
variable	description
HGNC_SYMBOL	HGNC gene symbol
ENSEMBL_ID	ENSEMB gene ID
FoldChange_ratio	FoldChange.IL4_vs_Ctrl/FoldChange.IL13_vs_Ctrl
FoldChange.IL4_vs_Ctrl	FoldChange IL4_vs_Ctrl
FoldChange.IL13_vs_Ctrl	FoldChange IL13_vs_Ctrl
FoldChange.IL4_IL13_vs_Ctrl	FoldChange IL4_IL13_vs_Ctrl
baseMean	mean expression across all groups
padj.IL4_vs_Ctrl	adjusted pvalue IL4_vs_Ctrl
padj.IL13_vs_Ctrl	adjusted pvalue IL13_vs_Ctrl
padj.IL4_IL13_vs_Ctrl	adjusted pvalue IL4_IL13_vs_Ctrl
filter criteria
- FoldChange_ratio >= 2
- padj.IL4_vs_IL13 < 0.05
- baseMean >= 10
