# Supplementary material for: Type 2 Cytokine–Dependent Skin Barrier Regulation in Personalized 2-Dimensional and 3-Dimensional Skin Models of Atopic Dermatitis: A Pilot Study
Source: JID Innov. 2024 Aug 30;5(1):100309. doi: 10.1016/j.xjidi.2024.100309 (PMC11460444; doi:10.1016/j.xjidi.2024.100309)
Supplement: Supplementary Data S4 — Expression synergies of 4 3D skin models generated from AD-derived keratinocytes stimulated with IL-4 (5 ng/ml) and IL-13 (50 ng/ml). Shown are transcripts with FCs increased/decreased by at least 2 folds when comparing the combined treatment (IL4_IL13_vs_Ctrl) with respect to the individual treatments (IL4_vs_Ctrl and IL13_vs_Ctrl). The magnitude of expression changes is estimated irrespective of the direction. Accordingly, either FC (for FC ≥ 1) or 1/FC (for FC < 1) is used to calculate ratios of FCs. Further details on applied filter criteria and the meaning of the individual columns are provided within the sheet synergies_legend. 3D, 3-dimensional; AD, atopic dermatitis; Ctrl, control; FC, fold change. [file mmc4.xlsx]

## Sheet: synergies
HGNC_SYMBOL	ENSEMBL_ID	FoldChange_ratio	FoldChange.IL4_vs_Ctrl	FoldChange.IL13_vs_Ctrl	FoldChange.IL4_IL13_vs_Ctrl	baseMean	padj.IL4_vs_Ctrl	padj.IL13_vs_Ctrl	padj.IL4_IL13_vs_Ctrl
NRN1	ENSG00000124785	6.24133	0.758286	0.233446	0.0285988	31.7681	0.653501	0.00310069	4.05764e-09
CLDN11	ENSG00000013297	4.65013	0.339322	0.228516	0.0293656	19.5877	0.00951993	0.000563008	6.86049e-09
TMEM176B	ENSG00000106565	3.4653	0.342606	0.289556	0.0452854	20.758	0.0306707	0.0146618	9.71804e-08
FAM180A	ENSG00000189320	3.14905	1.70477	0.799228	0.107429	27.4541	0.338207	0.754717	6.2979e-05
ISLR	ENSG00000129009	2.87994	1.09333	0.41978	0.0999068	62.9537	0.910946	0.130367	7.55753e-06
IL24	ENSG00000162892	2.73905	0.890408	0.696515	0.14268	25.2038	0.843509	0.489774	1.04791e-05
CSF2	ENSG00000164400	2.73412	0.3581	0.292915	0.0589302	34.4943	0.0101481	0.0024571	5.55076e-11
ACTA2	ENSG00000107796	2.67487	0.757948	1.6121	7.84124	309.433	0.7531	0.569219	0.000587855
TSPAN11	ENSG00000110900	2.66367	1.00289	0.439487	0.114518	29.7345	0.996976	0.0529898	4.96522e-07
PLPPR4	ENSG00000117600	2.55443	0.487008	2.34306	11.2303	14.7227	0.505768	0.364469	0.00060772
ZP4	ENSG00000116996	2.18489	0.466317	0.50299	0.110752	33.922	0.0693296	0.126941	1.64693e-07
TMEM176A	ENSG00000002933	2.15479	0.240445	0.285086	0.0605326	19.5867	0.0278632	0.0680947	4.24404e-05

## Sheet: synergies_legend
variable	description
HGNC_SYMBOL	HGNC gene symbol
ENSEMBL_ID	ENSEMB gene ID
FoldChange_ratio	IL4_IL13_vs_Ctrl/(FoldChange_rec.IL4_vs_Ctrl+FoldChange_rec.IL13_vs_Ctrl)
FoldChange.IL4_vs_Ctrl	FoldChange IL4_vs_Ctrl
FoldChange.IL13_vs_Ctrl	FoldChange IL13_vs_Ctrl
FoldChange.IL4_IL13_vs_Ctrl	FoldChange IL4_IL13_vs_Ctrl
baseMean	mean expression across all groups
padj.IL4_vs_Ctrl	adjusted pvalue IL4_vs_Ctrl
padj.IL13_vs_Ctrl	adjusted pvalue IL13_vs_Ctrl
padj.IL4_IL13_vs_Ctrl	adjusted pvalue IL4_IL13_vs_Ctrl
filter criteria
- FoldChange_ratio >= 2
- padj.IL4_IL13_vs_Ctrl < 0.05
- baseMean >= 10
