# Supplementary material for: Type 2 Cytokine–Dependent Skin Barrier Regulation in Personalized 2-Dimensional and 3-Dimensional Skin Models of Atopic Dermatitis: A Pilot Study
Source: JID Innov. 2024 Aug 30;5(1):100309. doi: 10.1016/j.xjidi.2024.100309 (PMC11460444; doi:10.1016/j.xjidi.2024.100309)
Supplement: Supplementary Data S1-S4 Legends [file mmc5.xlsx]

## Sheet: IL4_vs_Ctrl
ENSEMBL_ID	HGNC_SYMBOL	baseMean	FoldChange	log2FoldChange	lfcSE	stat	pvalue	padj
ENSG00000104267	CA2	31993.5	13.8754	3.79445	0.117024	32.4245	1.23783e-230	2.5503e-226
ENSG00000127951	FGL2	1465.05	127.136	6.99022	0.258595	27.0315	6.29646e-161	6.4863e-157
ENSG00000140297	GCNT3	2417.23	48.8973	5.61168	0.217326	25.8215	5.0828e-147	3.4907e-143
ENSG00000184613	NELL2	6173.57	5.68533	2.50724	0.101285	24.7545	2.77561e-135	1.42965e-131
ENSG00000287927		6464.24	31.5572	4.9799	0.203108	24.5184	9.39791e-133	3.8725e-129
ENSG00000123610	TNFAIP6	12083.9	216.714	7.75965	0.345178	22.4801	6.49209e-112	2.22928e-108
ENSG00000114737	CISH	567.443	11.0906	3.47126	0.174091	19.9394	1.85397e-88	5.45677e-85
ENSG00000131620	ANO1	577.693	24.3318	4.60477	0.235942	19.5165	7.94325e-85	2.04568e-81
ENSG00000155850	SLC26A2	4924.89	34.935	5.1266	0.265491	19.3099	4.43696e-83	1.01572e-79
ENSG00000140279	DUOX2	1194.45	32.7939	5.03536	0.26256	19.178	5.65639e-82	1.16539e-78
ENSG00000011201	ANOS1	223.226	14.128	3.82048	0.207745	18.3903	1.57231e-75	2.94493e-72
ENSG00000163053	SLC16A14	1189.69	40.1703	5.32806	0.290201	18.3599	2.75214e-75	4.72519e-72
ENSG00000165521	EML5	240.421	16.2743	4.02453	0.224634	17.9159	8.8595e-72	1.40409e-68
ENSG00000172575	RASGRP1	1015.14	9.83196	3.29748	0.185985	17.7298	2.46707e-70	3.63065e-67
ENSG00000173559	NABP1	8584.31	10.43	3.38266	0.191699	17.6457	1.09747e-69	1.50741e-66
ENSG00000006062	MAP3K14	344.93	12.7883	3.67675	0.208621	17.6241	1.6101e-69	2.07331e-66
ENSG00000069535	MAOB	467.951	214.936	7.74776	0.440397	17.5927	2.80294e-69	3.397e-66
ENSG00000091128	LAMB4	254.66	18.7537	4.22911	0.244967	17.264	8.77993e-67	1.00496e-63
ENSG00000093009	CDC45	541.313	19.036	4.25066	0.246944	17.2131	2.11829e-66	2.297e-63
ENSG00000067992	PDK3	631.048	3.40331	1.76694	0.10481	16.8585	9.08357e-64	9.35744e-61
ENSG00000184564	SLITRK6	360.943	0.128811	-2.95667	0.176009	-16.7984	2.50602e-63	2.45864e-60
ENSG00000104490	NCALD	287.655	14.5211	3.86008	0.235801	16.3701	3.12885e-60	2.93017e-57
ENSG00000197635	DPP4	4040.32	8.34946	3.06168	0.187637	16.317	7.47058e-60	6.69202e-57
ENSG00000073849	ST6GAL1	805.673	13.4552	3.75009	0.230444	16.2733	1.5266e-59	1.31052e-56
ENSG00000189221	MAOA	3640.38	5.40357	2.43391	0.150147	16.2101	4.27578e-59	3.52375e-56
ENSG00000099960	SLC7A4	402.835	33.6126	5.07093	0.316788	16.0073	1.136e-57	9.00191e-55
ENSG00000213626	LBH	1375.78	9.49395	3.24701	0.203218	15.9779	1.82079e-57	1.3894e-54
ENSG00000178726	THBD	696.198	4.04214	2.01512	0.133734	15.0681	2.62477e-51	1.93136e-48
ENSG00000125378	BMP4	289.737	7.1575	2.83946	0.190189	14.9296	2.11419e-50	1.50202e-47
ENSG00000070010	UFD1	5736.3	4.01513	2.00545	0.135254	14.8273	9.756e-50	6.70009e-47
ENSG00000153714	LURAP1L	4302.94	12.1807	3.60653	0.243309	14.8228	1.04299e-49	6.93186e-47
ENSG00000170113	NIPA1	1025.73	5.03694	2.33255	0.160608	14.5232	8.63805e-48	5.56156e-45
ENSG00000230387		222.511	9.42779	3.23692	0.223782	14.4646	2.02772e-47	1.26598e-44
ENSG00000129151	BBOX1	5318.7	4.04186	2.01502	0.140871	14.304	2.06489e-46	1.25126e-43
ENSG00000119938	PPP1R3C	2427.43	24.9257	4.63956	0.324818	14.2836	2.76965e-46	1.63038e-43
ENSG00000163606	CD200R1	343.467	238.764	7.89944	0.55405	14.2576	4.01881e-46	2.29999e-43
ENSG00000035664	DAPK2	340.335	6.41789	2.6821	0.190733	14.0621	6.49758e-45	3.6181e-42
ENSG00000109861	CTSC	47396.2	5.05983	2.33909	0.167326	13.9792	2.08758e-44	1.13186e-41
ENSG00000128918	ALDH1A2	237.052	14.4382	3.85182	0.276391	13.9361	3.82108e-44	2.01371e-41
ENSG00000101871	MID1	437.725	3.58066	1.84022	0.132063	13.9345	3.90955e-44	2.01371e-41
ENSG00000130055	GDPD2	258.386	39.9087	5.31863	0.38249	13.9053	5.88494e-44	2.95726e-41
ENSG00000272168	CASC15	71.0339	0.067191	-3.89559	0.280478	-13.8891	7.37459e-44	3.61759e-41
ENSG00000184113	CLDN5	167.826	87.893	6.45768	0.46844	13.7855	3.11612e-43	1.49306e-40
ENSG00000124019	FAM124B	334.629	6.90099	2.7868	0.202827	13.7398	5.86366e-43	2.74566e-40
ENSG00000179241	LDLRAD3	425.93	2.6449	1.40321	0.102704	13.6626	1.69792e-42	7.77383e-40
ENSG00000140274	DUOXA2	166.235	23.3431	4.54492	0.335449	13.5488	8.05766e-42	3.60896e-39
ENSG00000188641	DPYD	1028.01	6.20715	2.63393	0.195153	13.4968	1.6336e-41	7.16106e-39
ENSG00000223784	LINP1	169.386	7.93115	2.98753	0.222103	13.4511	3.0322e-41	1.30151e-38
ENSG00000173918	C1QTNF1	654.452	7.22767	2.85353	0.213246	13.3814	7.76961e-41	3.26688e-38
ENSG00000214711	CAPN14	264.802	16.7151	4.06308	0.305298	13.3086	2.06378e-40	8.50402e-38
ENSG00000165863	C10orf82	241.059	20.4217	4.35203	0.328588	13.2446	4.84616e-40	1.95775e-37
ENSG00000172345	STARD5	1130.03	4.52763	2.17876	0.165941	13.1297	2.2253e-39	8.81691e-37
ENSG00000142619	PADI3	271.948	4.81185	2.26659	0.174792	12.9674	1.87286e-38	7.28046e-36
ENSG00000137033	IL33	4055.11	6.47956	2.6959	0.208882	12.9063	4.14772e-38	1.58251e-35
ENSG00000129422	MTUS1	2406.17	3.77111	1.91499	0.150668	12.71	5.20272e-37	1.94894e-34
ENSG00000006606	CCL26	543.758	122.612	6.93795	0.549235	12.632	1.4059e-36	5.17245e-34
ENSG00000142973	CYP4B1	3129.9	4.70466	2.23409	0.177545	12.5832	2.61139e-36	9.43903e-34
ENSG00000136810	TXN	20388.8	6.01275	2.58802	0.206699	12.5208	5.74771e-36	2.04173e-33
ENSG00000138376	BARD1	180.765	5.23881	2.38924	0.193112	12.3723	3.69127e-35	1.289e-32
ENSG00000178301	AQP11	203.602	42.2569	5.40111	0.437001	12.3595	4.32854e-35	1.48635e-32
ENSG00000266729	DSG1-AS1	118.074	7.89068	2.98015	0.241399	12.3453	5.16313e-35	1.74387e-32
ENSG00000144821	MYH15	429.603	4.51123	2.17352	0.177781	12.2258	2.26231e-34	7.5178e-32
ENSG00000175264	CHST1	100.155	8.52667	3.09198	0.254003	12.173	4.32777e-34	1.41532e-31
ENSG00000171302	CANT1	1050.79	2.61388	1.38619	0.113978	12.1619	4.95933e-34	1.59652e-31
ENSG00000123572	NRK	199.995	6.02373	2.59066	0.213924	12.1102	9.32913e-34	2.95705e-31
ENSG00000127863	TNFRSF19	482.607	9.7105	3.27954	0.271976	12.0582	1.75565e-33	5.48055e-31
ENSG00000236204	LINC01376	124.038	13.2441	3.72728	0.309266	12.052	1.89285e-33	5.76886e-31
ENSG00000168389	MFSD2A	594.328	1.89578	0.922791	0.0765705	12.0515	1.90401e-33	5.76886e-31
ENSG00000104332	SFRP1	1240.66	4.73243	2.24258	0.186559	12.0207	2.76513e-33	8.25652e-31
ENSG00000143149	ALDH9A1	7413.48	2.8579	1.51495	0.126282	11.9966	3.70133e-33	1.08941e-30
ENSG00000153162	BMP6	117.152	11.7293	3.55205	0.30001	11.8398	2.43147e-32	7.05572e-30
ENSG00000185338	SOCS1	121.224	8.93	3.15866	0.267222	11.8204	3.06362e-32	8.76663e-30
ENSG00000225138	SLC9A3-AS1	1127.71	6.39193	2.67625	0.226445	11.8186	3.1296e-32	8.83277e-30
ENSG00000151632	AKR1C2	549.421	0.164106	-2.6073	0.221038	-11.7957	4.10654e-32	1.14334e-29
ENSG00000196139	AKR1C3	246.452	0.152116	-2.71676	0.231704	-11.7251	9.47849e-32	2.60381e-29
ENSG00000163032	VSNL1	3008.5	2.67002	1.41685	0.12247	11.569	5.91987e-31	1.60483e-28
ENSG00000204869	IGFL4	1346.98	272.63	8.0908	0.701647	11.5312	9.19042e-31	2.45909e-28
ENSG00000130600	H19	272.752	0.173091	-2.53039	0.220992	-11.4502	2.34651e-30	6.19811e-28
ENSG00000198400	NTRK1	901.392	326.433	8.35065	0.730668	11.4288	3.00278e-30	7.83118e-28
ENSG00000123609	NMI	644.839	4.47279	2.16117	0.189465	11.4067	3.87102e-30	9.96933e-28
ENSG00000206073	SERPINB4	93444.9	9.87777	3.30418	0.292771	11.2859	1.54046e-29	3.91828e-27
ENSG00000104419	NDRG1	7111.87	0.171136	-2.54678	0.226002	-11.2688	1.87007e-29	4.69867e-27
ENSG00000122952	ZWINT	355.348	3.87638	1.95471	0.173787	11.2478	2.37573e-29	5.89724e-27
ENSG00000203857	HSD3B1	2235.38	203.547	7.66922	0.684882	11.1979	4.17672e-29	1.02444e-26
ENSG00000169851	PCDH7	441.516	5.20512	2.37993	0.212915	11.1778	5.23612e-29	1.26917e-26
ENSG00000134463	ECHDC3	301.335	4.80396	2.26423	0.202679	11.1715	5.62319e-29	1.34715e-26
ENSG00000151006	PRSS53	128.854	7.24112	2.85621	0.257022	11.1127	1.08816e-28	2.57693e-26
ENSG00000105641	SLC5A5	82.8063	60.7803	5.92553	0.540038	10.9724	5.1856e-28	1.21408e-25
ENSG00000185633	NDUFA4L2	330.849	0.0750014	-3.73694	0.343149	-10.8901	1.28436e-27	2.97323e-25
ENSG00000142794	NBPF3	546.294	2.91212	1.54207	0.142318	10.8354	2.34009e-27	5.35699e-25
ENSG00000151150	ANK3	1744.76	0.400336	-1.32072	0.121978	-10.8275	2.54926e-27	5.77169e-25
ENSG00000253549	CA3-AS1	122.615	4.97862	2.31575	0.214393	10.8014	3.3903e-27	7.59242e-25
ENSG00000163331	DAPL1	3341.27	36.9522	5.20759	0.485697	10.7219	8.03438e-27	1.77992e-24
ENSG00000100077	GRK3	747.047	4.33988	2.11765	0.197683	10.7124	8.90304e-27	1.95138e-24
ENSG00000272398	CD24	8378.53	0.490537	-1.02756	0.0963954	-10.6599	1.5677e-26	3.39993e-24
ENSG00000114948	ADAM23	206.197	5.85467	2.54959	0.239431	10.6485	1.77153e-26	3.80196e-24
ENSG00000115415	STAT1	4468.93	2.787	1.47871	0.139098	10.6307	2.14505e-26	4.55612e-24
ENSG00000073282	TP63	4670.11	2.33596	1.22402	0.116293	10.5253	6.60757e-26	1.38914e-23
ENSG00000111144	LTA4H	9781.89	3.70488	1.88943	0.179679	10.5156	7.32472e-26	1.52436e-23
ENSG00000175130	MARCKSL1	368.438	0.211604	-2.24056	0.213639	-10.4876	9.84814e-26	2.02901e-23
ENSG00000250634	LINC01182	112.682	6.80983	2.76762	0.264644	10.4579	1.34811e-25	2.75e-23
ENSG00000114698	PLSCR4	225.8	6.05973	2.59925	0.248836	10.4456	1.53415e-25	3.09883e-23
ENSG00000253819	LINC01151	87.2178	5.29257	2.40397	0.230193	10.4433	1.57317e-25	3.1468e-23
ENSG00000147119	CHST7	149.14	6.70753	2.74578	0.266155	10.3165	5.93558e-25	1.17587e-22
ENSG00000066230	SLC9A3	179.157	6.02097	2.59	0.251077	10.3156	5.99303e-25	1.17595e-22
ENSG00000137648	TMPRSS4	1198.01	4.95008	2.30745	0.225944	10.2125	1.7434e-24	3.38861e-22
ENSG00000140519	RHCG	551.981	0.248725	-2.00738	0.197948	-10.1409	3.63643e-24	7.00199e-22
ENSG00000159388	BTG2	2042.21	0.394362	-1.34241	0.132524	-10.1295	4.08669e-24	7.79613e-22
ENSG00000203855	HSD3BP4	86.6544	94.1262	6.55652	0.652907	10.0421	9.95784e-24	1.88221e-21
ENSG00000271856	LINC01215	104.712	231.833	7.85694	0.78358	10.027	1.16011e-23	2.17288e-21
ENSG00000110756	HPS5	1834.52	3.20403	1.67989	0.167912	10.0045	1.45575e-23	2.70205e-21
ENSG00000180370	PAK2	1345.01	2.20051	1.13783	0.114573	9.93112	3.048e-23	5.60696e-21
ENSG00000121578	B4GALT4	2839.92	4.20126	2.07082	0.208751	9.92004	3.40624e-23	6.2105e-21
ENSG00000110324	IL10RA	130.215	32.8227	5.03662	0.508368	9.90743	3.86476e-23	6.9847e-21
ENSG00000188393	CLEC2A	126.063	17.361	4.11778	0.416119	9.89568	4.34655e-23	7.78714e-21
ENSG00000259867	DYNLRB2-AS1	77.0188	8.09426	3.0169	0.304976	9.89227	4.49726e-23	7.91941e-21
ENSG00000157837	SPPL3	1972.73	2.43261	1.2825	0.129637	9.89303	4.46301e-23	7.91941e-21
ENSG00000083223	TUT7	7843.16	2.79671	1.48373	0.151229	9.81118	1.00785e-22	1.75973e-20
ENSG00000059378	PARP12	451.645	2.2355	1.1606	0.118557	9.78934	1.25105e-22	2.166e-20
ENSG00000147883	CDKN2B	3324.72	0.401603	-1.31616	0.135038	-9.74654	1.90856e-22	3.27684e-20
ENSG00000096968	JAK2	560.074	2.63135	1.3958	0.143232	9.74503	1.93721e-22	3.29854e-20
ENSG00000198574	SH2D1B	184.847	519.7	9.02154	0.926808	9.73398	2.15963e-22	3.64713e-20
ENSG00000162981	LRATD1	954.393	0.415647	-1.26657	0.130295	-9.72081	2.45822e-22	4.11762e-20
ENSG00000188293	IGFL1	354.785	0.0985475	-3.34304	0.344581	-9.70175	2.96359e-22	4.9241e-20
ENSG00000163209	SPRR3	1303.12	0.164766	-2.60151	0.270791	-9.60707	7.46438e-22	1.23031e-19
ENSG00000188624	IGFL3	500.45	0.104155	-3.26319	0.34051	-9.58324	9.40434e-22	1.53776e-19
ENSG00000120708	TGFBI	2955.73	0.342566	-1.54555	0.162425	-9.51546	1.80915e-21	2.93496e-19
ENSG00000162366	PDZK1IP1	7963.55	2.96837	1.56967	0.165105	9.50711	1.96039e-21	3.15546e-19
ENSG00000110077	MS4A6A	390.481	42.3284	5.40355	0.574891	9.39927	5.49409e-21	8.77478e-19
ENSG00000237512	UNC5B-AS1	142.3	0.152926	-2.70909	0.289502	-9.35778	8.14331e-21	1.29059e-18
ENSG00000261175	LINC02188	39.5754	0.137827	-2.85906	0.306879	-9.31658	1.20149e-20	1.88964e-18
ENSG00000205413	SAMD9	1564.37	0.391835	-1.35168	0.145107	-9.31505	1.2189e-20	1.9025e-18
ENSG00000114115	RBP1	604.953	0.31678	-1.65845	0.179167	-9.25644	2.11353e-20	3.27406e-18
ENSG00000185033	SEMA4B	528.951	0.453524	-1.14075	0.123327	-9.24976	2.25007e-20	3.45957e-18
ENSG00000111348	ARHGDIB	690.415	2.44909	1.29225	0.139863	9.23937	2.47942e-20	3.78396e-18
ENSG00000164687	FABP5	40975.9	0.515251	-0.956653	0.103697	-9.2255	2.8224e-20	4.27572e-18
ENSG00000112992	NNT	646.07	2.05179	1.03688	0.11258	9.21016	3.25625e-20	4.89697e-18
ENSG00000118762	PKD2	466.725	2.65163	1.40688	0.153124	9.18782	4.00869e-20	5.98486e-18
ENSG00000174485	DENND4A	756.889	3.22234	1.68811	0.184062	9.17139	4.66954e-20	6.92133e-18
ENSG00000068079	IFI35	240.7	5.63725	2.49499	0.272506	9.15573	5.39919e-20	7.94568e-18
ENSG00000137267	TUBB2A	1858.01	0.196543	-2.34708	0.257462	-9.1162	7.78028e-20	1.13686e-17
ENSG00000187689	AMTN	37.5637	0.150879	-2.72854	0.29971	-9.10393	8.71223e-20	1.26407e-17
ENSG00000102804	TSC22D1	781.924	0.488796	-1.03269	0.113451	-9.10259	8.82023e-20	1.27079e-17
ENSG00000144040	SFXN5	276.194	2.20784	1.14264	0.125721	9.08867	1.00258e-19	1.43445e-17
ENSG00000198682	PAPSS2	213.317	3.48205	1.79994	0.198995	9.04511	1.4951e-19	2.12439e-17
ENSG00000182591	KRTAP11-1	54.3722	17.1598	4.10096	0.453443	9.04404	1.50991e-19	2.13074e-17
ENSG00000184489	PTP4A3	60.037	9.29051	3.21576	0.356457	9.02144	1.85636e-19	2.60181e-17
ENSG00000184384	MAML2	264.895	3.30881	1.72631	0.191746	9.00313	2.19378e-19	3.05395e-17
ENSG00000166922	SCG5	114.05	0.219548	-2.18739	0.243349	-8.98871	2.50138e-19	3.45879e-17
ENSG00000246363	LINC02458	98.7145	23.3898	4.54781	0.506119	8.98564	2.5724e-19	3.53328e-17
ENSG00000287059		49.6526	56.2544	5.81389	0.648418	8.96628	3.067e-19	4.16631e-17
ENSG00000255663		54.0879	28.4219	4.82893	0.53858	8.96604	3.07372e-19	4.16631e-17
ENSG00000197956	S100A6	11218.2	0.181476	-2.46215	0.274948	-8.95496	3.39861e-19	4.57658e-17
ENSG00000229647	MYOSLID	128.6	0.12724	-2.97438	0.333377	-8.92197	4.58053e-19	6.1281e-17
ENSG00000196975	ANXA4	5928.49	2.11694	1.08198	0.121634	8.89533	5.82445e-19	7.74202e-17
ENSG00000245848	CEBPA	400.457	0.236527	-2.07992	0.234444	-8.87172	7.20219e-19	9.51197e-17
ENSG00000146147	MLIP	377.044	2.61809	1.38852	0.156535	8.87034	7.2921e-19	9.56937e-17
ENSG00000196177	ACADSB	664.257	2.09255	1.06526	0.120264	8.85772	8.16673e-19	1.05823e-16
ENSG00000140479	PCSK6	487.064	0.365467	-1.45219	0.163937	-8.8582	8.13194e-19	1.05823e-16
ENSG00000213085	CFAP45	168.064	5.54685	2.47167	0.2792	8.85267	8.54509e-19	1.10034e-16
ENSG00000074416	MGLL	744.307	0.301891	-1.7279	0.195711	-8.82884	1.0577e-18	1.35353e-16
ENSG00000175040	CHST2	307.799	0.16066	-2.63792	0.298851	-8.82687	1.07641e-18	1.36897e-16
ENSG00000183831	ANKRD45	53.0295	25.1646	4.65332	0.527553	8.82058	1.13871e-18	1.43931e-16
ENSG00000239704	CDRT4	44.838	14.4503	3.85303	0.438914	8.77855	1.65589e-18	2.08027e-16
ENSG00000100439	ABHD4	1088	2.28127	1.18984	0.135564	8.7769	1.68035e-18	2.0982e-16
ENSG00000255364	SMILR	45.911	6.85768	2.77772	0.316557	8.7748	1.71208e-18	2.12494e-16
ENSG00000163964	PIGX	729.623	2.08747	1.06175	0.121321	8.75157	2.10413e-18	2.5959e-16
ENSG00000054219	LY75	76.79	11.1229	3.47546	0.397793	8.73686	2.39673e-18	2.93928e-16
ENSG00000164621	SMAD5-AS1	75.4842	12.1513	3.60304	0.413123	8.72147	2.7461e-18	3.3478e-16
ENSG00000132640	BTBD3	1548.71	2.83434	1.50301	0.172575	8.70932	3.05712e-18	3.70505e-16
ENSG00000166710	B2M	19975.7	2.10724	1.07536	0.123627	8.6984	3.36593e-18	4.03188e-16
ENSG00000168904	LRRC28	760.134	2.46013	1.29873	0.149297	8.69898	3.34878e-18	4.03188e-16
ENSG00000115758	ODC1	2443.9	0.372032	-1.4265	0.16492	-8.64967	5.16482e-18	6.15091e-16
ENSG00000255302	EID1	4159.06	3.93772	1.97736	0.228982	8.63545	5.84986e-18	6.92671e-16
ENSG00000121691	CAT	11210.4	2.5573	1.35462	0.156923	8.63238	6.009e-18	7.07448e-16
ENSG00000144366	GULP1	1055.67	2.83052	1.50107	0.174213	8.61626	6.91773e-18	8.09807e-16
ENSG00000197943	PLCG2	177.388	3.38329	1.75843	0.204256	8.60895	7.37333e-18	8.58264e-16
ENSG00000187699	C2orf88	155.15	17.0525	4.09192	0.475435	8.60668	7.52075e-18	8.70505e-16
ENSG00000147689	FAM83A	640.481	0.364779	-1.45491	0.169482	-8.58442	9.12994e-18	1.0455e-15
ENSG00000198736	MSRB1	1187.93	2.94949	1.56047	0.18178	8.58436	9.1341e-18	1.0455e-15
ENSG00000023839	ABCC2	148.658	5.28897	2.40299	0.280035	8.58103	9.40239e-18	1.07026e-15
ENSG00000122852	SFTPA1	57.8356	12.8905	3.68823	0.430266	8.57197	1.01726e-17	1.15157e-15
ENSG00000151224	MAT1A	62.0373	13.256	3.72858	0.435133	8.56882	1.04552e-17	1.1771e-15
ENSG00000161798	AQP5	176.963	0.0181515	-5.78376	0.676052	-8.5552	1.17664e-17	1.31751e-15
ENSG00000187481	HSD3BP1	45.1184	80.5835	6.33241	0.740547	8.55099	1.22033e-17	1.35905e-15
ENSG00000153294	ADGRF4	2206.47	0.484002	-1.04692	0.122466	-8.5486	1.24586e-17	1.38003e-15
ENSG00000145687	SSBP2	2190.78	3.55106	1.82825	0.21395	8.54524	1.28264e-17	1.41317e-15
ENSG00000136261	BZW2	1616.64	2.25094	1.17053	0.137798	8.4945	1.98792e-17	2.17857e-15
ENSG00000258451	EGILA	30.7558	24.7795	4.63108	0.545882	8.48366	2.18225e-17	2.37889e-15
ENSG00000133477	FAM83F	923.858	2.56629	1.35968	0.160354	8.47929	2.26568e-17	2.45683e-15
ENSG00000261040	WFDC21P	8541.26	3.55076	1.82813	0.216025	8.46256	2.61567e-17	2.8215e-15
ENSG00000005022	SLC25A5	11106.3	1.52842	0.612038	0.0727282	8.41542	3.91503e-17	4.20111e-15
ENSG00000178445	GLDC	503.715	102.15	6.67454	0.794583	8.40006	4.46257e-17	4.76385e-15
ENSG00000120129	DUSP1	548.338	0.307294	-1.70231	0.202742	-8.39643	4.60268e-17	4.88809e-15
ENSG00000140263	SORD	1255.7	3.02028	1.59468	0.189965	8.3946	4.67466e-17	4.93908e-15
ENSG00000131981	LGALS3	11114	2.08573	1.06055	0.12683	8.362	6.1666e-17	6.48216e-15
ENSG00000133048	CHI3L1	551.838	0.240269	-2.05728	0.246172	-8.35708	6.42899e-17	6.72367e-15
ENSG00000143061	IGSF3	944.608	1.67811	0.746836	0.0894217	8.35184	6.72068e-17	6.99324e-15
ENSG00000226237	GAS1RR	66.9809	5.61625	2.48961	0.298121	8.35098	6.76998e-17	7.00914e-15
ENSG00000115556	PLCD4	180.376	2.31313	1.20984	0.144913	8.34877	6.89793e-17	7.10591e-15
ENSG00000125998	FAM83C	710.862	0.346673	-1.52835	0.183218	-8.34169	7.32379e-17	7.50707e-15
ENSG00000169469	SPRR1B	69991	0.32846	-1.60621	0.193383	-8.30584	9.91152e-17	1.01093e-14
ENSG00000138074	SLC5A6	265.399	1.98161	0.986676	0.119184	8.27857	1.24661e-16	1.26522e-14
ENSG00000078596	ITM2A	1686.29	2.30833	1.20685	0.146132	8.25861	1.47381e-16	1.48847e-14
ENSG00000111266	DUSP16	482.284	0.360678	-1.47122	0.178172	-8.2573	1.49008e-16	1.49757e-14
ENSG00000065675	PRKCQ	177.537	2.26639	1.1804	0.143063	8.25086	1.57256e-16	1.57279e-14
ENSG00000137857	DUOX1	4427.56	3.18048	1.66924	0.202523	8.24225	1.69006e-16	1.68214e-14
ENSG00000100994	PYGB	1525.37	0.319744	-1.64501	0.200114	-8.22039	2.02846e-16	2.00924e-14
ENSG00000205622		144.309	0.155461	-2.68538	0.327022	-8.21161	2.18235e-16	2.15134e-14
ENSG00000125037	EMC3	3480.3	1.8038	0.851038	0.10366	8.20993	2.21325e-16	2.17141e-14
ENSG00000109917	ZPR1	1942.85	1.68272	0.750792	0.0915765	8.19852	2.43367e-16	2.37634e-14
ENSG00000257365	FNTB	675.143	2.79827	1.48454	0.181134	8.19578	2.48975e-16	2.41964e-14
ENSG00000196344	ADH7	216.919	0.124416	-3.00675	0.367007	-8.19262	2.55604e-16	2.47239e-14
ENSG00000125780	TGM3	76.4008	16.0229	4.00207	0.488772	8.18801	2.65584e-16	2.55693e-14
ENSG00000158825	CDA	1796.44	0.252942	-1.98312	0.242309	-8.18425	2.74013e-16	2.62581e-14
ENSG00000054179	ENTPD2	73.6102	5.38002	2.42761	0.29687	8.17734	2.90178e-16	2.76784e-14
ENSG00000028528	SNX1	3106.56	1.77613	0.828739	0.101396	8.17327	3.00135e-16	2.84962e-14
ENSG00000135838	NPL	882.01	6.39816	2.67766	0.327696	8.17116	3.05443e-16	2.88672e-14
ENSG00000178033	CALHM5	807.794	4.00478	2.00172	0.24519	8.16396	3.24212e-16	3.05011e-14
ENSG00000156265	MAP3K7CL	173.361	0.470547	-1.08759	0.133582	-8.1417	3.89757e-16	3.65008e-14
ENSG00000196639	HRH1	268.664	2.68177	1.42318	0.17483	8.14039	3.94022e-16	3.65677e-14
ENSG00000156587	UBE2L6	799.284	1.77525	0.82802	0.101713	8.14075	3.92822e-16	3.65677e-14
ENSG00000231298	MANCR	55.4439	0.294208	-1.76509	0.217127	-8.12932	4.317e-16	3.97068e-14
ENSG00000198585	NUDT16	503.228	2.17738	1.12259	0.138089	8.12947	4.31168e-16	3.97068e-14
ENSG00000116667	C1orf21	1538.47	1.67088	0.740612	0.0913247	8.10965	5.07641e-16	4.64841e-14
ENSG00000163207	IVL	16152	0.174694	-2.51709	0.310754	-8.09995	5.49818e-16	5.01234e-14
ENSG00000100911	PSME2	1784.26	2.0916	1.06461	0.13197	8.06702	7.20329e-16	6.53786e-14
ENSG00000085117	CD82	847.169	0.359023	-1.47785	0.183395	-8.0583	7.73629e-16	6.99083e-14
ENSG00000186442	KRT3	105.322	0.11593	-3.10867	0.385852	-8.05664	7.842e-16	7.0554e-14
ENSG00000120337	TNFSF18	34.5406	59.0785	5.88456	0.730523	8.05528	7.9299e-16	7.10346e-14
ENSG00000163531	NFASC	124.246	0.399852	-1.32246	0.164254	-8.05133	8.18983e-16	7.30455e-14
ENSG00000140416	TPM1	1700.06	0.383211	-1.38379	0.172227	-8.03467	9.38298e-16	8.33265e-14
ENSG00000134762	DSC3	7725.94	2.64457	1.40303	0.17539	7.99948	1.24942e-15	1.1048e-13
ENSG00000204103	MAFB	440.671	0.466664	-1.09954	0.137507	-7.99629	1.28226e-15	1.12899e-13
ENSG00000146070	PLA2G7	177.808	0.315155	-1.66587	0.208589	-7.98638	1.38958e-15	1.21828e-13
ENSG00000109084	TMEM97	238.505	2.21349	1.14632	0.143672	7.97874	1.47834e-15	1.2906e-13
ENSG00000167397	VKORC1	568.898	2.51675	1.33156	0.166967	7.975	1.5238e-15	1.32468e-13
ENSG00000143797	MBOAT2	2960.79	0.336636	-1.57074	0.197236	-7.96377	1.66869e-15	1.44454e-13
ENSG00000167549	CORO6	320.969	2.25401	1.1725	0.147372	7.95603	1.77647e-15	1.5314e-13
ENSG00000099260	PALMD	3273.1	2.20589	1.14136	0.143536	7.95177	1.83866e-15	1.57841e-13
ENSG00000148120	AOPEP	995.773	3.00266	1.58624	0.199569	7.94833	1.89038e-15	1.61608e-13
ENSG00000064886	CHI3L2	3124.05	7.54247	2.91504	0.368028	7.9207	2.36182e-15	2.01077e-13
ENSG00000213462	ERV3-1	827.771	0.416644	-1.26311	0.159546	-7.91693	2.43449e-15	2.06411e-13
ENSG00000244122	UGT1A7	54.5009	6.99354	2.80602	0.354666	7.91173	2.53828e-15	2.14328e-13
ENSG00000154957	ZNF18	220.323	2.03078	1.02203	0.129345	7.90161	2.75313e-15	2.31521e-13
ENSG00000133121	STARD13	167.383	2.60577	1.38171	0.175628	7.86724	3.62543e-15	3.03637e-13
ENSG00000130779	CLIP1	3135.98	0.55002	-0.862444	0.109798	-7.85481	4.00383e-15	3.33972e-13
ENSG00000146233	CYP39A1	288.532	0.24606	-2.02292	0.257761	-7.84803	4.22607e-15	3.51088e-13
ENSG00000172137	CALB2	438.336	0.149189	-2.74479	0.350035	-7.84148	4.45258e-15	3.6842e-13
ENSG00000235750	KIAA0040	663.601	2.57897	1.3668	0.174344	7.83966	4.51753e-15	3.72299e-13
ENSG00000136861	CDK5RAP2	1136.59	1.97314	0.980496	0.125358	7.82154	5.21811e-15	4.28321e-13
ENSG00000167107	ACSF2	431.513	2.40083	1.26353	0.161627	7.81757	5.38519e-15	4.40282e-13
ENSG00000269729		80.7741	0.0743173	-3.75016	0.479931	-7.81395	5.54227e-15	4.51334e-13
ENSG00000196776	CD47	2387	2.12736	1.08906	0.139592	7.80174	6.10616e-15	4.95296e-13
ENSG00000174099	MSRB3	471.257	0.484518	-1.04538	0.134299	-7.78398	7.02801e-15	5.67835e-13
ENSG00000131738	KRT33B	83.7059	0.0892598	-3.48585	0.448863	-7.76595	8.1035e-15	6.52173e-13
ENSG00000076382	SPAG5	187.391	2.36472	1.24167	0.1602	7.75073	9.13666e-15	7.32462e-13
ENSG00000127954	STEAP4	8622.7	3.7559	1.90916	0.246665	7.7399	9.94942e-15	7.94527e-13
ENSG00000124145	SDC4	969.031	0.502242	-0.993544	0.128455	-7.73456	1.03757e-14	8.25373e-13
ENSG00000107201	RIGI	92.9336	3.90925	1.96689	0.25489	7.71662	1.19457e-14	9.46609e-13
ENSG00000103174	NAGPA	238.202	2.35395	1.23508	0.160562	7.69226	1.44563e-14	1.14116e-12
ENSG00000198732	SMOC1	51.031	0.152354	-2.7145	0.353136	-7.68683	1.50821e-14	1.18602e-12
ENSG00000099875	MKNK2	2116.98	0.451946	-1.14578	0.149178	-7.68063	1.58304e-14	1.24013e-12
ENSG00000169474	SPRR1A	70986.1	0.389398	-1.36068	0.177508	-7.66547	1.78171e-14	1.39048e-12
ENSG00000145725	PPIP5K2	2679.9	4.53037	2.17963	0.284627	7.65785	1.89079e-14	1.47003e-12
ENSG00000196154	S100A4	446.83	0.208336	-2.26302	0.295592	-7.65589	1.91982e-14	1.48699e-12
ENSG00000164543	STK17A	1236.55	0.500731	-0.997891	0.130509	-7.64612	2.0713e-14	1.59831e-12
ENSG00000243961	PARAL1	59.938	246.429	7.94503	1.04664	7.59101	3.17416e-14	2.43557e-12
ENSG00000286786		61.6325	7.43439	2.89421	0.38128	7.59078	3.17997e-14	2.43557e-12
ENSG00000086696	HSD17B2	258.689	4.67778	2.22582	0.293265	7.58981	3.20383e-14	2.44476e-12
ENSG00000110315	RNF141	3408.16	1.9534	0.965988	0.127294	7.58861	3.23352e-14	2.45831e-12
ENSG00000044574	HSPA5	6805.36	0.742225	-0.430071	0.056791	-7.57287	3.65061e-14	2.76521e-12
ENSG00000150907	FOXO1	194.666	0.45762	-1.12778	0.148947	-7.57169	3.68393e-14	2.7734e-12
ENSG00000087842	PIR	589.887	2.77214	1.471	0.19428	7.57154	3.68835e-14	2.7734e-12
ENSG00000129451	KLK10	1092.14	0.281003	-1.83134	0.241969	-7.56852	3.77514e-14	2.82834e-12
ENSG00000092010	PSME1	2640.17	1.91424	0.936769	0.123935	7.55857	4.07535e-14	3.04219e-12
ENSG00000234964	FABP5P7	2207.36	0.500796	-0.997705	0.132182	-7.54794	4.42212e-14	3.28913e-12
ENSG00000205542	TMSB4X	17078.1	0.430892	-1.2146	0.160985	-7.5448	4.52994e-14	3.35721e-12
ENSG00000124098	FAM210B	2023.43	0.666151	-0.586078	0.0777639	-7.53663	4.82257e-14	3.56127e-12
ENSG00000145545	SRD5A1	2130.81	2.20109	1.13822	0.15106	7.53491	4.88678e-14	3.5958e-12
ENSG00000002587	HS3ST1	107.77	7.21397	2.85079	0.378497	7.53187	5.00169e-14	3.66726e-12
ENSG00000026508	CD44	24605.3	2.36045	1.23906	0.164578	7.5287	5.12478e-14	3.74418e-12
ENSG00000197147	LRRC8B	1081.22	3.47658	1.79767	0.238909	7.52448	5.29325e-14	3.8536e-12
ENSG00000000971	CFH	867.253	6.64274	2.73178	0.363163	7.52219	5.38676e-14	3.90787e-12
ENSG00000109099	PMP22	506.084	5.36113	2.42254	0.322384	7.51444	5.71536e-14	4.13171e-12
ENSG00000010278	CD9	15314.3	2.04237	1.03024	0.13716	7.51125	5.85662e-14	4.21902e-12
ENSG00000205336	ADGRG1	1924.78	0.261746	-1.93376	0.257547	-7.50836	5.98734e-14	4.29816e-12
ENSG00000167553	TUBA1C	4078.49	0.594675	-0.749827	0.100181	-7.48475	7.16808e-14	5.12792e-12
ENSG00000198435	NRARP	376.72	0.474653	-1.07506	0.144237	-7.45342	9.09532e-14	6.48411e-12
ENSG00000023445	BIRC3	3871.03	12.3225	3.62323	0.487376	7.43415	1.05243e-13	7.47694e-12
ENSG00000198857	HSD3BP5	60.6289	9.97384	3.31815	0.446588	7.43001	1.08591e-13	7.68829e-12
ENSG00000139192	TAPBPL	94.8738	2.43459	1.28368	0.172865	7.42589	1.12024e-13	7.9042e-12
ENSG00000145431	PDGFC	510.552	2.45456	1.29547	0.174682	7.41615	1.20573e-13	8.47839e-12
ENSG00000275216	LINC03061	508.819	0.271921	-1.87874	0.253524	-7.4105	1.25822e-13	8.81738e-12
ENSG00000144824	PHLDB2	1717.99	1.86257	0.897294	0.121178	7.40477	1.3138e-13	9.1757e-12
ENSG00000154127	UBASH3B	225.071	0.378715	-1.40081	0.189427	-7.39503	1.41379e-13	9.84064e-12
ENSG00000151689	INPP1	466.75	2.01325	1.00953	0.136533	7.394	1.42474e-13	9.88346e-12
ENSG00000136504	KAT7	741.152	1.72781	0.788947	0.106767	7.38942	1.47469e-13	1.01957e-11
ENSG00000185303	SFTPA2	96.1271	6.86134	2.77849	0.376071	7.38821	1.48818e-13	1.0244e-11
ENSG00000182628	SKA2	701.694	1.52165	0.605639	0.0819771	7.3879	1.49163e-13	1.0244e-11
ENSG00000271447	MMP28	534.774	1.96823	0.976901	0.132296	7.38423	1.53342e-13	1.0496e-11
ENSG00000249184		45.5392	28.5317	4.83449	0.655406	7.37633	1.62706e-13	1.11001e-11
ENSG00000089685	BIRC5	119.774	3.32388	1.73287	0.235176	7.36841	1.72677e-13	1.17415e-11
ENSG00000250328		30.327	45.0329	5.49291	0.745765	7.36547	1.7653e-13	1.1964e-11
ENSG00000198130	HIBCH	767.631	3.24716	1.69918	0.230876	7.35972	1.843e-13	1.24496e-11
ENSG00000120471	TP53AIP1	890.276	1.97437	0.981392	0.133445	7.35429	1.91948e-13	1.29238e-11
ENSG00000130222	GADD45G	252.811	4.37807	2.13029	0.290091	7.34354	2.08023e-13	1.39606e-11
ENSG00000125968	ID1	297.202	0.391887	-1.35149	0.184295	-7.33328	2.24585e-13	1.49899e-11
ENSG00000253154		257.12	4.42276	2.14495	0.2925	7.33314	2.24816e-13	1.49899e-11
ENSG00000117143	UAP1	1858.83	3.04084	1.60447	0.218862	7.33096	2.28513e-13	1.51873e-11
ENSG00000153823	PID1	471.183	2.10018	1.07052	0.146385	7.31301	2.61233e-13	1.73061e-11
ENSG00000188906	LRRK2	476.805	3.12587	1.64426	0.224911	7.31071	2.6573e-13	1.75476e-11
ENSG00000100596	SPTLC2	827.98	0.513903	-0.960432	0.13141	-7.30866	2.69815e-13	1.77604e-11
ENSG00000260846	FRG2HP	160.022	0.178592	-2.48526	0.340346	-7.30215	2.83203e-13	1.85823e-11
ENSG00000131747	TOP2A	415.948	3.03252	1.60052	0.219211	7.30125	2.851e-13	1.86473e-11
ENSG00000251141	MRPS30-DT	63.6037	0.389823	-1.35911	0.186345	-7.29349	3.0203e-13	1.96921e-11
ENSG00000118515	SGK1	5242.88	2.89728	1.5347	0.21044	7.29279	3.03602e-13	1.97322e-11
ENSG00000231131	LNCAROD	35.5534	0.0551407	-4.18074	0.574781	-7.27362	3.49972e-13	2.26745e-11
ENSG00000115380	EFEMP1	2099.01	2.37633	1.24874	0.171822	7.26763	3.65854e-13	2.36144e-11
ENSG00000181649	PHLDA2	714.868	0.359196	-1.47716	0.203261	-7.26729	3.66772e-13	2.36144e-11
ENSG00000162927	PUS10	587.78	2.58655	1.37103	0.188751	7.2637	3.76645e-13	2.41745e-11
ENSG00000185112	FAM43A	337.096	0.163692	-2.61094	0.359528	-7.26214	3.81022e-13	2.43795e-11
ENSG00000204866	IGFL2	4634.25	0.446364	-1.16371	0.160635	-7.2444	4.34343e-13	2.77052e-11
ENSG00000007168	PAFAH1B1	3691.22	0.596321	-0.745838	0.102972	-7.24312	4.38482e-13	2.78828e-11
ENSG00000140740	UQCRC2	5632.93	1.51323	0.597629	0.0825913	7.23599	4.62151e-13	2.92976e-11
ENSG00000119900	OGFRL1	1208.68	2.11771	1.0825	0.149677	7.23228	4.74955e-13	3.00169e-11
ENSG00000188613	NANOS1	528.58	3.59384	1.84553	0.255424	7.22535	4.9983e-13	3.14924e-11
ENSG00000160703	NLRX1	773.918	0.203404	-2.29758	0.318235	-7.21975	5.20816e-13	3.27146e-11
ENSG00000119862	LGALSL	2565.49	0.294437	-1.76397	0.245066	-7.19792	6.11402e-13	3.82879e-11
ENSG00000138814	PPP3CA	371.829	0.487083	-1.03776	0.144243	-7.19453	6.2677e-13	3.91313e-11
ENSG00000144063	MALL	274.533	0.333887	-1.58257	0.220195	-7.18712	6.61734e-13	4.11894e-11
ENSG00000029153	BMAL2	1566.35	1.81181	0.857433	0.119723	7.1618	7.96241e-13	4.94125e-11
ENSG00000005469	CROT	1033.31	2.80963	1.49038	0.208146	7.16028	8.05152e-13	4.98155e-11
ENSG00000162493	PDPN	2011.7	2.22458	1.15353	0.161138	7.15865	8.14728e-13	5.0257e-11
ENSG00000265096	C1QTNF1-AS1	29.8452	127.988	6.99986	0.978733	7.15196	8.55482e-13	5.26134e-11
ENSG00000170381	SEMA3E	104.375	3.64208	1.86476	0.261504	7.13091	9.97102e-13	6.11407e-11
ENSG00000110002	VWA5A	2947.46	1.61268	0.689456	0.0967233	7.12813	1.01745e-12	6.22034e-11
ENSG00000139324	TMTC3	3741.75	3.31631	1.72958	0.24272	7.12583	1.03458e-12	6.30632e-11
ENSG00000163528	CHCHD4	414.587	1.75819	0.814089	0.114274	7.12399	1.04847e-12	6.37219e-11
ENSG00000133454	MYO18B	170.432	7.3732	2.88229	0.404853	7.11935	1.0844e-12	6.57113e-11
ENSG00000138356	AOX1	106.475	0.276242	-1.856	0.260948	-7.11253	1.13936e-12	6.88393e-11
ENSG00000125398	SOX9	329.711	0.369871	-1.43491	0.201782	-7.11115	1.15077e-12	6.93255e-11
ENSG00000137642	SORL1	1659.99	2.03081	1.02206	0.143988	7.09822	1.2637e-12	7.59067e-11
ENSG00000183111	ARHGEF37	3607.62	1.9015	0.927139	0.130688	7.0943	1.30004e-12	7.78627e-11
ENSG00000166033	HTRA1	1702.62	0.491038	-1.02609	0.144648	-7.09372	1.30549e-12	7.79626e-11
ENSG00000116016	EPAS1	1242.82	0.502351	-0.993233	0.140059	-7.09155	1.3262e-12	7.897e-11
ENSG00000169860	P2RY1	612.446	2.60637	1.38204	0.195066	7.08503	1.39019e-12	8.25421e-11
ENSG00000117036	ETV3	864.794	1.56662	0.647655	0.091482	7.0796	1.44575e-12	8.55944e-11
ENSG00000188089	PLA2G4E	1799.5	0.212588	-2.23386	0.315572	-7.07878	1.45432e-12	8.58551e-11
ENSG00000231824	AKAIN1	47.0359	130.853	7.0318	0.994282	7.07224	1.52451e-12	8.97412e-11
ENSG00000114638	UPK1B	300.608	0.200067	-2.32144	0.328378	-7.06942	1.55582e-12	9.13233e-11
ENSG00000183696	UPP1	1237.78	0.357046	-1.48582	0.210345	-7.06373	1.6209e-12	9.48732e-11
ENSG00000109670	FBXW7	1667.86	1.83783	0.878007	0.124348	7.06086	1.65474e-12	9.65798e-11
ENSG00000170312	CDK1	214.41	2.91825	1.5451	0.218883	7.05904	1.67658e-12	9.75778e-11
ENSG00000138180	CEP55	132.723	3.47539	1.79718	0.254648	7.05748	1.6955e-12	9.84009e-11
ENSG00000185950	IRS2	84.3253	0.248167	-2.01062	0.285043	-7.05374	1.74176e-12	1.00802e-10
ENSG00000146278	PNRC1	833.286	0.556165	-0.846414	0.120043	-7.05092	1.77744e-12	1.02579e-10
ENSG00000147324	MFHAS1	216.798	1.88432	0.914044	0.129678	7.04859	1.8074e-12	1.04017e-10
ENSG00000163218	PGLYRP4	982.586	0.388078	-1.36558	0.194083	-7.03607	1.97736e-12	1.13481e-10
ENSG00000133943	DGLUCY	256.938	1.65446	0.72636	0.103391	7.02535	2.13526e-12	1.22202e-10
ENSG00000170379	TCAF2	147.03	2.85334	1.51265	0.215569	7.01701	2.26666e-12	1.29363e-10
ENSG00000054938	CHRDL2	35.1947	8.56623	3.09866	0.44195	7.01133	2.36059e-12	1.34352e-10
ENSG00000169679	BUB1	93.948	2.86648	1.51928	0.216826	7.00692	2.43626e-12	1.38276e-10
ENSG00000151917	BEND6	174.265	2.67119	1.41748	0.20241	7.00302	2.50502e-12	1.414e-10
ENSG00000058085	LAMC2	7440.26	0.364985	-1.45409	0.207629	-7.00331	2.49976e-12	1.414e-10
ENSG00000253417	LINC02159	27.1992	0.159487	-2.64849	0.378322	-7.00062	2.54824e-12	1.43446e-10
ENSG00000123689	G0S2	63.3134	0.0850158	-3.55613	0.508068	-6.9993	2.57237e-12	1.4441e-10
ENSG00000027001	MIPEP	472.252	1.94256	0.957962	0.136943	6.99535	2.64599e-12	1.4814e-10
ENSG00000147872	PLIN2	2872.47	0.320131	-1.64327	0.235095	-6.98978	2.75311e-12	1.53719e-10
ENSG00000110400	NECTIN1	1005.68	0.474247	-1.07629	0.154563	-6.96343	3.32082e-12	1.84916e-10
ENSG00000138496	PARP9	415.15	2.707	1.4367	0.206492	6.95763	3.46052e-12	1.92175e-10
ENSG00000106258	CYP3A5	885.316	3.05259	1.61003	0.231875	6.94354	3.82382e-12	2.1178e-10
ENSG00000148700	ADD3	2400.44	2.59422	1.3753	0.198141	6.94101	3.893e-12	2.14458e-10
ENSG00000184349	EFNA5	146.215	0.496671	-1.00964	0.145453	-6.94133	3.88432e-12	2.14458e-10
ENSG00000060762	MPC1	547.126	1.84871	0.886519	0.128025	6.92459	4.37251e-12	2.40232e-10
ENSG00000242113	RN7SL124P	19.8247	208.556	7.70429	1.11417	6.91483	4.68426e-12	2.56675e-10
ENSG00000168453	HR	1556.66	0.413859	-1.27279	0.184186	-6.91034	4.83479e-12	2.6422e-10
ENSG00000091436	MAP3K20	931.138	0.556945	-0.844393	0.122273	-6.90578	4.99291e-12	2.71848e-10
ENSG00000120659	TNFSF11	60.7355	11.924	3.5758	0.517815	6.90556	5.00075e-12	2.71848e-10
ENSG00000188186	LAMTOR4	2428.48	2.54202	1.34597	0.194926	6.90504	5.01884e-12	2.72114e-10
ENSG00000188313	PLSCR1	846.944	2.70054	1.43325	0.207672	6.90148	5.14619e-12	2.78286e-10
ENSG00000103942	HOMER2	1740	0.36594	-1.45032	0.210223	-6.89897	5.23827e-12	2.82524e-10
ENSG00000138772	ANXA3	1344.67	0.351904	-1.50675	0.218509	-6.89557	5.36475e-12	2.8859e-10
ENSG00000125637	PSD4	377.168	0.509556	-0.972686	0.141137	-6.89177	5.51008e-12	2.95636e-10
ENSG00000169169	CPT1C	66.3294	0.23312	-2.10085	0.304998	-6.88809	5.65479e-12	3.02612e-10
ENSG00000170345	FOS	177.072	0.363739	-1.45903	0.211833	-6.88761	5.67358e-12	3.02831e-10
ENSG00000198947	DMD	556.269	2.21125	1.14486	0.166383	6.88088	5.9483e-12	3.16674e-10
ENSG00000234036	TXNP6	24.9547	10.191	3.34922	0.486829	6.87967	5.99933e-12	3.18568e-10
ENSG00000113578	FGF1	22.6756	0.128941	-2.95521	0.430583	-6.86329	6.72938e-12	3.56415e-10
ENSG00000197915	HRNR	402.373	0.163872	-2.60936	0.380299	-6.86134	6.82193e-12	3.60391e-10
ENSG00000111817	DSE	1608.82	2.16554	1.11473	0.162772	6.84841	7.46767e-12	3.93495e-10
ENSG00000251320		39.391	0.169047	-2.56451	0.374505	-6.84773	7.50303e-12	3.94349e-10
ENSG00000198355	PIM3	399.421	0.523112	-0.934808	0.13658	-6.84441	7.67935e-12	4.0259e-10
ENSG00000175063	UBE2C	142.917	3.5746	1.83778	0.26872	6.83901	7.97407e-12	4.16979e-10
ENSG00000154025	SLC5A10	49.7354	0.166995	-2.58212	0.377935	-6.83219	8.36262e-12	4.3619e-10
ENSG00000178031	ADAMTSL1	420.755	78.5737	6.29597	0.92177	6.83031	8.47296e-12	4.40829e-10
ENSG00000157456	CCNB2	129.057	3.23739	1.69483	0.248334	6.82482	8.80346e-12	4.56871e-10
ENSG00000283554	LINC02341	25.9021	7.93869	2.9889	0.438134	6.82189	8.98487e-12	4.65114e-10
ENSG00000134058	CDK7	3992.81	1.90503	0.929814	0.136599	6.80687	9.97452e-12	5.1505e-10
ENSG00000159167	STC1	25.0591	0.0215705	-5.5348	0.813757	-6.80154	1.03506e-11	5.33134e-10
ENSG00000133116	KL	25.6582	46.4459	5.53748	0.814243	6.80077	1.0406e-11	5.3465e-10
ENSG00000071205	ARHGAP10	563.49	1.63408	0.70848	0.104184	6.80027	1.04425e-11	5.3519e-10
ENSG00000136235	GPNMB	38633.2	2.41904	1.27443	0.187477	6.79781	1.06223e-11	5.43053e-10
ENSG00000225431	LINC01671	56.3642	5.31549	2.4102	0.354594	6.79708	1.06764e-11	5.43127e-10
ENSG00000141485	SLC13A5	28.9126	0.073293	-3.77018	0.554674	-6.79711	1.06741e-11	5.43127e-10
ENSG00000134057	CCNB1	499.986	2.66813	1.41583	0.208383	6.79437	1.08786e-11	5.5205e-10
ENSG00000137872	SEMA6D	172.857	2.78562	1.478	0.21771	6.78885	1.1303e-11	5.72177e-10
ENSG00000140254	DUOXA1	2004.25	2.39069	1.25742	0.185297	6.78598	1.15299e-11	5.8223e-10
ENSG00000058668	ATP2B4	1451.23	0.54568	-0.873873	0.128785	-6.78554	1.15652e-11	5.82586e-10
ENSG00000174007	CEP19	114.881	3.07267	1.61949	0.238696	6.78475	1.16287e-11	5.84357e-10
ENSG00000231290	APCDD1L-DT	56.0322	0.18175	-2.45998	0.363614	-6.76536	1.32982e-11	6.66624e-10
ENSG00000177294	FBXO39	17.0388	0.177728	-2.49225	0.36907	-6.7528	1.45022e-11	7.25216e-10
ENSG00000125257	ABCC4	293.308	3.61442	1.85376	0.275515	6.72834	1.71606e-11	8.56078e-10
ENSG00000214514	KRT42P	67.3785	0.279256	-1.84034	0.273841	-6.72046	1.81148e-11	9.01495e-10
ENSG00000050165	DKK3	2548.45	2.1076	1.0756	0.160128	6.7171	1.85375e-11	9.20309e-10
ENSG00000103365	GGA2	552.517	1.67755	0.746354	0.111183	6.71285	1.90863e-11	9.45276e-10
ENSG00000203685	STUM	135.113	4.53737	2.18186	0.325147	6.71036	1.94146e-11	9.59232e-10
ENSG00000112877	CEP72	107.977	2.09937	1.06995	0.159589	6.70445	2.02162e-11	9.96447e-10
ENSG00000213930	GALT	442.903	1.70054	0.765996	0.114259	6.70402	2.02763e-11	9.97023e-10
ENSG00000109654	TRIM2	745.476	0.436632	-1.19551	0.178347	-6.70329	2.03782e-11	9.99648e-10
ENSG00000112195	TREML2	97.502	47.8026	5.57902	0.83246	6.70184	2.05807e-11	1.00718e-09
ENSG00000185100	ADSS1	98.2656	0.315682	-1.66345	0.248246	-6.70084	2.07224e-11	1.01171e-09
ENSG00000134107	BHLHE40	1020.17	0.52248	-0.936551	0.13978	-6.70018	2.08167e-11	1.01389e-09
ENSG00000111647	BLTP3B	739.548	1.84589	0.884314	0.13199	6.69984	2.08655e-11	1.01389e-09
ENSG00000109452	INPP4B	674.46	0.442546	-1.1761	0.175566	-6.69892	2.09958e-11	1.01783e-09
ENSG00000137501	SYTL2	365.848	0.254093	-1.97657	0.295605	-6.68653	2.28525e-11	1.10523e-09
ENSG00000231638	LUARIS	11.5818	0.0854812	-3.54825	0.530994	-6.68228	2.3525e-11	1.1351e-09
ENSG00000076716	GPC4	44.824	0.272342	-1.87651	0.280907	-6.68018	2.3865e-11	1.14881e-09
ENSG00000107105	ELAVL2	177.463	4.72943	2.24167	0.335621	6.67916	2.40317e-11	1.15414e-09
ENSG00000123496	IL13RA2	188.83	18.3748	4.19965	0.628806	6.67878	2.40945e-11	1.15446e-09
ENSG00000095203	EPB41L4B	608.495	0.526211	-0.926287	0.138773	-6.67484	2.47504e-11	1.18314e-09
ENSG00000121858	TNFSF10	4473.19	1.70194	0.76718	0.115016	6.67023	2.55402e-11	1.21807e-09
ENSG00000159674	SPON2	304.899	0.266699	-1.90672	0.286202	-6.66213	2.69879e-11	1.28414e-09
ENSG00000145860	RNF145	752.578	0.471827	-1.08367	0.162812	-6.65595	2.81474e-11	1.33622e-09
ENSG00000244694	PTCHD4	186.002	4.15101	2.05346	0.308542	6.65538	2.82571e-11	1.33835e-09
ENSG00000161267	BDH1	813.632	0.430422	-1.21618	0.182948	-6.64767	2.9777e-11	1.4071e-09
ENSG00000104722	NEFM	44.9253	0.255986	-1.96587	0.29592	-6.64324	3.06856e-11	1.44672e-09
ENSG00000171848	RRM2	210.798	2.56256	1.35759	0.204412	6.64144	3.10632e-11	1.46118e-09
ENSG00000156970	BUB1B	102.773	2.57225	1.36303	0.20526	6.64051	3.12604e-11	1.4671e-09
ENSG00000024526	DEPDC1	70.1682	3.06201	1.61448	0.243193	6.63866	3.16541e-11	1.4822e-09
ENSG00000138463	SLC49A4	1094.55	1.89427	0.921641	0.138986	6.6312	3.32979e-11	1.55564e-09
ENSG00000145741	BTF3	16412.5	1.40331	0.488833	0.0738296	6.6211	3.56534e-11	1.66191e-09
ENSG00000106078	COBL	123.869	0.36226	-1.4649	0.221503	-6.61346	3.75447e-11	1.74612e-09
ENSG00000221963	APOL6	294.324	2.62451	1.39205	0.210601	6.60987	3.84655e-11	1.78492e-09
ENSG00000137656	BUD13	298.011	1.66067	0.731761	0.110736	6.60815	3.89152e-11	1.80173e-09
ENSG00000034693	PEX3	2373.07	1.73986	0.798974	0.121289	6.58737	4.47689e-11	2.0681e-09
ENSG00000123473	STIL	103.644	2.34503	1.22961	0.186713	6.58555	4.5319e-11	2.08883e-09
ENSG00000175183	CSRP2	332.187	0.453088	-1.14214	0.173727	-6.57433	4.88732e-11	2.24762e-09
ENSG00000131669	NINJ1	1248.99	2.2206	1.15095	0.175183	6.57001	5.03133e-11	2.3087e-09
ENSG00000117122	MFAP2	420.717	0.406505	-1.29865	0.197934	-6.56103	5.34366e-11	2.44657e-09
ENSG00000106524	ANKMY2	395.4	2.12572	1.08795	0.165943	6.55617	5.52076e-11	2.52204e-09
ENSG00000001084	GCLC	857.059	2.04719	1.03365	0.157719	6.55373	5.61192e-11	2.55802e-09
ENSG00000126787	DLGAP5	119.456	3.37897	1.75658	0.268064	6.55285	5.64507e-11	2.56745e-09
ENSG00000145632	PLK2	7844.48	1.56866	0.649531	0.0991511	6.55092	5.71827e-11	2.59501e-09
ENSG00000248187		81.766	5.64319	2.49651	0.381341	6.54667	5.88354e-11	2.66414e-09
ENSG00000127824	TUBA4A	8649.53	0.337687	-1.56624	0.240047	-6.52474	6.81204e-11	3.07782e-09
ENSG00000118263	KLF7	470.041	0.472879	-1.08046	0.165794	-6.51688	7.17846e-11	3.23627e-09
ENSG00000163104	SMARCAD1	1815.93	2.61194	1.38512	0.212684	6.51259	7.38671e-11	3.32289e-09
ENSG00000228288	PCAT6	114.286	0.35506	-1.49387	0.229535	-6.50821	7.60493e-11	3.4136e-09
ENSG00000072571	HMMR	92.3898	3.16794	1.66355	0.255716	6.50545	7.74594e-11	3.46934e-09
ENSG00000113108	APBB3	181.568	2.04835	1.03446	0.159073	6.50306	7.87037e-11	3.51078e-09
ENSG00000177679	SRRM3	158.857	0.282018	-1.82614	0.280815	-6.50302	7.87254e-11	3.51078e-09
ENSG00000156113	KCNMA1	20.255	0.0921511	-3.43985	0.52965	-6.49458	8.32658e-11	3.70524e-09
ENSG00000137145	DENND4C	2117.05	2.72132	1.4443	0.222535	6.49022	8.57096e-11	3.80577e-09
ENSG00000185052	SLC24A3	70.9285	2.86641	1.51925	0.234155	6.48821	8.6861e-11	3.8486e-09
ENSG00000166165	CKB	2122.81	2.18394	1.12694	0.173814	6.48356	8.95829e-11	3.9522e-09
ENSG00000014641	MDH1	4112.64	1.7125	0.776103	0.119698	6.48387	8.93991e-11	3.9522e-09
ENSG00000090889	KIF4A	74.7253	2.89115	1.53164	0.236388	6.47936	9.2112e-11	4.05509e-09
ENSG00000012963	UBR7	603.561	1.82694	0.869425	0.134453	6.46639	1.00372e-10	4.40932e-09
ENSG00000153208	MERTK	51.4207	0.313501	-1.67346	0.259166	-6.45708	1.06742e-10	4.67917e-09
ENSG00000243137	PSG4	475.161	0.279502	-1.83907	0.284917	-6.45477	1.08386e-10	4.74116e-09
ENSG00000145386	CCNA2	157.217	2.78477	1.47756	0.228934	6.4541	1.08866e-10	4.74715e-09
ENSG00000163545	NUAK2	72.1495	0.27271	-1.87456	0.290452	-6.45393	1.08984e-10	4.74715e-09
ENSG00000277586	NEFL	300.689	0.378375	-1.40211	0.217639	-6.44238	1.17612e-10	5.11215e-09
ENSG00000138029	HADHB	8847.17	2.17268	1.11947	0.173936	6.43613	1.22554e-10	5.31575e-09
ENSG00000248991		35.5147	98.4588	6.62145	1.02947	6.4319	1.26015e-10	5.4544e-09
ENSG00000170468	RIOX1	181.429	2.03378	1.02417	0.15936	6.42676	1.30356e-10	5.63046e-09
ENSG00000065833	ME1	2043.3	0.568233	-0.815446	0.126945	-6.42364	1.33053e-10	5.73492e-09
ENSG00000100867	DHRS2	22.9187	0.175245	-2.51256	0.391335	-6.42047	1.35857e-10	5.84357e-09
ENSG00000111261	MANSC1	617.413	0.317396	-1.65564	0.257972	-6.41792	1.38149e-10	5.92976e-09
ENSG00000088179	PTPN4	868.21	1.89822	0.924648	0.144269	6.40918	1.46303e-10	6.26668e-09
ENSG00000241794	SPRR2A	2728.87	0.298785	-1.74282	0.272467	-6.39644	1.59042e-10	6.79824e-09
ENSG00000197646	PDCD1LG2	193.032	2.90478	1.53843	0.24061	6.39388	1.61724e-10	6.89854e-09
ENSG00000148053	NTRK2	139.514	8.12926	3.02312	0.473561	6.38381	1.72735e-10	7.35303e-09
ENSG00000106211	HSPB1	62676.8	0.430716	-1.21519	0.190845	-6.36744	1.92215e-10	8.16539e-09
ENSG00000165816	VWA2	57.8915	0.156854	-2.6725	0.419927	-6.3642	1.96304e-10	8.32193e-09
ENSG00000227640	SOX21-AS1	53.997	6.89035	2.78458	0.437707	6.36173	1.99493e-10	8.43974e-09
ENSG00000164929	BAALC	43.1275	0.141342	-2.82274	0.444017	-6.35728	2.05357e-10	8.67003e-09
ENSG00000126777	KTN1	11296.3	2.09294	1.06553	0.16768	6.35454	2.09047e-10	8.80775e-09
ENSG00000214013	GANC	545.798	1.60747	0.68479	0.107799	6.35249	2.1186e-10	8.90805e-09
ENSG00000107959	PITRM1	2879.46	1.70689	0.771372	0.12154	6.34663	2.20086e-10	9.2351e-09
ENSG00000100290	BIK	128.414	2.70801	1.43723	0.226594	6.34278	2.2565e-10	9.44931e-09
ENSG00000105427	CNFN	10661.5	0.322556	-1.63238	0.257682	-6.33485	2.37576e-10	9.92856e-09
ENSG00000060982	BCAT1	332.522	0.479788	-1.05953	0.167276	-6.33402	2.38858e-10	9.96193e-09
ENSG00000011426	ANLN	364.825	2.61906	1.38905	0.219392	6.33135	2.43025e-10	1.01153e-08
ENSG00000100003	SEC14L2	542.978	0.313328	-1.67425	0.264463	-6.33076	2.43954e-10	1.01334e-08
ENSG00000092621	PHGDH	5155.78	3.2889	1.71761	0.271332	6.33028	2.44724e-10	1.0145e-08
ENSG00000204949	FAM83A-AS1	39.4558	0.328237	-1.60719	0.254058	-6.32609	2.51449e-10	1.04028e-08
ENSG00000104427	ZC2HC1A	279.253	2.96325	1.56718	0.247747	6.32573	2.52035e-10	1.04062e-08
ENSG00000283982		25.8747	10.1341	3.34114	0.528632	6.32035	2.60964e-10	1.07533e-08
ENSG00000171517	LPAR3	235.455	0.453059	-1.14223	0.18101	-6.3103	2.78495e-10	1.14527e-08
ENSG00000198286	CARD11	39.7138	0.154364	-2.69559	0.427341	-6.30783	2.82975e-10	1.16102e-08
ENSG00000185291	IL3RA	57.9494	3.14932	1.65504	0.26239	6.30757	2.83451e-10	1.16102e-08
ENSG00000085433	WDR47	1441.64	1.82263	0.866023	0.137367	6.30446	2.89206e-10	1.18224e-08
ENSG00000162688	AGL	658.769	2.05206	1.03707	0.164513	6.30392	2.90219e-10	1.18404e-08
ENSG00000251491	OR7E28P	22.8317	39.635	5.3087	0.842309	6.30256	2.92772e-10	1.19209e-08
ENSG00000138670	RASGEF1B	327.379	0.33773	-1.56606	0.248538	-6.3011	2.95548e-10	1.20102e-08
ENSG00000140600	SH3GL3	170.511	0.193034	-2.37307	0.376823	-6.29759	3.02318e-10	1.22611e-08
ENSG00000140545	MFGE8	2153.7	0.41433	-1.27115	0.201857	-6.29728	3.02923e-10	1.22615e-08
ENSG00000137720	CFAP68	424.861	1.64821	0.720902	0.114556	6.29301	3.11363e-10	1.25785e-08
ENSG00000165714	BORCS5	252.275	0.358463	-1.4801	0.235215	-6.29255	3.12301e-10	1.25916e-08
ENSG00000116120	FARSB	2661.62	1.86472	0.898958	0.142883	6.29156	3.14294e-10	1.26473e-08
ENSG00000066248	NGEF	23.1258	0.153498	-2.70371	0.429847	-6.28993	3.17607e-10	1.27557e-08
ENSG00000155066	PROM2	1251.54	0.432721	-1.20849	0.192211	-6.28733	3.22969e-10	1.29458e-08
ENSG00000174950	CD164L2	200.82	0.397069	-1.33254	0.212097	-6.28268	3.32784e-10	1.33133e-08
ENSG00000137812	KNL1	99.8898	2.59734	1.37703	0.219269	6.28011	3.38332e-10	1.3509e-08
ENSG00000155846	PPARGC1B	132.802	2.75786	1.46355	0.233103	6.27855	3.41749e-10	1.35928e-08
ENSG00000124107	SLPI	18227.4	0.302422	-1.72537	0.274801	-6.27861	3.41614e-10	1.35928e-08
ENSG00000236924		12.2377	132.346	7.04817	1.12311	6.27556	3.48368e-10	1.38293e-08
ENSG00000117724	CENPF	340.737	3.0839	1.62476	0.259091	6.271	3.58741e-10	1.42138e-08
ENSG00000142945	KIF2C	89.0175	3.05249	1.60999	0.256863	6.26788	3.66006e-10	1.44737e-08
ENSG00000106366	SERPINE1	1159.5	0.14023	-2.83414	0.452246	-6.2668	3.68537e-10	1.45459e-08
ENSG00000233901	LINC01503	335.292	0.599777	-0.737502	0.117883	-6.25622	3.94418e-10	1.55377e-08
ENSG00000109158	GABRA4	116.042	46.4623	5.53799	0.885535	6.25383	4.00503e-10	1.57473e-08
ENSG00000170209	ANKK1	24.08	0.189526	-2.39953	0.385131	-6.23043	4.6516e-10	1.82546e-08
ENSG00000198825	INPP5F	648.68	2.0492	1.03506	0.166231	6.22667	4.76454e-10	1.86623e-08
ENSG00000156453	PCDH1	491.591	0.27439	-1.8657	0.299787	-6.22343	4.86405e-10	1.90159e-08
ENSG00000086548	CEACAM6	63.1154	0.11353	-3.13886	0.504733	-6.21885	5.00803e-10	1.95417e-08
ENSG00000270069	MIR222HG	401.502	2.99361	1.58189	0.254388	6.21839	5.02282e-10	1.95624e-08
ENSG00000173212	MAB21L3	249.906	2.16227	1.11255	0.17912	6.21117	5.25917e-10	2.04443e-08
ENSG00000138135	CH25H	47.375	5.13422	2.36014	0.380186	6.20787	5.37071e-10	2.08386e-08
ENSG00000134259	NGF	22.058	0.143578	-2.80009	0.451221	-6.20559	5.44913e-10	2.11031e-08
ENSG00000175287	PHYHD1	173.279	1.91527	0.937548	0.151147	6.20288	5.54395e-10	2.143e-08
ENSG00000082641	NFE2L1	4610.52	1.77991	0.831807	0.13412	6.20197	5.57622e-10	2.15144e-08
ENSG00000165138	ANKS6	176.639	0.522762	-0.935773	0.15092	-6.20047	5.62961e-10	2.16798e-08
ENSG00000091844	RGS17	112.422	0.401429	-1.31678	0.2125	-6.19662	5.76896e-10	2.2175e-08
ENSG00000117318	ID3	599.765	2.6058	1.38172	0.223098	6.19335	5.88999e-10	2.25981e-08
ENSG00000196878	LAMB3	1801.32	0.347227	-1.52605	0.246429	-6.19265	5.91616e-10	2.26563e-08
ENSG00000111206	FOXM1	54.4446	2.63755	1.3992	0.226032	6.19029	6.00552e-10	2.29558e-08
ENSG00000162783	IER5	1788.08	0.521831	-0.938345	0.151784	-6.18211	6.32515e-10	2.41328e-08
ENSG00000169583	CLIC3	3441.3	0.420647	-1.24932	0.202099	-6.18172	6.34089e-10	2.41481e-08
ENSG00000185880	TRIM69	1243.54	2.58467	1.36998	0.221732	6.17854	6.46988e-10	2.45939e-08
ENSG00000243244	STON1	94.0524	2.66407	1.41363	0.229058	6.17151	6.76413e-10	2.56651e-08
ENSG00000064763	FAR2	257.805	0.150258	-2.73449	0.443277	-6.1688	6.88105e-10	2.60607e-08
ENSG00000139044	B4GALNT3	414.139	0.38489	-1.37748	0.223559	-6.16159	7.202e-10	2.72262e-08
ENSG00000116574	RHOU	107.735	0.436436	-1.19616	0.194168	-6.16043	7.25483e-10	2.73757e-08
ENSG00000170458	CD14	115.895	5.33614	2.4158	0.392445	6.15575	7.47211e-10	2.8144e-08
ENSG00000081320	STK17B	496.246	1.80305	0.850441	0.138217	6.15295	7.60543e-10	2.85939e-08
ENSG00000100433	KCNK10	234.244	2.10204	1.07179	0.174207	6.15238	7.63294e-10	2.86244e-08
ENSG00000234456	MAGI2-AS3	107.269	0.385445	-1.3754	0.223562	-6.1522	7.64132e-10	2.86244e-08
ENSG00000266153		15.5238	119.149	6.89662	1.12167	6.14851	7.82134e-10	2.92456e-08
ENSG00000169242	EFNA1	891.864	0.724628	-0.464688	0.0755874	-6.14769	7.86172e-10	2.93433e-08
ENSG00000197872	CYRIA	235.617	0.437917	-1.19127	0.193819	-6.1463	7.93121e-10	2.95491e-08
ENSG00000122378	PRXL2A	4019.45	1.66756	0.737741	0.120058	6.14485	8.00382e-10	2.97658e-08
ENSG00000103044	HAS3	1151.38	1.87596	0.907632	0.147759	6.14265	8.11564e-10	3.01273e-08
ENSG00000147650	LRP12	634.296	1.80714	0.853711	0.138996	6.14196	8.15086e-10	3.02036e-08
ENSG00000206075	SERPINB5	38844.8	0.570449	-0.809831	0.131899	-6.13977	8.26388e-10	3.05674e-08
ENSG00000147408	CSGALNACT1	187.523	0.285082	-1.81055	0.294977	-6.13793	8.36045e-10	3.08692e-08
ENSG00000047936	ROS1	37.3246	0.0944326	-3.40457	0.554996	-6.13441	8.54765e-10	3.1504e-08
ENSG00000109805	NCAPG	130.837	2.48949	1.31585	0.21472	6.12821	8.88722e-10	3.2697e-08
ENSG00000259479	SORD2P	62.2517	2.94057	1.5561	0.25408	6.12443	9.10115e-10	3.34244e-08
ENSG00000204540	PSORS1C1	126.543	0.453745	-1.14005	0.186295	-6.11959	9.38179e-10	3.43938e-08
ENSG00000163661	PTX3	54.3922	0.0881595	-3.50374	0.572594	-6.11907	9.41224e-10	3.44441e-08
ENSG00000131126	TEX101	122.33	4.16601	2.05866	0.336498	6.11792	9.4805e-10	3.46324e-08
ENSG00000092036	HAUS4	179.485	1.93718	0.953957	0.155955	6.11689	9.54215e-10	3.47959e-08
ENSG00000129625	REEP5	6775.97	1.84097	0.880462	0.144144	6.1082	1.00759e-09	3.66773e-08
ENSG00000054598	FOXC1	232.937	0.358477	-1.48005	0.242341	-6.10731	1.01327e-09	3.68192e-08
ENSG00000204618	RNF39	1127.51	0.205542	-2.28249	0.374125	-6.10088	1.05484e-09	3.82619e-08
ENSG00000188483	IER5L	243.479	0.584044	-0.775852	0.127233	-6.09786	1.07497e-09	3.89236e-08
ENSG00000205730	ITPRIPL2	298.832	2.20664	1.14185	0.187427	6.09225	1.11332e-09	4.02415e-08
ENSG00000176490	DIRAS1	42.9075	0.169701	-2.55894	0.420089	-6.09142	1.11916e-09	4.03818e-08
ENSG00000197249	SERPINA1	23.144	0.156448	-2.67625	0.440021	-6.08209	1.18623e-09	4.27271e-08
ENSG00000173598	NUDT4	566.842	0.295196	-1.76026	0.289536	-6.07959	1.20493e-09	4.33248e-08
ENSG00000092295	TGM1	5093.72	0.269562	-1.89131	0.311362	-6.07432	1.24512e-09	4.46919e-08
ENSG00000092439	TRPM7	2046.25	2.38891	1.25635	0.206889	6.07259	1.25865e-09	4.50989e-08
ENSG00000184867	ARMCX2	151.707	0.441931	-1.17811	0.194178	-6.06714	1.30205e-09	4.65732e-08
ENSG00000121957	GPSM2	1405.85	0.716083	-0.481801	0.0794202	-6.06648	1.30745e-09	4.66044e-08
ENSG00000247095	MIR210HG	172.862	0.366191	-1.44933	0.238903	-6.06661	1.30636e-09	4.66044e-08
ENSG00000164308	ERAP2	536.657	2.19749	1.13586	0.187343	6.06299	1.33617e-09	4.75461e-08
ENSG00000137563	GGH	11188.6	2.49408	1.31851	0.217511	6.06179	1.34615e-09	4.78185e-08
ENSG00000083799	CYLD	1817.12	1.52255	0.606493	0.100096	6.05912	1.36867e-09	4.85348e-08
ENSG00000141582	CBX4	482.587	0.579854	-0.786238	0.129855	-6.05472	1.40659e-09	4.97939e-08
ENSG00000135587	SMPD2	465.165	1.7225	0.784504	0.129594	6.05357	1.4167e-09	5.00656e-08
ENSG00000113810	SMC4	298.627	1.87344	0.905688	0.149756	6.04774	1.4689e-09	5.18215e-08
ENSG00000165806	CASP7	731.822	2.17283	1.11957	0.18519	6.04553	1.48917e-09	5.24468e-08
ENSG00000116260	QSOX1	1152.3	0.377693	-1.40471	0.2324	-6.04437	1.49992e-09	5.27354e-08
ENSG00000147394	ZNF185	1082.63	0.362228	-1.46503	0.242498	-6.0414	1.52785e-09	5.36259e-08
ENSG00000179046	TRIML2	57.2866	0.282664	-1.82284	0.301819	-6.03951	1.54587e-09	5.4166e-08
ENSG00000162641	AKNAD1	21.5504	0.217732	-2.19938	0.364365	-6.0362	1.57789e-09	5.51939e-08
ENSG00000255221	CARD17P	89.0987	2.62861	1.3943	0.231081	6.03382	1.60126e-09	5.58218e-08
ENSG00000169035	KLK7	37599.6	1.96665	0.975737	0.161711	6.03383	1.6012e-09	5.58218e-08
ENSG00000129353	SLC44A2	1190.37	0.437662	-1.19211	0.197781	-6.02743	1.66587e-09	5.79763e-08
ENSG00000176273	SLC35G1	294.406	3.31055	1.72707	0.286609	6.02589	1.68186e-09	5.84338e-08
ENSG00000170545	SMAGP	1366.27	0.634695	-0.655864	0.108857	-6.02503	1.69074e-09	5.86436e-08
ENSG00000101439	CST3	22558.4	2.13584	1.09481	0.181736	6.02416	1.69994e-09	5.88635e-08
ENSG00000264230	ANXA8L1	2162.13	1.78892	0.839092	0.139422	6.01836	1.76198e-09	6.09095e-08
ENSG00000175779	LINC02694	41.8028	4.54357	2.18383	0.363098	6.01443	1.80521e-09	6.22993e-08
ENSG00000066279	ASPM	124.678	2.85656	1.51428	0.251859	6.01241	1.82789e-09	6.29766e-08
ENSG00000181449	SOX2	36.958	7.44032	2.89536	0.481753	6.01006	1.85453e-09	6.37877e-08
ENSG00000186577	SMIM29	859.976	1.94522	0.959935	0.15978	6.00785	1.87997e-09	6.45551e-08
ENSG00000197343	ZNF655	1562.32	1.65943	0.730686	0.121653	6.0063	1.898e-09	6.50656e-08
ENSG00000255248	MIR100HG	97.4067	0.337362	-1.56763	0.261131	-6.00322	1.9344e-09	6.62035e-08
ENSG00000012660	ELOVL5	2307.65	1.93035	0.94886	0.158086	6.00217	1.94697e-09	6.65232e-08
ENSG00000171155	C1GALT1C1	494.831	2.84155	1.50668	0.251055	6.00139	1.95632e-09	6.67319e-08
ENSG00000179593	ALOX15B	3898.35	2.64269	1.40201	0.23388	5.99456	2.04038e-09	6.93874e-08
ENSG00000164733	CTSB	14318.6	0.345055	-1.5351	0.256096	-5.99425	2.04427e-09	6.93874e-08
ENSG00000166046	TCP11L2	697.715	0.279207	-1.8406	0.307053	-5.99439	2.04254e-09	6.93874e-08
ENSG00000255769	GOLGA2P10	210.492	1.95652	0.96829	0.161549	5.9938	2.04998e-09	6.94667e-08
ENSG00000136689	IL1RN	2695.43	0.637295	-0.649966	0.108462	-5.99254	2.06589e-09	6.98908e-08
ENSG00000115963	RND3	8194.12	2.08089	1.0572	0.17657	5.98742	2.13196e-09	7.20079e-08
ENSG00000111846	GCNT2	184.762	4.95606	2.30919	0.386232	5.97878	2.24819e-09	7.58092e-08
ENSG00000106546	AHR	530.577	2.20413	1.14021	0.190777	5.97664	2.27784e-09	7.66836e-08
ENSG00000179059	ZFP42	84.295	0.301793	-1.72837	0.289373	-5.97281	2.33207e-09	7.83812e-08
ENSG00000253161	LINC01605	429.742	1.83774	0.877929	0.147043	5.97055	2.36462e-09	7.93456e-08
ENSG00000179431	FJX1	321.231	2.04838	1.03448	0.173506	5.96225	2.48786e-09	8.30752e-08
ENSG00000170542	SERPINB9	41.397	0.235257	-2.08769	0.350121	-5.96277	2.4799e-09	8.30752e-08
ENSG00000124766	SOX4	263.014	0.53641	-0.898592	0.15071	-5.96239	2.48583e-09	8.30752e-08
ENSG00000136514	RTP4	37.3724	7.44153	2.8956	0.485787	5.96064	2.51259e-09	8.37652e-08
ENSG00000198001	IRAK4	553.781	1.66909	0.73906	0.124151	5.95289	2.63446e-09	8.76862e-08
ENSG00000101850	GPR143	34.7177	3.66231	1.87276	0.314836	5.94835	2.70856e-09	9.00071e-08
ENSG00000171033	PKIA	199.196	3.02944	1.59905	0.268866	5.9474	2.72435e-09	9.0386e-08
ENSG00000118418	HMGN3	1904.59	2.00609	1.00439	0.168888	5.94706	2.73006e-09	9.04301e-08
ENSG00000046604	DSG2	474.761	0.465881	-1.10197	0.185345	-5.9455	2.75618e-09	9.11485e-08
ENSG00000102893	PHKB	1422.53	1.83987	0.8796	0.147967	5.94455	2.77211e-09	9.15285e-08
ENSG00000184731	FAM110C	982.24	1.42777	0.513759	0.0865174	5.93821	2.88142e-09	9.49856e-08
ENSG00000080845	DLGAP4	1129.68	0.330523	-1.59718	0.26906	-5.93613	2.91833e-09	9.60486e-08
ENSG00000154310	TNIK	45.3541	3.68733	1.88258	0.317199	5.935	2.93841e-09	9.65551e-08
ENSG00000247081	BAALC-AS1	40.8551	0.331544	-1.59273	0.26855	-5.93084	3.01386e-09	9.88768e-08
ENSG00000229267	SNHG31	32.9019	5.79425	2.53462	0.427561	5.9281	3.06463e-09	1.00382e-07
ENSG00000171954	CYP4F22	702.438	0.224428	-2.15568	0.363839	-5.9248	3.12679e-09	1.02256e-07
ENSG00000164104	HMGB2	343.026	1.93749	0.954186	0.161085	5.92348	3.15197e-09	1.02916e-07
ENSG00000130487	KLHDC7B	32.5438	0.192982	-2.37346	0.400729	-5.92286	3.16396e-09	1.03144e-07
ENSG00000102934	PLLP	278.29	1.88255	0.91269	0.154249	5.91698	3.27906e-09	1.06728e-07
ENSG00000169607	CKAP2L	85.54	2.67538	1.41974	0.240333	5.90738	3.47584e-09	1.12954e-07
ENSG00000121152	NCAPH	66.1989	2.80182	1.48636	0.25166	5.90625	3.49983e-09	1.13554e-07
ENSG00000101096	NFATC2	40.4848	0.19945	-2.3259	0.393938	-5.90422	3.54311e-09	1.14778e-07
ENSG00000164039	BDH2	778.712	1.90233	0.92777	0.157145	5.90391	3.54993e-09	1.14778e-07
ENSG00000153347	FAM81B	22.5594	55.9995	5.80734	0.983678	5.90371	3.55427e-09	1.14778e-07
ENSG00000172731	LRRC20	475.389	0.224753	-2.15359	0.364977	-5.90061	3.62164e-09	1.16771e-07
ENSG00000168209	DDIT4	3181.67	0.496752	-1.0094	0.171252	-5.89425	3.76383e-09	1.20977e-07
ENSG00000142731	PLK4	149.151	2.4202	1.27513	0.216328	5.89443	3.75985e-09	1.20977e-07
ENSG00000082996	RNF13	1600	1.74282	0.801426	0.136066	5.88997	3.8626e-09	1.23958e-07
ENSG00000198515	CNGA1	169.217	2.7725	1.47119	0.249951	5.88592	3.95848e-09	1.26838e-07
ENSG00000110074	FOXRED1	189.467	1.64672	0.719596	0.122267	5.88545	3.9698e-09	1.27003e-07
ENSG00000124225	PMEPA1	528.298	0.41857	-1.25646	0.213618	-5.8818	4.05826e-09	1.29631e-07
ENSG00000127152	BCL11B	208.425	1.80142	0.849132	0.144407	5.88013	4.09954e-09	1.30747e-07
ENSG00000159399	HK2	499.904	0.24285	-2.04186	0.347356	-5.8783	4.14504e-09	1.31994e-07
ENSG00000159363	ATP13A2	506.61	0.429826	-1.21817	0.207261	-5.87749	4.16532e-09	1.32435e-07
ENSG00000196510	ANAPC7	1496.61	1.41225	0.497992	0.0847565	5.87556	4.21428e-09	1.33785e-07
ENSG00000128274	A4GALT	113.74	3.30219	1.72342	0.293636	5.86925	4.37766e-09	1.38758e-07
ENSG00000162344	FGF19	24.9886	10.1948	3.34976	0.570808	5.86845	4.39876e-09	1.39213e-07
ENSG00000165304	MELK	369.848	1.61026	0.687296	0.11722	5.86328	4.53817e-09	1.43405e-07
ENSG00000138061	CYP1B1	234.672	2.77555	1.47277	0.251236	5.86211	4.57009e-09	1.43972e-07
ENSG00000166949	SMAD3	139.326	0.35428	-1.49704	0.255375	-5.86212	4.57002e-09	1.43972e-07
ENSG00000108448	TRIM16L	254.094	2.08566	1.0605	0.180949	5.8608	4.60654e-09	1.44899e-07
ENSG00000129757	CDKN1C	70.4467	0.257277	-1.9586	0.334504	-5.85525	4.76304e-09	1.49365e-07
ENSG00000083642	PDS5B	669.396	1.77677	0.829259	0.141623	5.85538	4.75926e-09	1.49365e-07
ENSG00000196747	H2AC13	75.9018	4.78369	2.25813	0.385901	5.85157	4.86945e-09	1.5247e-07
ENSG00000160868	CYP3A4	45.2772	4.37753	2.13012	0.364137	5.84976	4.92274e-09	1.53905e-07
ENSG00000173338	KCNK7	258.963	2.08058	1.05698	0.180855	5.84438	5.08466e-09	1.58726e-07
ENSG00000089902	RCOR1	430.916	0.603817	-0.727816	0.124611	-5.84069	5.19847e-09	1.62033e-07
ENSG00000106066	CPVL	28.6191	0.182221	-2.45624	0.420571	-5.84026	5.21206e-09	1.62211e-07
ENSG00000172201	ID4	159.379	0.368933	-1.43857	0.246394	-5.83849	5.26765e-09	1.63654e-07
ENSG00000041353	RAB27B	1632.25	0.446105	-1.16455	0.199467	-5.83828	5.27428e-09	1.63654e-07
ENSG00000230918	DPP4-DT	36.5735	4.35882	2.12394	0.363833	5.83767	5.29363e-09	1.64007e-07
ENSG00000129197	RPAIN	888.5	1.50978	0.59434	0.101946	5.82993	5.54504e-09	1.71348e-07
ENSG00000057704	TMCC3	385.26	0.565377	-0.822716	0.141121	-5.82987	5.54721e-09	1.71348e-07
ENSG00000123700	KCNJ2	26.8831	6.05799	2.59884	0.445818	5.82937	5.56374e-09	1.71601e-07
ENSG00000084090	STARD7	1704.61	1.66652	0.736836	0.126464	5.82643	5.66254e-09	1.74388e-07
ENSG00000166387	PPFIBP2	1269.89	1.65354	0.72556	0.124535	5.82615	5.67192e-09	1.74416e-07
ENSG00000115363	EVA1A	459.142	2.49109	1.31678	0.226058	5.82496	5.71257e-09	1.75404e-07
ENSG00000187653	TMSB4XP8	271.262	0.466163	-1.10109	0.18911	-5.82251	5.79715e-09	1.77736e-07
ENSG00000158806	NPM2	72.5711	9.45685	3.24136	0.557328	5.81589	6.03129e-09	1.8464e-07
ENSG00000163162	RNF149	1528.66	0.669722	-0.578366	0.0994514	-5.81556	6.04309e-09	1.84727e-07
ENSG00000119392	GLE1	620.954	1.56491	0.646077	0.111122	5.81412	6.0952e-09	1.86044e-07
ENSG00000196616	ADH1B	24.7027	0.0403625	-4.63084	0.796627	-5.81306	6.13415e-09	1.86955e-07
ENSG00000166589	CDH16	543.475	2.73898	1.45364	0.250397	5.80534	6.42353e-09	1.95486e-07
ENSG00000213859	KCTD11	557.599	0.325425	-1.6196	0.279399	-5.79673	6.76205e-09	2.05485e-07
ENSG00000157833	GAREM2	53.6337	7.73246	2.95093	0.509178	5.79547	6.81283e-09	2.06723e-07
ENSG00000085276	MECOM	195.032	5.64207	2.49622	0.43098	5.79197	6.95671e-09	2.10778e-07
ENSG00000160145	KALRN	100.414	4.29285	2.10194	0.362967	5.79098	6.99752e-09	2.11703e-07
ENSG00000078114	NEBL	1362.75	0.47558	-1.07224	0.185179	-5.79027	7.02717e-09	2.12289e-07
ENSG00000103528	SYT17	25.6541	4.45479	2.15536	0.372273	5.78973	7.04988e-09	2.12663e-07
ENSG00000117748	RPA2	712.98	1.61226	0.689089	0.119148	5.78347	7.31773e-09	2.20307e-07
ENSG00000177098	SCN4B	567.764	1.89825	0.924671	0.159886	5.78331	7.32468e-09	2.20307e-07
ENSG00000243284	VSIG8	20.1744	6.48408	2.6969	0.466635	5.77947	7.49367e-09	2.25061e-07
ENSG00000158815	FGF17	52.213	10.7106	3.42097	0.592397	5.77479	7.70481e-09	2.31066e-07
ENSG00000175874	CREG2	41.9572	0.334419	-1.58027	0.273936	-5.76875	7.98594e-09	2.39149e-07
ENSG00000128604	IRF5	47.2081	0.330349	-1.59794	0.277054	-5.76761	8.0404e-09	2.40206e-07
ENSG00000166912	MTMR10	480.772	1.79323	0.842557	0.146093	5.76728	8.05622e-09	2.40206e-07
ENSG00000135604	STX11	93.6959	0.479844	-1.05936	0.183681	-5.7674	8.05059e-09	2.40206e-07
ENSG00000077684	JADE1	110.519	2.02681	1.01921	0.176836	5.76361	8.23353e-09	2.45138e-07
ENSG00000095739	BAMBI	113.697	0.379873	-1.39641	0.242349	-5.76197	8.31355e-09	2.47163e-07
ENSG00000115648	MLPH	128.332	0.5252	-0.929061	0.161294	-5.76004	8.4094e-09	2.49652e-07
ENSG00000248740	LINC02428	105.391	0.326295	-1.61575	0.28075	-5.75513	8.65774e-09	2.56655e-07
ENSG00000160113	NR2F6	596.442	0.509851	-0.971853	0.168893	-5.75425	8.7026e-09	2.57614e-07
ENSG00000143416	SELENBP1	76.2459	2.77221	1.47104	0.255982	5.74664	9.10346e-09	2.69094e-07
ENSG00000115604	IL18R1	104.869	0.478161	-1.06443	0.185467	-5.7392	9.51246e-09	2.80781e-07
ENSG00000099194	SCD	21884.8	0.584446	-0.774858	0.135043	-5.73784	9.58928e-09	2.8224e-07
ENSG00000105048	TNNT1	1017.6	0.505944	-0.982951	0.171303	-5.73807	9.57602e-09	2.8224e-07
ENSG00000134265	NAPG	1144.31	1.60699	0.684359	0.119374	5.73289	9.87356e-09	2.90193e-07
ENSG00000178776	C5orf46	920.64	0.224554	-2.15487	0.375933	-5.73204	9.92301e-09	2.9123e-07
ENSG00000189433	GJB4	107.965	0.279007	-1.84163	0.321343	-5.73104	9.9818e-09	2.92539e-07
ENSG00000101000	PROCR	1137.4	1.60329	0.681038	0.119034	5.72136	1.05673e-08	3.09258e-07
ENSG00000128346	C22orf23	48.2508	0.411068	-1.28255	0.224217	-5.72014	1.06437e-08	3.11052e-07
ENSG00000170502	NUDT9	1200.61	1.67474	0.743933	0.130211	5.71327	1.10826e-08	3.23419e-07
ENSG00000148773	MKI67	196.698	3.00392	1.58685	0.278166	5.70469	1.16556e-08	3.3966e-07
ENSG00000232973	CYP1B1-AS1	51.3594	4.63271	2.21186	0.387941	5.70153	1.18737e-08	3.45528e-07
ENSG00000169122	FAM110B	69.4946	2.47491	1.30737	0.229448	5.69792	1.21276e-08	3.52418e-07
ENSG00000150054	MPP7	2242.05	1.82176	0.865329	0.151888	5.69716	1.21817e-08	3.53493e-07
ENSG00000163701	IL17RE	229.042	1.82271	0.866082	0.152069	5.69533	1.23136e-08	3.56818e-07
ENSG00000138764	CCNG2	1601.68	2.1585	1.11003	0.194958	5.69366	1.24342e-08	3.59805e-07
ENSG00000072858	SIDT1	30.7843	5.56738	2.477	0.435107	5.69284	1.24942e-08	3.61035e-07
ENSG00000089289	IGBP1	2705.46	1.59886	0.677042	0.118962	5.69125	1.26116e-08	3.63917e-07
ENSG00000164746	C7orf57	65.9163	0.30623	-1.70731	0.30004	-5.69027	1.2684e-08	3.64983e-07
ENSG00000100784	RPS6KA5	68.9066	0.455825	-1.13345	0.199186	-5.69039	1.26748e-08	3.64983e-07
ENSG00000107897	ACBD5	896.664	1.55298	0.635043	0.11168	5.68627	1.29846e-08	3.73111e-07
ENSG00000150995	ITPR1	103.051	0.505582	-0.983984	0.17312	-5.68384	1.31707e-08	3.77407e-07
ENSG00000137819	PAQR5	325.312	0.393369	-1.34604	0.236818	-5.68389	1.31668e-08	3.77407e-07
ENSG00000066629	EML1	363.11	0.556329	-0.84599	0.1489	-5.6816	1.33443e-08	3.8185e-07
ENSG00000261268	QKILA	94.4085	0.439145	-1.18723	0.20904	-5.67943	1.35141e-08	3.86175e-07
ENSG00000127947	PTPN12	1422.36	0.627346	-0.672668	0.118521	-5.67553	1.38263e-08	3.94546e-07
ENSG00000161955	TNFSF13	33.9032	4.01696	2.0061	0.353764	5.67074	1.4218e-08	4.05165e-07
ENSG00000116133	DHCR24	4934.25	0.391053	-1.35456	0.239011	-5.66738	1.44999e-08	4.12627e-07
ENSG00000122873	CISD1	603.759	1.97395	0.981088	0.173157	5.66589	1.46261e-08	4.1507e-07
ENSG00000125285	SOX21	45.8992	6.14795	2.6201	0.462433	5.66591	1.46246e-08	4.1507e-07
ENSG00000142661	MYOM3	33.5245	0.228036	-2.13266	0.376561	-5.66353	1.48291e-08	4.20253e-07
ENSG00000067798	NAV3	130.768	0.423478	-1.23964	0.218942	-5.66197	1.49645e-08	4.23508e-07
ENSG00000236039	LINC02889	37.3016	5.66429	2.5019	0.442248	5.65722	1.5384e-08	4.34784e-07
ENSG00000128045	RASL11B	17.903	9.68108	3.27517	0.57909	5.65572	1.55198e-08	4.38021e-07
ENSG00000183255	PTTG1IP	2097.27	0.724859	-0.464227	0.0820979	-5.65456	1.56248e-08	4.4038e-07
ENSG00000235595	GAPDHP23	13.4203	21.8602	4.45024	0.787166	5.65349	1.57219e-08	4.42512e-07
ENSG00000172164	SNTB1	278.519	0.212422	-2.235	0.395596	-5.6497	1.60729e-08	4.51774e-07
ENSG00000167748	KLK1	399.991	2.17398	1.12034	0.198446	5.64554	1.64665e-08	4.62206e-07
ENSG00000269837	IPO5P1	59.5521	0.226275	-2.14385	0.379825	-5.64431	1.65846e-08	4.64888e-07
ENSG00000134775	FHOD3	34.6315	0.316045	-1.6618	0.294546	-5.64189	1.68193e-08	4.70826e-07
ENSG00000175895	PLEKHF2	848.06	1.72347	0.785313	0.139203	5.64148	1.68598e-08	4.7132e-07
ENSG00000136100	VPS36	1737.05	1.84713	0.885289	0.156973	5.63976	1.70283e-08	4.75384e-07
ENSG00000163444	TMEM183A	1855.09	1.45588	0.541895	0.0960984	5.63896	1.71082e-08	4.76969e-07
ENSG00000105880	DLX5	349.12	0.325105	-1.62102	0.287499	-5.63836	1.7168e-08	4.77989e-07
ENSG00000132305	IMMT	2501.32	1.44418	0.530248	0.0941133	5.63414	1.75929e-08	4.8916e-07
ENSG00000104611	SH2D4A	586.92	0.534136	-0.904721	0.160593	-5.63364	1.76445e-08	4.89933e-07
ENSG00000117399	CDC20	129.656	2.728	1.44784	0.257218	5.62886	1.81407e-08	5.02718e-07
ENSG00000173848	NET1	1277.78	0.617162	-0.696279	0.123701	-5.62873	1.81538e-08	5.02718e-07
ENSG00000168010	ATG16L2	560.764	2.46928	1.30409	0.231733	5.62757	1.8277e-08	5.05452e-07
ENSG00000171357	LURAP1	35.5671	3.92601	1.97306	0.350843	5.62377	1.86832e-08	5.15993e-07
ENSG00000181381	DDX60L	271.337	2.41099	1.26963	0.225793	5.62297	1.87703e-08	5.16394e-07
ENSG00000156049	GNA14	39.734	0.0485192	-4.3653	0.776328	-5.62301	1.87656e-08	5.16394e-07
ENSG00000113448	PDE4D	175.069	2.77642	1.47323	0.262003	5.62294	1.87729e-08	5.16394e-07
ENSG00000115267	IFIH1	242.538	2.06011	1.04272	0.185482	5.6217	1.8909e-08	5.19443e-07
ENSG00000148468	FAM171A1	137.196	0.4637	-1.10874	0.19724	-5.62125	1.89582e-08	5.20102e-07
ENSG00000121207	LRAT	345.953	2.14573	1.10147	0.196026	5.61898	1.92091e-08	5.26284e-07
ENSG00000214193	SH3D21	465.224	0.363755	-1.45896	0.25967	-5.61853	1.92586e-08	5.26939e-07
ENSG00000115504	EHBP1	554.245	0.557627	-0.842629	0.150014	-5.61699	1.94308e-08	5.30947e-07
ENSG00000160888	IER2	374.608	0.439457	-1.18621	0.211429	-5.61044	2.01816e-08	5.50731e-07
ENSG00000235978		45.1106	0.319387	-1.64662	0.293561	-5.60914	2.0334e-08	5.54154e-07
ENSG00000117152	RGS4	173.766	17.5343	4.13211	0.736827	5.60798	2.04703e-08	5.57133e-07
ENSG00000119125	GDA	2313.98	0.370354	-1.43302	0.255601	-5.60649	2.0647e-08	5.612e-07
ENSG00000138944	SHISAL1	27.2539	0.20294	-2.30088	0.410624	-5.60337	2.10227e-08	5.70659e-07
ENSG00000198715	GLMP	972.529	1.74918	0.80668	0.143996	5.60211	2.1176e-08	5.74065e-07
ENSG00000123096	SSPN	137.519	3.69825	1.88684	0.33699	5.59911	2.15458e-08	5.83322e-07
ENSG00000096092	TMEM14A	227.021	0.616929	-0.696823	0.124463	-5.59863	2.16058e-08	5.84178e-07
ENSG00000074201	CLNS1A	2499.13	1.52456	0.608397	0.108685	5.59781	2.17077e-08	5.86164e-07
ENSG00000140395	SKIC8	1980.54	1.74996	0.80732	0.144287	5.59524	2.20317e-08	5.94134e-07
ENSG00000151090	THRB	367.911	0.52026	-0.942695	0.168552	-5.5929	2.23306e-08	6.00622e-07
ENSG00000186591	UBE2H	1440.32	0.47986	-1.05932	0.189397	-5.5931	2.23045e-08	6.00622e-07
ENSG00000102384	CENPI	49.914	3.48743	1.80216	0.322276	5.59199	2.24482e-08	6.03e-07
ENSG00000154764	WNT7A	140.898	0.339882	-1.5569	0.278663	-5.58701	2.31011e-08	6.19729e-07
ENSG00000143537	ADAM15	2841.87	0.527064	-0.923949	0.165448	-5.58454	2.34315e-08	6.27776e-07
ENSG00000101210	EEF1A2	366.502	0.348913	-1.51906	0.272068	-5.58339	2.3587e-08	6.3112e-07
ENSG00000186831	KRT17P2	717.317	0.374936	-1.41528	0.253496	-5.58306	2.36328e-08	6.31526e-07
ENSG00000211807	TRAV26-1	14.9043	21.1514	4.40268	0.789261	5.57823	2.42978e-08	6.48454e-07
ENSG00000125148	MT2A	1464.86	0.286147	-1.80517	0.323652	-5.57751	2.4398e-08	6.50289e-07
ENSG00000095303	PTGS1	517.749	0.387624	-1.36727	0.245254	-5.57491	2.47655e-08	6.59231e-07
ENSG00000108771	DHX58	59.6885	2.33133	1.22116	0.21913	5.57275	2.50755e-08	6.66619e-07
ENSG00000151746	BICD1	98.6972	0.296891	-1.75199	0.314758	-5.56617	2.60404e-08	6.9138e-07
ENSG00000143013	LMO4	1043.22	0.664329	-0.59003	0.10603	-5.56477	2.62504e-08	6.96059e-07
ENSG00000138119	MYOF	6407.04	1.60153	0.679452	0.12211	5.56428	2.63232e-08	6.97092e-07
ENSG00000259033		18.1871	11.5606	3.53115	0.634992	5.56093	2.68335e-08	7.09692e-07
ENSG00000248905	FMN1	29.6492	0.308543	-1.69646	0.305222	-5.55811	2.72714e-08	7.20351e-07
ENSG00000069011	PITX1	113.778	0.337119	-1.56867	0.282246	-5.55781	2.73183e-08	7.20665e-07
ENSG00000187244	BCAM	511.639	1.85734	0.893239	0.160749	5.55673	2.74877e-08	7.23282e-07
ENSG00000147010	SH3KBP1	2769.72	0.55744	-0.84311	0.151723	-5.55689	2.74619e-08	7.23282e-07
ENSG00000225611	CCDC13-AS2	44.0081	0.160913	-2.63565	0.474387	-5.55591	2.76174e-08	7.25766e-07
ENSG00000279806		90.2661	2.37234	1.24631	0.22436	5.55496	2.77677e-08	7.28788e-07
ENSG00000258279	LINC00592	134.347	0.217896	-2.19829	0.395957	-5.55183	2.82687e-08	7.40993e-07
ENSG00000265190	ANXA8	2859.11	1.81941	0.863467	0.155551	5.55102	2.8401e-08	7.43514e-07
ENSG00000165480	SKA3	60.4062	2.86418	1.51812	0.273497	5.55079	2.84384e-08	7.4355e-07
ENSG00000162627	SNX7	1259.6	2.19026	1.1311	0.203907	5.54716	2.90346e-08	7.58176e-07
ENSG00000137266	SLC22A23	669.666	0.511122	-0.96826	0.174635	-5.54447	2.94841e-08	7.68937e-07
ENSG00000119915	ELOVL3	560.424	0.0596284	-4.06786	0.733735	-5.54404	2.95574e-08	7.69875e-07
ENSG00000167759	KLK13	81.6714	0.423991	-1.2379	0.223297	-5.54372	2.96117e-08	7.70317e-07
ENSG00000033867	SLC4A7	1120.81	2.87259	1.52235	0.274867	5.5385	3.05069e-08	7.92603e-07
ENSG00000075415	SLC25A3	7077.64	1.57952	0.659487	0.119144	5.53522	3.10844e-08	8.06588e-07
ENSG00000117650	NEK2	49.2414	2.91395	1.54298	0.278871	5.53295	3.14887e-08	8.15309e-07
ENSG00000140386	SCAPER	682.223	2.01804	1.01296	0.183079	5.53289	3.14996e-08	8.15309e-07
ENSG00000186417	GLDN	61.6224	0.287444	-1.79865	0.325177	-5.53128	3.17906e-08	8.21809e-07
ENSG00000134056	MRPS36	923.633	1.74635	0.804345	0.145424	5.53102	3.18381e-08	8.22007e-07
ENSG00000075223	SEMA3C	7858.93	1.93931	0.955542	0.172823	5.52901	3.2205e-08	8.30438e-07
ENSG00000124215	CDH26	361.238	2.33066	1.22074	0.220827	5.52805	3.23816e-08	8.32908e-07
ENSG00000169435	RASSF6	323.749	3.35081	1.74451	0.315565	5.52821	3.23521e-08	8.32908e-07
ENSG00000128422	KRT17	138291	0.377789	-1.40435	0.254193	-5.52473	3.29992e-08	8.47733e-07
ENSG00000152463	OLAH	192.283	0.103289	-3.27524	0.593101	-5.52222	3.34748e-08	8.5888e-07
ENSG00000106541	AGR2	60.5477	0.188462	-2.40766	0.43617	-5.52	3.39006e-08	8.68724e-07
ENSG00000156804	FBXO32	101.026	0.413914	-1.2726	0.230618	-5.51821	3.4247e-08	8.76511e-07
ENSG00000123374	CDK2	368.54	1.53359	0.616908	0.11183	5.51651	3.45806e-08	8.83951e-07
ENSG00000119203	CPSF3	1599.52	1.58325	0.662887	0.120354	5.50781	3.63334e-08	9.27605e-07
ENSG00000131462	TUBG1	735.744	0.493805	-1.01799	0.184945	-5.50427	3.70692e-08	9.45219e-07
ENSG00000186212	SOWAHB	122.409	0.531661	-0.911423	0.165657	-5.50187	3.75788e-08	9.57028e-07
ENSG00000123485	HJURP	63.7084	2.82662	1.49908	0.27261	5.49899	3.81982e-08	9.71602e-07
ENSG00000138678	GPAT3	35.9784	0.204048	-2.29302	0.417231	-5.4958	3.88942e-08	9.88085e-07
ENSG00000100985	MMP9	815.232	0.316699	-1.65881	0.301864	-5.49523	3.90206e-08	9.90076e-07
ENSG00000159200	RCAN1	1098.09	0.456764	-1.13048	0.205729	-5.49498	3.90746e-08	9.90225e-07
ENSG00000155463	OXA1L	2091.38	1.52229	0.606243	0.110338	5.49442	3.91994e-08	9.92169e-07
ENSG00000182810	DDX28	292.225	1.5295	0.613062	0.111612	5.49281	3.95583e-08	1.00002e-06
ENSG00000123124	WWP1	1942.71	1.6049	0.682479	0.12432	5.48971	4.02596e-08	1.0165e-06
ENSG00000128641	MYO1B	3018.36	0.60298	-0.729817	0.133005	-5.48714	4.08495e-08	1.03014e-06
ENSG00000168743	NPNT	53.7877	3.28044	1.71389	0.31246	5.48515	4.13122e-08	1.03926e-06
ENSG00000198113	TOR4A	84.6002	0.409874	-1.28675	0.234583	-5.48524	4.12903e-08	1.03926e-06
ENSG00000135842	NIBAN1	301.423	0.361357	-1.4685	0.267813	-5.48332	4.1741e-08	1.04877e-06
ENSG00000133131	MORC4	1856.15	2.28282	1.19082	0.217248	5.48135	4.22081e-08	1.05921e-06
ENSG00000159842	ABR	811.296	1.49374	0.578928	0.105641	5.48015	4.2497e-08	1.06516e-06
ENSG00000010810	FYN	503.821	0.496467	-1.01023	0.184429	-5.4776	4.3113e-08	1.07929e-06
ENSG00000222041	CYTOR	168.122	0.398559	-1.32713	0.242314	-5.47692	4.32804e-08	1.08217e-06
ENSG00000068366	ACSL4	1804.18	1.62648	0.701751	0.128238	5.47227	4.44309e-08	1.10959e-06
ENSG00000107984	DKK1	36.6903	0.128115	-2.96449	0.542558	-5.46391	4.65753e-08	1.1593e-06
ENSG00000180263	FGD6	926.033	1.88871	0.917398	0.167891	5.46425	4.64871e-08	1.1593e-06
ENSG00000112984	KIF20A	118.256	3.54273	1.82486	0.333988	5.46385	4.65904e-08	1.1593e-06
ENSG00000115112	TFCP2L1	170.617	0.415618	-1.26667	0.231894	-5.46227	4.70076e-08	1.16827e-06
ENSG00000267924		1116.57	0.154583	-2.69355	0.49352	-5.45783	4.81976e-08	1.1964e-06
ENSG00000100139	MICALL1	1565.73	0.442135	-1.17744	0.215782	-5.45663	4.85269e-08	1.20313e-06
ENSG00000197099	HRG-AS1	47.3681	3.50425	1.8091	0.331828	5.45194	4.98242e-08	1.23381e-06
ENSG00000167325	RRM1	2301.57	1.74797	0.805678	0.147791	5.45146	4.99567e-08	1.2356e-06
ENSG00000174371	EXO1	40.6032	2.50043	1.32218	0.242565	5.45082	5.01389e-08	1.23862e-06
ENSG00000243491		33.8796	6.68073	2.74001	0.502742	5.45013	5.03344e-08	1.24196e-06
ENSG00000198839	ZNF277	1075.06	1.44432	0.53039	0.097355	5.44799	5.09412e-08	1.25543e-06
ENSG00000156802	ATAD2	470.648	1.8112	0.856943	0.157319	5.44718	5.11738e-08	1.25966e-06
ENSG00000107562	CXCL12	65.9649	0.139255	-2.8442	0.522224	-5.44632	5.14228e-08	1.26428e-06
ENSG00000164465	DCBLD1	325.154	0.477936	-1.06511	0.19563	-5.44454	5.19408e-08	1.2745e-06
ENSG00000137269	LRRC1	699.565	1.40034	0.485779	0.0892245	5.44446	5.19621e-08	1.2745e-06
ENSG00000138756	BMP2K	355.138	0.577764	-0.791448	0.145492	-5.43981	5.33381e-08	1.30669e-06
ENSG00000281406	BLACAT1	45.0101	0.32278	-1.63138	0.299914	-5.43949	5.34346e-08	1.3075e-06
ENSG00000105357	MYH14	480.382	0.361857	-1.46651	0.269618	-5.43921	5.35178e-08	1.30798e-06
ENSG00000166535	A2ML1	15046.8	0.499645	-1.00102	0.184546	-5.42426	5.81943e-08	1.42059e-06
ENSG00000108439	PNPO	382.216	1.80957	0.855644	0.157787	5.42276	5.86859e-08	1.4309e-06
ENSG00000165490	DDIAS	67.9104	2.67443	1.41923	0.261789	5.42129	5.91706e-08	1.44101e-06
ENSG00000139433	GLTP	21758.3	0.314553	-1.66862	0.307839	-5.42044	5.94526e-08	1.44616e-06
ENSG00000172432	GTPBP2	1055.03	0.522511	-0.936468	0.172778	-5.42006	5.95791e-08	1.44753e-06
ENSG00000156467	UQCRB	5691.91	1.53068	0.61417	0.113348	5.41844	6.01227e-08	1.45902e-06
ENSG00000151468	CCDC3	195.374	2.85437	1.51317	0.279327	5.41722	6.05321e-08	1.46723e-06
ENSG00000117472	TSPAN1	241.046	0.302129	-1.72676	0.318802	-5.4164	6.08109e-08	1.47225e-06
ENSG00000091527	CDV3	2759.35	0.562162	-0.830943	0.153448	-5.41515	6.12385e-08	1.48086e-06
ENSG00000169021	UQCRFS1	2292.08	1.48722	0.572618	0.105772	5.41372	6.17281e-08	1.49095e-06
ENSG00000168036	CTNNB1	8892.76	1.48409	0.569579	0.105229	5.41275	6.20658e-08	1.49736e-06
ENSG00000165029	ABCA1	513.31	0.516011	-0.954526	0.176355	-5.41251	6.21466e-08	1.49755e-06
ENSG00000239893	ZNF736P9Y	159.408	0.364898	-1.45443	0.268984	-5.40715	6.4037e-08	1.5413e-06
ENSG00000100030	MAPK1	2511.22	1.40587	0.491461	0.0909049	5.40632	6.43316e-08	1.54659e-06
ENSG00000203783	PRR9	1165.25	3.22034	1.68721	0.312122	5.40562	6.45832e-08	1.55082e-06
ENSG00000143819	EPHX1	695.971	0.461643	-1.11515	0.206308	-5.40528	6.47073e-08	1.552e-06
ENSG00000185306	C12orf56	68.5693	0.326485	-1.61491	0.298801	-5.40464	6.49395e-08	1.55575e-06
ENSG00000049130	KITLG	1030.43	1.92921	0.948012	0.175562	5.39988	6.66866e-08	1.59575e-06
ENSG00000075413	MARK3	1352.19	0.627273	-0.672835	0.124677	-5.39664	6.78988e-08	1.62287e-06
ENSG00000154642	C21orf91	1220.23	1.83566	0.876295	0.162426	5.39505	6.85043e-08	1.63545e-06
ENSG00000227300	KRT16P2	119.719	2.72253	1.44495	0.267937	5.39287	6.93412e-08	1.65347e-06
ENSG00000285768	LINC02849	20.5793	13.6631	3.77222	0.699509	5.39267	6.94196e-08	1.65347e-06
ENSG00000146232	NFKBIE	241.065	1.79054	0.840398	0.155968	5.38829	7.11329e-08	1.69232e-06
ENSG00000162398	LEXM	13.4198	0.106385	-3.23264	0.60009	-5.38693	7.16719e-08	1.70306e-06
ENSG00000274021		37.446	2.71941	1.4433	0.267935	5.38673	7.17494e-08	1.70306e-06
ENSG00000153989	NUS1	508.177	0.713142	-0.487738	0.0905939	-5.38379	7.29355e-08	1.72922e-06
ENSG00000288611	NPBWR1	70.085	0.108281	-3.20715	0.596132	-5.37994	7.4512e-08	1.76457e-06
ENSG00000133216	EPHB2	51.213	0.273864	-1.86847	0.347323	-5.37964	7.46359e-08	1.76547e-06
ENSG00000165527	ARF6	2003.76	0.679855	-0.556701	0.103497	-5.3789	7.49417e-08	1.77067e-06
ENSG00000139163	ETNK1	1196.33	1.8868	0.915941	0.170293	5.37862	7.50591e-08	1.77141e-06
ENSG00000272668		22.5321	4.9533	2.30839	0.429233	5.37794	7.53418e-08	1.77605e-06
ENSG00000165899	OTOGL	102.247	22.9904	4.52296	0.841098	5.37745	7.55502e-08	1.77893e-06
ENSG00000115290	GRB14	58.1968	0.328308	-1.60688	0.299175	-5.37103	7.82862e-08	1.84124e-06
ENSG00000166347	CYB5A	1247.67	0.635427	-0.654201	0.121817	-5.37034	7.85892e-08	1.84626e-06
ENSG00000154133	ROBO4	40.9078	0.262263	-1.93091	0.359651	-5.36885	7.9239e-08	1.85941e-06
ENSG00000111885	MAN1A1	326.726	0.466344	-1.10053	0.205025	-5.3678	7.97039e-08	1.86819e-06
ENSG00000104312	RIPK2	635.725	0.437322	-1.19323	0.22233	-5.36696	8.00756e-08	1.87477e-06
ENSG00000134333	LDHA	23021.8	0.613109	-0.705784	0.131539	-5.3656	8.06811e-08	1.8868e-06
ENSG00000122420	PTGFR	28.6475	0.114108	-3.13153	0.583704	-5.36494	8.09775e-08	1.89159e-06
ENSG00000076003	MCM6	254.358	2.10796	1.07585	0.20057	5.36395	8.14206e-08	1.89978e-06
ENSG00000111802	TDP2	2577.78	0.471197	-1.0856	0.202466	-5.36188	8.23586e-08	1.9195e-06
ENSG00000269113	TRABD2B	9.98293	0.148952	-2.74708	0.512414	-5.36107	8.2731e-08	1.926e-06
ENSG00000154518	ATP5MC3	5527.15	1.54066	0.623544	0.116329	5.36017	8.31419e-08	1.92685e-06
ENSG00000203760	CENPW	79.3923	2.33276	1.22204	0.227979	5.36032	8.30769e-08	1.92685e-06
ENSG00000145247	OCIAD2	1416.4	0.641577	-0.640305	0.119454	-5.36026	8.31028e-08	1.92685e-06
ENSG00000120594	PLXDC2	2930.36	0.52246	-0.936609	0.174718	-5.36068	8.29085e-08	1.92685e-06
ENSG00000114166	KAT2B	761.171	0.494896	-1.0148	0.189346	-5.35952	8.34428e-08	1.93165e-06
ENSG00000099804	CDC34	1226.08	0.540806	-0.886816	0.165608	-5.35492	8.55943e-08	1.97924e-06
ENSG00000121316	PLBD1	2906.71	0.340588	-1.5539	0.29035	-5.35182	8.70729e-08	2.01117e-06
ENSG00000100938	GMPR2	1329.36	1.38835	0.473368	0.0884639	5.35098	8.74803e-08	2.01832e-06
ENSG00000132274	TRIM22	1330.98	1.66061	0.731711	0.13676	5.35031	8.78016e-08	2.02346e-06
ENSG00000162545	CAMK2N1	85.6254	0.323543	-1.62797	0.30442	-5.34778	8.90388e-08	2.04968e-06
ENSG00000169432	SCN9A	100.256	5.27614	2.39948	0.448825	5.34614	8.98478e-08	2.066e-06
ENSG00000169188	APEX2	844.503	1.50877	0.593378	0.111052	5.34324	9.13022e-08	2.0971e-06
ENSG00000148798	INA	507.35	2.55568	1.35371	0.2534	5.34218	9.1836e-08	2.10701e-06
ENSG00000180113	TDRD6	34.8795	0.328278	-1.60701	0.300977	-5.33931	9.33023e-08	2.13827e-06
ENSG00000185634	SHC4	78.2999	26.6808	4.73773	0.887399	5.3389	9.35132e-08	2.13957e-06
ENSG00000117155	SSX2IP	325.325	2.19281	1.13278	0.21218	5.33879	9.35664e-08	2.13957e-06
ENSG00000003137	CYP26B1	37.0261	0.250561	-1.99677	0.374032	-5.33849	9.37231e-08	2.13983e-06
ENSG00000105928	GSDME	1519.27	1.62763	0.702771	0.131645	5.33837	9.37855e-08	2.13983e-06
ENSG00000177189	RPS6KA3	876.628	0.652603	-0.615723	0.115346	-5.33803	9.39614e-08	2.14147e-06
ENSG00000107679	PLEKHA1	1417.78	1.50597	0.590696	0.110713	5.33537	9.53477e-08	2.17066e-06
ENSG00000221914	PPP2R2A	1200.14	0.560508	-0.835194	0.15659	-5.33365	9.62581e-08	2.18897e-06
ENSG00000118961	LDAH	570.989	1.56859	0.649471	0.121862	5.32957	9.84457e-08	2.23625e-06
ENSG00000278828	H3C10	167.075	2.87679	1.52446	0.286103	5.32837	9.90996e-08	2.24862e-06
ENSG00000171552	BCL2L1	1124.38	0.429275	-1.22003	0.229011	-5.32736	9.96518e-08	2.25866e-06
ENSG00000064989	CALCRL	480.737	2.61106	1.38463	0.259933	5.32688	9.99127e-08	2.26209e-06
ENSG00000103852	TTC23	406.81	1.40492	0.490487	0.0921147	5.32474	1.01095e-07	2.28636e-06
ENSG00000125733	TRIP10	1068.46	0.469881	-1.08963	0.204647	-5.32444	1.01262e-07	2.28761e-06
ENSG00000137573	SULF1	200.817	2.08893	1.06277	0.199702	5.32175	1.02776e-07	2.31927e-06
ENSG00000112742	TTK	81.7143	2.51657	1.33146	0.250408	5.31716	1.05398e-07	2.37584e-06
ENSG00000108960	MMD	300.749	1.88967	0.918131	0.172703	5.31623	1.05939e-07	2.38543e-06
ENSG00000137440	FGFBP1	7585	0.410926	-1.28305	0.241561	-5.31149	1.08731e-07	2.44562e-06
ENSG00000152661	GJA1	18378.1	0.43823	-1.19024	0.224123	-5.31065	1.09236e-07	2.45428e-06
ENSG00000129636	ITFG1	952.976	1.33054	0.412011	0.0775866	5.31034	1.09421e-07	2.45578e-06
ENSG00000262454	MIR193BHG	184.796	0.516052	-0.95441	0.179764	-5.30925	1.10076e-07	2.46778e-06
ENSG00000286299		61.4479	0.132966	-2.91087	0.548306	-5.30883	1.1033e-07	2.4708e-06
ENSG00000151883	PARP8	602.705	2.0789	1.05582	0.198901	5.30828	1.10662e-07	2.47553e-06
ENSG00000144554	FANCD2	78.3875	2.1652	1.1145	0.210126	5.30395	1.13326e-07	2.5317e-06
ENSG00000185022	MAFF	320.51	0.378265	-1.40253	0.264439	-5.3038	1.13418e-07	2.5317e-06
ENSG00000125538	IL1B	82.7549	0.221236	-2.17634	0.410747	-5.29851	1.16751e-07	2.60328e-06
ENSG00000276045	ORAI1	395.272	1.83033	0.872103	0.164769	5.29287	1.20414e-07	2.68205e-06
ENSG00000153179	RASSF3	168.174	0.513692	-0.961024	0.181627	-5.29119	1.21523e-07	2.70381e-06
ENSG00000178573	MAF	1633.42	1.58846	0.667628	0.126205	5.29002	1.22303e-07	2.71825e-06
ENSG00000132623	ANKEF1	575.422	2.1294	1.09045	0.206167	5.28914	1.22894e-07	2.72549e-06
ENSG00000169594	BNC1	1176.41	0.657005	-0.606024	0.114578	-5.28921	1.22849e-07	2.72549e-06
ENSG00000156282	CLDN17	52.5104	0.133378	-2.9064	0.54982	-5.2861	1.24953e-07	2.76818e-06
ENSG00000154319	FAM167A	131.841	0.509283	-0.973459	0.184312	-5.28159	1.28066e-07	2.83409e-06
ENSG00000132746	ALDH3B2	7035.54	0.551783	-0.857826	0.162469	-5.27993	1.29232e-07	2.85683e-06
ENSG00000131759	RARA	172.294	1.81894	0.863096	0.163479	5.27954	1.29506e-07	2.85981e-06
ENSG00000104413	ESRP1	3736.25	0.608645	-0.716327	0.135818	-5.27418	1.33354e-07	2.94165e-06
ENSG00000143536	CRNN	1871.38	3.59345	1.84537	0.349941	5.27338	1.33934e-07	2.95129e-06
ENSG00000008394	MGST1	5464.36	0.637915	-0.648564	0.123102	-5.26849	1.3755e-07	3.02772e-06
ENSG00000203837	PNLIPRP3	5936.59	0.559479	-0.837844	0.159084	-5.26668	1.3891e-07	3.05439e-06
ENSG00000134716	CYP2J2	505.654	1.7865	0.837135	0.159033	5.26389	1.41036e-07	3.09783e-06
ENSG00000168496	FEN1	206.698	1.84838	0.886263	0.168462	5.2609	1.43353e-07	3.14538e-06
ENSG00000167081	PBX3	412.621	1.44736	0.53342	0.101434	5.2588	1.44995e-07	3.17801e-06
ENSG00000110852	CLEC2B	455.557	4.43634	2.14937	0.408735	5.25859	1.45161e-07	3.17827e-06
ENSG00000205220	PSMB10	91.4072	2.55055	1.35081	0.257113	5.25374	1.49044e-07	3.25983e-06
ENSG00000150630	VEGFC	85.1274	0.354563	-1.49589	0.284739	-5.25353	1.49211e-07	3.26001e-06
ENSG00000118689	FOXO3	474.459	0.428382	-1.22303	0.232844	-5.25259	1.49979e-07	3.27333e-06
ENSG00000168447	SCNN1B	779.929	0.342781	-1.54464	0.294105	-5.25201	1.5045e-07	3.28013e-06
ENSG00000140526	ABHD2	212.444	0.58873	-0.764322	0.145589	-5.24987	1.52204e-07	3.31486e-06
ENSG00000182379	NXPH4	32.4319	0.254009	-1.97705	0.376617	-5.24949	1.52522e-07	3.31828e-06
ENSG00000136521	NDUFB5	1193.57	1.63674	0.710825	0.135435	5.24845	1.53385e-07	3.33353e-06
ENSG00000172156	CCL11	27.4815	18.2998	4.19376	0.799176	5.24761	1.54089e-07	3.34531e-06
ENSG00000141738	GRB7	313.861	0.318649	-1.64996	0.314483	-5.24658	1.54948e-07	3.36042e-06
ENSG00000171492	LRRC8D	672.682	1.83394	0.874945	0.166778	5.24617	1.55294e-07	3.36437e-06
ENSG00000116711	PLA2G4A	848.542	1.86915	0.902384	0.172023	5.24571	1.55682e-07	3.36925e-06
ENSG00000082781	ITGB5	682.511	0.527473	-0.922831	0.175958	-5.2446	1.5662e-07	3.38243e-06
ENSG00000113269	RNF130	252.198	0.642472	-0.638296	0.121704	-5.24467	1.56561e-07	3.38243e-06
ENSG00000136840	ST6GALNAC4	203.044	0.404492	-1.30582	0.249067	-5.24283	1.58134e-07	3.41155e-06
ENSG00000133195	SLC39A11	432.049	1.59076	0.669719	0.127802	5.24029	1.60327e-07	3.45524e-06
ENSG00000138640	FAM13A	377.03	3.10471	1.63446	0.311927	5.23988	1.60678e-07	3.45919e-06
ENSG00000159921	GNE	130.502	0.478253	-1.06415	0.20312	-5.23902	1.6143e-07	3.47175e-06
ENSG00000137193	PIM1	821.254	0.286245	-1.80468	0.344554	-5.23771	1.62578e-07	3.49281e-06
ENSG00000137491	SLCO2B1	99.6953	14.0574	3.81325	0.728338	5.23556	1.6449e-07	3.53019e-06
ENSG00000108379	WNT3	54.9322	4.09234	2.03292	0.388387	5.23428	1.65629e-07	3.55094e-06
ENSG00000172216	CEBPB	2146.13	0.41638	-1.26403	0.24176	-5.22844	1.70942e-07	3.66104e-06
ENSG00000165476	REEP3	1754.82	0.725747	-0.46246	0.0884782	-5.22683	1.72445e-07	3.68938e-06
ENSG00000287778		52.7024	3.83777	1.94027	0.371312	5.22545	1.73736e-07	3.71316e-06
ENSG00000173281	PPP1R3B	283.724	0.51421	-0.959571	0.183673	-5.22434	1.74776e-07	3.7315e-06
ENSG00000167768	KRT1	181845	0.280119	-1.83589	0.351587	-5.22172	1.7727e-07	3.78084e-06
ENSG00000283072		15.5518	13.8021	3.78681	0.725551	5.21922	1.79677e-07	3.82821e-06
ENSG00000197712	FAM114A1	419.391	0.630853	-0.664624	0.127349	-5.21891	1.79975e-07	3.83059e-06
ENSG00000173727	FAUP4	256.715	0.420737	-1.24901	0.239358	-5.21816	1.80713e-07	3.84234e-06
ENSG00000143476	DTL	79.3042	2.26951	1.18238	0.226674	5.2162	1.82629e-07	3.87907e-06
ENSG00000189057	FAM111B	67.3427	3.70245	1.88848	0.362109	5.21522	1.83601e-07	3.88769e-06
ENSG00000140015	KCNH5	14.0088	0.140158	-2.83488	0.543545	-5.21553	1.83292e-07	3.88769e-06
ENSG00000230990		35.5593	0.307885	-1.69953	0.325869	-5.21539	1.8343e-07	3.88769e-06
ENSG00000081181	ARG2	141.748	0.297717	-1.74799	0.335354	-5.21236	1.86449e-07	3.94395e-06
ENSG00000110768	GTF2H1	2443.65	1.53062	0.614119	0.117883	5.20955	1.89302e-07	4.0002e-06
ENSG00000184792	OSBP2	85.882	0.227258	-2.1376	0.410583	-5.20625	1.92696e-07	4.06774e-06
ENSG00000104738	MCM4	851.993	1.63452	0.708869	0.136178	5.20547	1.93506e-07	4.08065e-06
ENSG00000180638	SLC47A2	19.378	0.21556	-2.21384	0.425428	-5.20379	1.95264e-07	4.11351e-06
ENSG00000104219	ZDHHC2	69.9817	0.471235	-1.08548	0.209152	-5.18991	2.10397e-07	4.42779e-06
ENSG00000146263	MMS22L	260.738	2.3889	1.25635	0.242259	5.18596	2.14911e-07	4.51817e-06
ENSG00000146670	CDCA5	80.9258	2.02521	1.01807	0.196354	5.18489	2.16145e-07	4.53948e-06
ENSG00000066136	NFYC	1038.9	1.37778	0.462346	0.0892496	5.18038	2.21439e-07	4.64594e-06
ENSG00000198919	DZIP3	317.836	2.59478	1.37561	0.265615	5.17897	2.2312e-07	4.67644e-06
ENSG00000133935	ERG28	2664.3	1.58797	0.667184	0.128878	5.17687	2.25644e-07	4.72454e-06
ENSG00000173207	CKS1B	389.28	1.61934	0.695405	0.134478	5.17114	2.32666e-07	4.86661e-06
ENSG00000111247	RAD51AP1	47.4097	2.60998	1.38404	0.267732	5.1695	2.34723e-07	4.90465e-06
ENSG00000156973	PDE6D	821.988	2.05384	1.03832	0.200875	5.16898	2.3537e-07	4.91319e-06
ENSG00000287364		20.8908	13.0345	3.70427	0.716729	5.16829	2.36242e-07	4.92642e-06
ENSG00000140525	FANCI	292.108	1.82141	0.865054	0.167556	5.16279	2.43295e-07	5.06324e-06
ENSG00000198142	SOWAHC	687.277	0.421842	-1.24522	0.241188	-5.16289	2.43171e-07	5.06324e-06
ENSG00000101294	HM13	1773.55	0.695775	-0.523306	0.101368	-5.16244	2.43745e-07	5.06749e-06
ENSG00000251364	SYT9-AS1	56.8914	2.81088	1.49102	0.288905	5.16095	2.45698e-07	5.10294e-06
ENSG00000148985	PGAP2	1250.49	1.46922	0.555049	0.107557	5.16053	2.46255e-07	5.10935e-06
ENSG00000253775		8.52281	0.0501228	-4.31839	0.837039	-5.15912	2.48107e-07	5.14261e-06
ENSG00000164393	ADGRF2	55.7176	0.364054	-1.45778	0.282621	-5.15805	2.49528e-07	5.16687e-06
ENSG00000121406	ZNF549	243.324	2.23982	1.16338	0.225954	5.14877	2.62197e-07	5.42375e-06
ENSG00000258947	TUBB3	24.586	0.252067	-1.98812	0.386293	-5.14666	2.65162e-07	5.47958e-06
ENSG00000214814	FER1L6	9.47714	0.0302665	-5.04614	0.981447	-5.14153	2.72515e-07	5.62588e-06
ENSG00000051620	HEBP2	2683.79	0.732805	-0.448499	0.0872598	-5.13981	2.75013e-07	5.67177e-06
ENSG00000140548	ZNF710	218.873	0.561125	-0.833606	0.162211	-5.13902	2.76168e-07	5.68988e-06
ENSG00000128965	CHAC1	758.512	0.30018	-1.7361	0.337862	-5.13849	2.7696e-07	5.7005e-06
ENSG00000042062	RIPOR3	95.7655	0.18881	-2.40499	0.468125	-5.1375	2.78417e-07	5.72477e-06
ENSG00000242147	LASTR	13.4716	0.105565	-3.2438	0.631779	-5.1344	2.8305e-07	5.81424e-06
ENSG00000159658	EFCAB14	1347.17	0.614366	-0.70283	0.136949	-5.13204	2.86619e-07	5.87757e-06
ENSG00000181938	GINS3	143.358	2.23288	1.15891	0.22582	5.13198	2.86704e-07	5.87757e-06
ENSG00000256029		29.5811	4.22156	2.07778	0.404906	5.1315	2.87442e-07	5.88686e-06
ENSG00000055163	CYFIP2	376.902	0.346018	-1.53108	0.298449	-5.13012	2.89561e-07	5.92435e-06
ENSG00000131737	KRT34	1256.52	0.469628	-1.09041	0.212654	-5.12762	2.93423e-07	5.99741e-06
ENSG00000197696	NMB	221.547	0.446043	-1.16474	0.227291	-5.12447	2.9838e-07	6.08854e-06
ENSG00000174145	NWD2	103.094	0.455605	-1.13414	0.221322	-5.12441	2.98472e-07	6.08854e-06
ENSG00000053501	USE1	346.539	1.49711	0.582177	0.113626	5.12364	2.99689e-07	6.10732e-06
ENSG00000100243	CYB5R3	2641.97	1.76858	0.82259	0.160623	5.12124	3.03534e-07	6.17955e-06
ENSG00000128340	RAC2	294.125	0.410621	-1.28412	0.250921	-5.11762	3.09411e-07	6.29298e-06
ENSG00000178363	CALML3	4931.95	0.172913	-2.53188	0.494803	-5.11694	3.10535e-07	6.30962e-06
ENSG00000130881	LRP3	152.287	0.528708	-0.919457	0.179744	-5.11537	3.13124e-07	6.35596e-06
ENSG00000090512	FETUB	2275.55	3.03617	1.60225	0.31333	5.11363	3.16034e-07	6.4087e-06
ENSG00000076242	MLH1	584.019	1.59171	0.670577	0.131232	5.10988	3.2237e-07	6.53076e-06
ENSG00000006118	TMEM132A	266.445	0.51738	-0.950703	0.186085	-5.10898	3.23898e-07	6.55527e-06
ENSG00000120318	ARAP3	35.7274	0.26129	-1.93627	0.379158	-5.10677	3.27711e-07	6.62593e-06
ENSG00000126391	FRMD8	1070.17	0.560291	-0.835752	0.163723	-5.10466	3.31389e-07	6.69373e-06
ENSG00000166851	PLK1	70.095	2.12146	1.08506	0.212873	5.09719	3.44727e-07	6.95633e-06
ENSG00000142910	TINAGL1	350.768	0.353907	-1.49856	0.294148	-5.09458	3.49518e-07	7.0461e-06
ENSG00000167695	TLCD3A	404.983	1.44933	0.535383	0.105121	5.093	3.52447e-07	7.09822e-06
ENSG00000110435	PDHX	690.012	1.48214	0.567679	0.111532	5.08985	3.58349e-07	7.21003e-06
ENSG00000144848	ATG3	1629.57	1.47175	0.557533	0.109563	5.08867	3.6058e-07	7.24783e-06
ENSG00000005189	REXO5	83.6287	1.97614	0.982683	0.193134	5.08808	3.61698e-07	7.26322e-06
ENSG00000030419	IKZF2	186.122	1.93248	0.950452	0.186814	5.08769	3.62443e-07	7.27109e-06
ENSG00000139998	RAB15	82.2669	2.00382	1.00275	0.19711	5.08729	3.63211e-07	7.27941e-06
ENSG00000136710	CCDC115	1273.47	1.56796	0.648891	0.127611	5.08492	3.6779e-07	7.36403e-06
ENSG00000226887	ERVMER34-1	113.022	2.45308	1.2946	0.254949	5.07787	3.81699e-07	7.63509e-06
ENSG00000188643	S100A16	23056.2	0.6655	-0.587489	0.115706	-5.07742	3.82601e-07	7.64572e-06
ENSG00000205476	CCDC85C	524.061	0.494731	-1.01528	0.200077	-5.07447	3.8857e-07	7.75747e-06
ENSG00000234862		12.5735	49.6431	5.63352	1.1105	5.07297	3.91658e-07	7.81156e-06
ENSG00000006757	PNPLA4	774.383	1.51358	0.597965	0.117925	5.07073	3.96285e-07	7.89618e-06
ENSG00000169762	TAPT1	214.35	1.71091	0.774763	0.152804	5.07031	3.97159e-07	7.90596e-06
ENSG00000120278	PLEKHG1	387.896	0.504839	-0.986105	0.194603	-5.06728	4.03548e-07	8.02538e-06
ENSG00000112312	GMNN	325.657	1.51632	0.600577	0.118532	5.06682	4.04525e-07	8.03706e-06
ENSG00000159199	ATP5MC1	1190.21	1.73414	0.794221	0.156852	5.06351	4.11604e-07	8.15566e-06
ENSG00000153044	CENPH	144.362	1.74998	0.807335	0.159434	5.06374	4.11106e-07	8.15566e-06
ENSG00000112096	SOD2	1522.78	0.439865	-1.18487	0.234003	-5.06348	4.11682e-07	8.15566e-06
ENSG00000198729	PPP1R14C	1798.4	0.652752	-0.615393	0.121551	-5.06285	4.13039e-07	8.17467e-06
ENSG00000187134	AKR1C1	441.138	0.346919	-1.52733	0.301919	-5.05874	4.2204e-07	8.34481e-06
ENSG00000132780	NASP	1024.67	1.51328	0.597676	0.118193	5.05676	4.26435e-07	8.42363e-06
ENSG00000127124	HIVEP3	86.8978	2.00005	1.00004	0.197782	5.05626	4.27555e-07	8.43766e-06
ENSG00000253368	TRNP1	399.83	0.495596	-1.01276	0.200369	-5.05451	4.315e-07	8.50737e-06
ENSG00000197771	MCMBP	941.266	1.36253	0.446293	0.0882993	5.05432	4.31924e-07	8.50758e-06
ENSG00000113070	HBEGF	499.637	0.490591	-1.02741	0.203291	-5.05387	4.32945e-07	8.51954e-06
ENSG00000182054	IDH2	1204.48	0.474976	-1.07407	0.212712	-5.04942	4.43145e-07	8.71195e-06
ENSG00000118640	VAMP8	5030.55	1.75334	0.810106	0.160453	5.04887	4.44432e-07	8.72891e-06
ENSG00000175318	GRAMD2A	93.013	2.15587	1.10827	0.219532	5.04832	4.45701e-07	8.7455e-06
ENSG00000170365	SMAD1	1061.86	1.97602	0.982596	0.194655	5.04788	4.46743e-07	8.75761e-06
ENSG00000085063	CD59	12148.1	1.54364	0.626339	0.124121	5.04618	4.50725e-07	8.82727e-06
ENSG00000197892	KIF13B	466.558	0.397413	-1.33129	0.263905	-5.04458	4.54528e-07	8.8933e-06
ENSG00000187840	EIF4EBP1	1649.01	0.495905	-1.01186	0.200653	-5.04285	4.5864e-07	8.96524e-06
ENSG00000140876	NUDT7	63.2736	2.88909	1.53061	0.303535	5.04263	4.59173e-07	8.96714e-06
ENSG00000178531	CTXN1	81.1386	0.433649	-1.2054	0.239273	-5.03776	4.71011e-07	9.18961e-06
ENSG00000269556	TMEM185A	191.707	0.352453	-1.5045	0.298795	-5.03521	4.77323e-07	9.30396e-06
ENSG00000176092	CRYBG2	374.431	0.512965	-0.963067	0.191319	-5.03382	4.80805e-07	9.36296e-06
ENSG00000198408	OGA	2102.58	0.711913	-0.490226	0.0975877	-5.02345	5.07525e-07	9.87397e-06
ENSG00000198887	SMC5	523.765	1.67798	0.746727	0.148717	5.02112	5.13713e-07	9.98493e-06
ENSG00000236830	CBR3-AS1	67.9054	0.408283	-1.29236	0.257478	-5.0193	5.18604e-07	1.00705e-05
ENSG00000214575	CPEB1	10.1136	0.0817563	-3.61253	0.719815	-5.01868	5.20265e-07	1.00932e-05
ENSG00000166473	PKD1L2	52.2528	0.157553	-2.66609	0.531258	-5.01845	5.20904e-07	1.00961e-05
ENSG00000146904	EPHA1	746.376	1.51779	0.601977	0.120054	5.01422	5.32494e-07	1.03111e-05
ENSG00000168078	PBK	92.0376	2.58387	1.36953	0.27321	5.01275	5.36568e-07	1.03802e-05
ENSG00000167280	ENGASE	143.445	1.77238	0.825691	0.164735	5.01223	5.38034e-07	1.03988e-05
ENSG00000204264	PSMB8	347.777	1.73267	0.792995	0.158266	5.01053	5.428e-07	1.04811e-05
ENSG00000166477	LEO1	1846.25	1.50455	0.589329	0.117628	5.0101	5.44029e-07	1.0495e-05
ENSG00000256268	LINC02454	33.636	0.355325	-1.49279	0.298189	-5.00619	5.55185e-07	1.07002e-05
ENSG00000198088	NUP62CL	81.5687	1.92793	0.947049	0.189193	5.00573	5.56517e-07	1.07158e-05
ENSG00000117697	NSL1	235.671	1.74933	0.806801	0.161236	5.00386	5.61934e-07	1.08062e-05
ENSG00000171792	RHNO1	378.101	1.60355	0.68127	0.136152	5.00375	5.62261e-07	1.08062e-05
ENSG00000130844	ZNF331	147.132	1.68426	0.752115	0.150358	5.00215	5.66936e-07	1.08859e-05
ENSG00000171766	GATM	949.145	2.04648	1.03315	0.206626	5.00006	5.73117e-07	1.09943e-05
ENSG00000145604	SKP2	307.615	1.49791	0.582949	0.116622	4.9986	5.77477e-07	1.10647e-05
ENSG00000228216		17.2785	0.202478	-2.30416	0.460973	-4.99847	5.77859e-07	1.10647e-05
ENSG00000236876	TMSB4XP1	84.8392	0.369251	-1.43733	0.287665	-4.99652	5.83747e-07	1.11671e-05
ENSG00000177363	LRRN4CL	28.6848	0.159702	-2.64655	0.529934	-4.99411	5.91065e-07	1.12966e-05
ENSG00000141219	C17orf80	501.666	1.57825	0.658327	0.13183	4.99376	5.92157e-07	1.1307e-05
ENSG00000170734	POLH	872.978	1.44145	0.527521	0.105653	4.99296	5.94596e-07	1.1343e-05
ENSG00000115107	STEAP3	200.253	0.445883	-1.16526	0.233452	-4.99145	5.99274e-07	1.14217e-05
ENSG00000085662	AKR1B1	2623.55	0.525991	-0.926889	0.185791	-4.98889	6.07283e-07	1.15636e-05
ENSG00000182831	HAPSTR1	970.422	0.705024	-0.504255	0.101087	-4.98832	6.0908e-07	1.15871e-05
ENSG00000064270	ATP2C2	369.563	0.430924	-1.21449	0.24357	-4.98622	6.15725e-07	1.17028e-05
ENSG00000162444	RBP7	172.103	0.569215	-0.812953	0.163073	-4.98522	6.18915e-07	1.17525e-05
ENSG00000106538	RARRES2	37.8249	0.216689	-2.2063	0.442604	-4.98482	6.20193e-07	1.1766e-05
ENSG00000018408	WWTR1	501.169	0.504798	-0.986222	0.197857	-4.98453	6.21133e-07	1.17729e-05
ENSG00000092931	MFSD11	824.515	1.58024	0.660141	0.1325	4.98219	6.28688e-07	1.19052e-05
ENSG00000183060	LYSMD4	268.486	1.62062	0.696546	0.139818	4.98181	6.29928e-07	1.19177e-05
ENSG00000263528	IKBKE	283.282	1.78663	0.837244	0.168134	4.97961	6.37129e-07	1.20429e-05
ENSG00000156976	EIF4A2	10151.3	1.531	0.614474	0.123428	4.97842	6.41059e-07	1.21061e-05
ENSG00000111110	PPM1H	191.54	2.84099	1.50639	0.302666	4.97708	6.45491e-07	1.21786e-05
ENSG00000130821	SLC6A8	180.824	0.449204	-1.15456	0.231983	-4.97691	6.46083e-07	1.21786e-05
ENSG00000005243	COPZ2	263.394	2.04448	1.03173	0.207328	4.97633	6.48006e-07	1.22037e-05
ENSG00000117054	ACADM	852.057	1.69563	0.761817	0.153119	4.97531	6.51424e-07	1.22569e-05
ENSG00000063854	HAGH	974.229	1.5175	0.601698	0.120994	4.97298	6.59318e-07	1.23941e-05
ENSG00000259326		10.499	11.6112	3.53745	0.711941	4.96873	6.73913e-07	1.26569e-05
ENSG00000028203	VEZT	3748.21	1.88563	0.915044	0.184269	4.9658	6.84191e-07	1.28382e-05
ENSG00000171729	TMEM51	194.6	0.595701	-0.747341	0.150513	-4.96528	6.8602e-07	1.28608e-05
ENSG00000143878	RHOB	1025.94	0.570845	-0.808829	0.162957	-4.96345	6.9253e-07	1.29624e-05
ENSG00000173548	SNX33	319.142	0.625827	-0.676164	0.13623	-4.9634	6.92694e-07	1.29624e-05
ENSG00000014123	UFL1	1388.75	1.70229	0.767477	0.154727	4.96021	7.04155e-07	1.31649e-05
ENSG00000187122	SLIT1	14.8147	0.127284	-2.97388	0.601231	-4.94632	7.56306e-07	1.41271e-05
ENSG00000137628	DDX60	437.902	2.34657	1.23055	0.248827	4.94541	7.59824e-07	1.41799e-05
ENSG00000198146	ZNF770	2458.08	0.55633	-0.845987	0.171122	-4.94375	7.66321e-07	1.42882e-05
ENSG00000148362	PAXX	195.627	1.47017	0.555981	0.112525	4.94093	7.77489e-07	1.44834e-05
ENSG00000143590	EFNA3	560.819	0.518998	-0.946199	0.191537	-4.94002	7.81138e-07	1.45382e-05
ENSG00000255325		12.4619	6.5413	2.70958	0.548559	4.93945	7.83449e-07	1.45681e-05
ENSG00000119929	CUTC	445.486	1.46995	0.555765	0.112641	4.93397	8.05749e-07	1.49692e-05
ENSG00000132967	HMGB1P5	432.394	1.60092	0.678897	0.137626	4.93292	8.10089e-07	1.50363e-05
ENSG00000223572	CKMT1A	152.124	1.76172	0.816985	0.165656	4.93181	8.14718e-07	1.51086e-05
ENSG00000117139	KDM5B	1564.77	0.694281	-0.526408	0.106759	-4.93082	8.18859e-07	1.51679e-05
ENSG00000148429	USP6NL	513.93	0.433736	-1.20511	0.24441	-4.93069	8.1939e-07	1.51679e-05
ENSG00000286488		23.8573	3.23161	1.69225	0.34326	4.92994	8.22565e-07	1.5213e-05
ENSG00000268628		64.6959	3.25166	1.70118	0.345122	4.9292	8.25652e-07	1.52564e-05
ENSG00000168575	SLC20A2	1390.75	1.49817	0.583203	0.118442	4.92396	8.4808e-07	1.56568e-05
ENSG00000152137	HSPB8	4750.83	0.374673	-1.4163	0.287667	-4.9234	8.50549e-07	1.56883e-05
ENSG00000231213	PLSCR5	12.2108	34.8378	5.12258	1.04072	4.92215	8.55967e-07	1.57741e-05
ENSG00000176171	BNIP3	2955.22	0.459198	-1.12281	0.228289	-4.91838	8.72626e-07	1.60668e-05
ENSG00000140391	TSPAN3	2829.3	1.55582	0.637675	0.129682	4.91722	8.77826e-07	1.61481e-05
ENSG00000107159	CA9	7.07647	0.0267486	-5.22439	1.06269	-4.91617	8.82525e-07	1.62076e-05
ENSG00000113645	WWC1	620.94	0.472086	-1.08288	0.22027	-4.91615	8.82634e-07	1.62076e-05
ENSG00000130414	NDUFA10	2868.61	1.27074	0.34567	0.0703378	4.91443	8.90413e-07	1.63143e-05
ENSG00000132646	PCNA	1159.23	1.57058	0.651301	0.132531	4.91434	8.90823e-07	1.63143e-05
ENSG00000105939	ZC3HAV1	716.856	1.7504	0.807687	0.164353	4.91435	8.90765e-07	1.63143e-05
ENSG00000006059	KRT33A	23.161	0.222732	-2.16662	0.4409	-4.91409	8.91972e-07	1.63209e-05
ENSG00000132915	PDE6A	16.724	8.69243	3.11976	0.635213	4.91136	9.04465e-07	1.65348e-05
ENSG00000100605	ITPK1	469.637	1.72975	0.790564	0.161007	4.91011	9.1024e-07	1.66256e-05
ENSG00000164305	CASP3	1322.47	2.48987	1.31607	0.268071	4.90941	9.135e-07	1.66704e-05
ENSG00000203697	CAPN8	172.778	0.196625	-2.34648	0.478009	-4.90887	9.16037e-07	1.67019e-05
ENSG00000133030	MPRIP	1031.58	0.520325	-0.942515	0.192017	-4.90851	9.17731e-07	1.67104e-05
ENSG00000287052		11.1367	0.13065	-2.93622	0.5982	-4.90842	9.18129e-07	1.67104e-05
ENSG00000057149	SERPINB3	86256.5	2.86895	1.52052	0.309834	4.90754	9.22276e-07	1.67563e-05
ENSG00000167900	TK1	95.3189	2.37465	1.24771	0.254242	4.90759	9.22038e-07	1.67563e-05
ENSG00000026103	FAS	474.666	2.09481	1.06682	0.217423	4.90664	9.26517e-07	1.68185e-05
ENSG00000103313	MEFV	7.67608	0.0427721	-4.54719	0.926832	-4.90616	9.28771e-07	1.68446e-05
ENSG00000139291	TMEM19	854.673	1.67475	0.743942	0.15164	4.90596	9.29725e-07	1.68471e-05
ENSG00000110880	CORO1C	2332.05	0.651814	-0.617467	0.125916	-4.90381	9.39942e-07	1.70172e-05
ENSG00000160712	IL6R	122.413	0.412612	-1.27714	0.260516	-4.90235	9.46956e-07	1.71292e-05
ENSG00000164048	ZNF589	484.36	1.88982	0.918251	0.187475	4.89798	9.68261e-07	1.74992e-05
ENSG00000186806	VSIG10L	733.292	0.264269	-1.91992	0.392078	-4.89678	9.74193e-07	1.7591e-05
ENSG00000119673	ACOT2	146.741	1.96368	0.973559	0.198829	4.89646	9.75777e-07	1.76041e-05
ENSG00000184185	KCNJ12	22.3586	3.24664	1.69895	0.34732	4.8916	1.00019e-06	1.80288e-05
ENSG00000167754	KLK5	17457.3	0.406795	-1.29762	0.265387	-4.88956	1.01063e-06	1.82011e-05
ENSG00000127948	POR	695.888	0.332325	-1.58933	0.325239	-4.88666	1.02561e-06	1.84547e-05
ENSG00000187258	NPSR1	136.475	5.17085	2.3704	0.485199	4.88541	1.03211e-06	1.85555e-05
ENSG00000124721	DNAH8	20.8138	0.126443	-2.98344	0.610745	-4.88493	1.03467e-06	1.85853e-05
ENSG00000035115	SH3YL1	1106.07	1.52331	0.607207	0.124401	4.88105	1.05524e-06	1.89382e-05
ENSG00000110955	ATP5F1B	19417	1.33404	0.415807	0.085197	4.88053	1.05801e-06	1.89715e-05
ENSG00000131828	PDHA1	1146.71	1.32807	0.409327	0.0839556	4.87551	1.08526e-06	1.94431e-05
ENSG00000011422	PLAUR	136.367	0.505738	-0.983539	0.201929	-4.87071	1.11198e-06	1.99046e-05
ENSG00000116761	CTH	294.55	0.29132	-1.77933	0.365437	-4.86904	1.12143e-06	2.00389e-05
ENSG00000145934	TENM2	1982.29	2.02831	1.02028	0.209541	4.86913	1.12089e-06	2.00389e-05
ENSG00000131779	PEX11B	714.688	1.38614	0.471073	0.096766	4.86817	1.12639e-06	2.011e-05
ENSG00000159128	IFNGR2	3404.76	1.50293	0.587774	0.120783	4.86635	1.13676e-06	2.02777e-05
ENSG00000151320	AKAP6	89.159	0.431259	-1.21337	0.249365	-4.86585	1.13966e-06	2.02942e-05
ENSG00000211460	TSN	1820.06	1.37236	0.45666	0.0938481	4.86595	1.13908e-06	2.02942e-05
ENSG00000186871	ERCC6L	54.9287	2.6942	1.42986	0.293982	4.86376	1.15175e-06	2.04918e-05
ENSG00000168883	USP39	1004.73	1.29904	0.377443	0.0776548	4.86052	1.17076e-06	2.08121e-05
ENSG00000157617	C2CD2	520.95	0.420041	-1.2514	0.257475	-4.86026	1.17231e-06	2.08217e-05
ENSG00000140470	ADAMTS17	21.3104	0.29864	-1.74352	0.358848	-4.85865	1.18188e-06	2.09735e-05
ENSG00000155660	PDIA4	1260.79	1.4782	0.563843	0.116111	4.85607	1.19737e-06	2.12301e-05
ENSG00000139180	NDUFA9	285.653	1.41246	0.498207	0.102636	4.85413	1.20914e-06	2.14203e-05
ENSG00000148841	ITPRIP	398.729	0.481078	-1.05566	0.217497	-4.85366	1.21203e-06	2.14347e-05
ENSG00000288066		145.762	0.415177	-1.2682	0.261281	-4.85379	1.21127e-06	2.14347e-05
ENSG00000148187	MRRF	1077.68	1.34202	0.424403	0.0874829	4.85127	1.22675e-06	2.16765e-05
ENSG00000165898	ISCA2	448.922	1.44063	0.526697	0.108605	4.84967	1.23666e-06	2.18328e-05
ENSG00000169258	GPRIN1	98.4896	0.481097	-1.0556	0.217974	-4.84278	1.28036e-06	2.2585e-05
ENSG00000163472	TMEM79	2460.15	0.466887	-1.09885	0.226974	-4.84132	1.28978e-06	2.27317e-05
ENSG00000128886	ELL3	94.1226	2.33243	1.22183	0.252486	4.83922	1.3035e-06	2.29538e-05
ENSG00000126368	NR1D1	115.346	0.372797	-1.42354	0.294184	-4.83894	1.30531e-06	2.29661e-05
ENSG00000135052	GOLM1	759.879	0.643341	-0.636344	0.131519	-4.83843	1.30868e-06	2.30058e-05
ENSG00000286667		32.4017	0.181593	-2.46122	0.508718	-4.83808	1.311e-06	2.30268e-05
ENSG00000008735	MAPK8IP2	138.423	0.361757	-1.46691	0.303377	-4.83526	1.32971e-06	2.33356e-05
ENSG00000101670	LIPG	503.952	0.538658	-0.892558	0.184663	-4.83344	1.34192e-06	2.35298e-05
ENSG00000167470	MIDN	321.21	0.599943	-0.737104	0.152507	-4.83324	1.34327e-06	2.35334e-05
ENSG00000133134	BEX2	456.279	0.551012	-0.859844	0.177913	-4.83294	1.34532e-06	2.35494e-05
ENSG00000185467	KPNA7	29.6663	0.277549	-1.84918	0.382639	-4.83271	1.34687e-06	2.35564e-05
ENSG00000137745	MMP13	87.847	0.147209	-2.76406	0.572075	-4.83164	1.35416e-06	2.36639e-05
ENSG00000109944	JHY	107.562	0.485791	-1.04159	0.215592	-4.83132	1.35632e-06	2.36815e-05
ENSG00000198730	CTR9	2076.4	1.49511	0.58025	0.120177	4.8283	1.37701e-06	2.40022e-05
ENSG00000155760	FZD7	40.0369	0.334464	-1.58008	0.327249	-4.82836	1.37661e-06	2.40022e-05
ENSG00000232780	GAPDHP74	10.4105	36.621	5.1946	1.0761	4.82727	1.3842e-06	2.4107e-05
ENSG00000085511	MAP3K4	348.344	0.646495	-0.62929	0.130472	-4.82317	1.41296e-06	2.45872e-05
ENSG00000149043	SYT8	12.3903	0.205334	-2.28396	0.473579	-4.82276	1.41583e-06	2.46164e-05
ENSG00000248698	LINC01085	11.7244	14.411	3.8491	0.798365	4.82123	1.42675e-06	2.47846e-05
ENSG00000133985	TTC9	463.169	1.79376	0.842984	0.174854	4.82107	1.42791e-06	2.47846e-05
ENSG00000168310	IRF2	343.511	1.47583	0.561524	0.116486	4.82054	1.43173e-06	2.483e-05
ENSG00000166073	GPR176	114.773	0.364638	-1.45546	0.301991	-4.81956	1.43876e-06	2.49308e-05
ENSG00000179562	GCC1	304.958	0.698988	-0.516661	0.107295	-4.81531	1.46971e-06	2.54458e-05
ENSG00000184304	PRKD1	45.4077	4.6039	2.20286	0.457789	4.81195	1.49468e-06	2.58563e-05
ENSG00000059728	MXD1	756.056	0.571183	-0.807976	0.167922	-4.81161	1.49722e-06	2.58786e-05
ENSG00000276850		479.07	1.39789	0.483253	0.100442	4.81126	1.49981e-06	2.59016e-05
ENSG00000037637	FBXO42	522.539	0.515636	-0.955576	0.198626	-4.81092	1.50235e-06	2.59237e-05
ENSG00000233221	ARHGEF4-AS1	24.8233	0.28252	-1.82357	0.379109	-4.81015	1.50814e-06	2.60019e-05
ENSG00000182195	LDOC1	325.969	0.459298	-1.1225	0.23337	-4.80994	1.50973e-06	2.60076e-05
ENSG00000135917	SLC19A3	191.106	0.24025	-2.05739	0.427816	-4.80906	1.51645e-06	2.61014e-05
ENSG00000102401	ARMCX3	805.378	0.756653	-0.402296	0.0836648	-4.80842	1.52126e-06	2.61623e-05
ENSG00000166974	MAPRE2	1209	1.36739	0.45142	0.0939145	4.80671	1.53435e-06	2.63654e-05
ENSG00000161203	AP2M1	4750.85	1.72641	0.787776	0.163998	4.80356	1.55867e-06	2.67388e-05
ENSG00000101057	MYBL2	71.0346	2.40173	1.26408	0.263145	4.80372	1.55744e-06	2.67388e-05
ENSG00000127328	RAB3IP	981.742	1.57012	0.650871	0.135508	4.80319	1.5616e-06	2.67668e-05
ENSG00000074964	ARHGEF10L	569.852	0.364774	-1.45493	0.302992	-4.80186	1.572e-06	2.69226e-05
ENSG00000189143	CLDN4	1051.07	0.406012	-1.30041	0.270857	-4.80108	1.5781e-06	2.70046e-05
ENSG00000142623	PADI1	86.1821	0.0534594	-4.22541	0.880153	-4.80077	1.58057e-06	2.70244e-05
ENSG00000242689	CNTF	30.3161	3.72073	1.89559	0.39488	4.80042	1.58335e-06	2.70495e-05
ENSG00000102886	GDPD3	464.656	0.345117	-1.53484	0.319834	-4.79888	1.59558e-06	2.7236e-05
ENSG00000175416	CLTB	16461.8	0.45791	-1.12686	0.234899	-4.79723	1.60872e-06	2.74375e-05
ENSG00000176845	METRNL	1350.94	0.487641	-1.03611	0.216095	-4.79469	1.62925e-06	2.77647e-05
ENSG00000136603	SKIL	500.315	0.55445	-0.85087	0.177492	-4.79384	1.63616e-06	2.78594e-05
ENSG00000083093	PALB2	880.317	1.51284	0.597257	0.124607	4.79311	1.64216e-06	2.79385e-05
ENSG00000109107	ALDOC	569.592	0.3269	-1.61308	0.3366	-4.79227	1.64908e-06	2.80099e-05
ENSG00000126581	BECN1	1705.56	1.28564	0.36249	0.0756395	4.79233	1.64852e-06	2.80099e-05
ENSG00000130513	GDF15	258.86	0.323167	-1.62965	0.340115	-4.79147	1.65567e-06	2.80944e-05
ENSG00000015153	YAF2	418.474	0.59482	-0.749475	0.156423	-4.79133	1.65678e-06	2.80944e-05
ENSG00000138175	ARL3	593.819	1.496	0.581106	0.121325	4.78966	1.67066e-06	2.83065e-05
ENSG00000154059	IMPACT	1234.22	1.64764	0.720405	0.150467	4.78781	1.68613e-06	2.85305e-05
ENSG00000188229	TUBB4B	4225.77	0.523343	-0.93417	0.195117	-4.78775	1.68666e-06	2.85305e-05
ENSG00000178695	KCTD12	256.348	1.88257	0.912706	0.1907	4.78609	1.70066e-06	2.87437e-05
ENSG00000138193	PLCE1	90.3088	3.46041	1.79094	0.374249	4.78543	1.70618e-06	2.88134e-05
ENSG00000149948	HMGA2	267.947	0.388153	-1.3653	0.28537	-4.78432	1.71566e-06	2.89261e-05
ENSG00000160285	LSS	2475.29	1.48308	0.5686	0.118844	4.78444	1.71462e-06	2.89261e-05
ENSG00000151725	CENPU	229.343	2.13521	1.09438	0.228807	4.78297	1.72724e-06	2.90968e-05
ENSG00000144645	OSBPL10	657.792	1.50337	0.588198	0.122982	4.78281	1.72861e-06	2.90968e-05
ENSG00000165006	UBAP1	1330.86	0.604483	-0.726226	0.151851	-4.78248	1.73143e-06	2.91205e-05
ENSG00000145349	CAMK2D	1519.14	0.604638	-0.725858	0.151809	-4.78137	1.74103e-06	2.92343e-05
ENSG00000183963	SMTN	941.309	0.591695	-0.757074	0.158334	-4.78149	1.74003e-06	2.92343e-05
ENSG00000184363	PKP3	5500.85	0.507711	-0.97792	0.204585	-4.78001	1.75286e-06	2.9409e-05
ENSG00000287023		92.257	0.467774	-1.09612	0.229403	-4.77813	1.76929e-06	2.96605e-05
ENSG00000148680	HTR7	408.795	1.72029	0.78265	0.163819	4.77753	1.77457e-06	2.97248e-05
ENSG00000109686	SH3D19	964.869	0.589918	-0.761413	0.159407	-4.77653	1.78346e-06	2.98494e-05
ENSG00000198910	L1CAM	25.8568	0.204757	-2.28802	0.479091	-4.77574	1.79048e-06	2.99425e-05
ENSG00000198324	PHETA1	248.975	0.404764	-1.30485	0.273284	-4.7747	1.79976e-06	3.00734e-05
ENSG00000126016	AMOT	46.0523	2.90394	1.53801	0.322242	4.77284	1.81645e-06	3.03277e-05
ENSG00000146083	RNF44	387.886	0.566467	-0.819936	0.171825	-4.77192	1.82477e-06	3.04418e-05
ENSG00000197903	H2BC12	1895.88	1.79912	0.847294	0.177611	4.77052	1.83755e-06	3.06303e-05
ENSG00000125772	GPCPD1	854.423	2.00084	1.00061	0.209762	4.77021	1.8403e-06	3.06513e-05
ENSG00000164172	MOCS2	948.981	1.61859	0.694741	0.145697	4.76839	1.85706e-06	3.09055e-05
ENSG00000236060	HSPB1P1	271.985	0.425198	-1.23379	0.25878	-4.76773	1.86311e-06	3.09811e-05
ENSG00000163291	PAQR3	245.622	0.509198	-0.9737	0.204337	-4.76516	1.88703e-06	3.13284e-05
ENSG00000183578	TNFAIP8L3	1017.47	0.530822	-0.913701	0.191741	-4.76528	1.8859e-06	3.13284e-05
ENSG00000144827	ABHD10	417.211	1.73633	0.796043	0.167072	4.76465	1.89178e-06	3.13819e-05
ENSG00000164919	COX6C	3296.61	1.56134	0.642786	0.13492	4.7642	1.89603e-06	3.14272e-05
ENSG00000149636	DSN1	144.291	1.62145	0.697282	0.14641	4.76254	1.91172e-06	3.16616e-05
ENSG00000128335	APOL2	210.301	1.66655	0.73686	0.15473	4.76224	1.91459e-06	3.16837e-05
ENSG00000198774	RASSF9	86.4858	0.552435	-0.856122	0.179828	-4.76079	1.9284e-06	3.18866e-05
ENSG00000092421	SEMA6A	51.5999	0.396985	-1.33284	0.28002	-4.75981	1.93772e-06	3.20151e-05
ENSG00000167723	TRPV3	634.062	0.430371	-1.21635	0.25562	-4.75843	1.95101e-06	3.22089e-05
ENSG00000133661	SFTPD	63.4302	0.253515	-1.97986	0.416116	-4.75795	1.95564e-06	3.22595e-05
ENSG00000168140	VASN	251.193	0.285154	-1.81019	0.380557	-4.75667	1.96815e-06	3.24398e-05
ENSG00000146021	KLHL3	52.8639	2.41152	1.26994	0.267069	4.7551	1.98352e-06	3.2667e-05
ENSG00000152377	SPOCK1	441.302	0.569277	-0.812797	0.171015	-4.75278	2.00634e-06	3.30164e-05
ENSG00000153443	UBALD1	320.245	0.518926	-0.9464	0.199155	-4.75208	2.01336e-06	3.30893e-05
ENSG00000248362		11.6858	0.145946	-2.7765	0.584278	-4.75202	2.01397e-06	3.30893e-05
ENSG00000163362	INAVA	347.044	0.556509	-0.845524	0.177976	-4.75078	2.02635e-06	3.32661e-05
ENSG00000285230	RALY-AS1	40.7705	2.07645	1.05412	0.22196	4.74913	2.04297e-06	3.35122e-05
ENSG00000147789	ZNF7	495.927	1.38649	0.471432	0.0992781	4.7486	2.04827e-06	3.35724e-05
ENSG00000156642	NPTN	2588.73	1.37427	0.458663	0.0966282	4.74668	2.06787e-06	3.38668e-05
ENSG00000125356	NDUFA1	2163.37	1.66404	0.734687	0.154827	4.7452	2.08297e-06	3.4087e-05
ENSG00000116871	MAP7D1	2067.27	0.472644	-1.08117	0.22802	-4.74157	2.1207e-06	3.46768e-05
ENSG00000115841	RMDN2	253.327	1.87914	0.910075	0.191969	4.74075	2.12933e-06	3.47903e-05
ENSG00000125730	C3	252.161	0.325743	-1.61819	0.341635	-4.73661	2.17321e-06	3.54791e-05
ENSG00000121060	TRIM25	1009.72	0.416855	-1.26238	0.26658	-4.73547	2.18543e-06	3.56504e-05
ENSG00000196228	SULT1C3	27.3933	0.261545	-1.93487	0.408989	-4.73086	2.23573e-06	3.64132e-05
ENSG00000064313	TAF2	1026.92	1.51816	0.602323	0.127317	4.73087	2.23558e-06	3.64132e-05
ENSG00000114378	HYAL1	81.0127	0.373561	-1.42058	0.300423	-4.72861	2.26063e-06	3.67897e-05
ENSG00000136695	IL36RN	5382.13	0.429546	-1.21911	0.257879	-4.72747	2.27337e-06	3.69387e-05
ENSG00000182667	NTM	59.7837	0.200741	-2.31659	0.490011	-4.72763	2.27159e-06	3.69387e-05
ENSG00000255346	NOX5	16.2393	0.18834	-2.40858	0.509539	-4.72699	2.27873e-06	3.69675e-05
ENSG00000259146	SIPA1L1-AS1	29.0543	0.361886	-1.46639	0.310214	-4.72703	2.27829e-06	3.69675e-05
ENSG00000227496		170.153	3.57212	1.83678	0.388842	4.72372	2.31567e-06	3.75372e-05
ENSG00000100628	ASB2	7.05703	0.0869672	-3.52338	0.746133	-4.72219	2.33315e-06	3.77907e-05
ENSG00000125945	ZNF436	529.404	1.71418	0.777515	0.164669	4.72168	2.33903e-06	3.78563e-05
ENSG00000160588	MPZL3	1906.98	0.467639	-1.09653	0.232341	-4.71949	2.36441e-06	3.8237e-05
ENSG00000072071	ADGRL1	228.34	0.482713	-1.05076	0.22268	-4.71871	2.37342e-06	3.83526e-05
ENSG00000068137	PLEKHH3	361.594	0.553193	-0.854146	0.181089	-4.71671	2.3969e-06	3.87017e-05
ENSG00000070886	EPHA8	5.44664	0.0155269	-6.00908	1.27431	-4.71555	2.41057e-06	3.88919e-05
ENSG00000135698	MPHOSPH6	1687.12	1.70759	0.771962	0.163712	4.71536	2.41281e-06	3.88975e-05
ENSG00000165338	HECTD2	231.557	2.33316	1.22229	0.259245	4.7148	2.41947e-06	3.89745e-05
ENSG00000125618	PAX8	42.947	0.386672	-1.37082	0.290835	-4.71339	2.43628e-06	3.92146e-05
ENSG00000166886	NAB2	344.589	0.622443	-0.683987	0.145156	-4.7121	2.45178e-06	3.94332e-05
ENSG00000170270	GON7	245.163	1.60736	0.684689	0.145314	4.71178	2.45558e-06	3.94636e-05
ENSG00000133597	ADCK2	301.119	0.54213	-0.883288	0.187491	-4.71111	2.46376e-06	3.95641e-05
ENSG00000137460	FHDC1	224.976	0.378011	-1.4035	0.298109	-4.70801	2.50143e-06	4.01378e-05
ENSG00000196678	ERI2	636.854	1.76946	0.823308	0.174958	4.70576	2.52927e-06	4.05529e-05
ENSG00000198643	FAM3D	259.782	0.335655	-1.57495	0.33475	-4.70486	2.54035e-06	4.0699e-05
ENSG00000152256	PDK1	268.982	0.635796	-0.653365	0.138929	-4.70286	2.56539e-06	4.10682e-05
ENSG00000103187	COTL1	319.684	0.459815	-1.12087	0.238429	-4.70109	2.58779e-06	4.13947e-05
ENSG00000188112	C6orf132	1645.7	0.478215	-1.06427	0.226413	-4.70057	2.5944e-06	4.14681e-05
ENSG00000197448	GSTK1	3253.13	1.4524	0.538435	0.114589	4.69885	2.61625e-06	4.17849e-05
ENSG00000231233	CFAP58-DT	40.5736	0.342297	-1.54668	0.329173	-4.69868	2.61845e-06	4.17878e-05
ENSG00000172818	OVOL1	1162.37	0.397546	-1.33081	0.283259	-4.6982	2.62461e-06	4.18536e-05
ENSG00000266173	STRADA	80.9808	1.90344	0.928611	0.197663	4.69796	2.62774e-06	4.18711e-05
ENSG00000176840	MIR7-3HG	15.9196	0.0421329	-4.56891	0.973065	-4.69538	2.66115e-06	4.23708e-05
ENSG00000166451	CENPN	151.787	1.49047	0.575769	0.122709	4.69216	2.70335e-06	4.30046e-05
ENSG00000113368	LMNB1	69.6133	2.78668	1.47855	0.31512	4.69203	2.70514e-06	4.30046e-05
ENSG00000143847	PPFIA4	19.3038	0.221495	-2.17466	0.463537	-4.69145	2.71282e-06	4.30934e-05
ENSG00000134291	TMEM106C	2043.41	1.41029	0.49599	0.1058	4.688	2.75888e-06	4.37913e-05
ENSG00000139173	TMEM117	1235.95	1.51115	0.595649	0.127083	4.68707	2.77147e-06	4.39573e-05
ENSG00000148082	SHC3	36.3733	0.26441	-1.91915	0.40952	-4.68634	2.78132e-06	4.40797e-05
ENSG00000170525	PFKFB3	185.98	0.47672	-1.06879	0.228077	-4.68609	2.78479e-06	4.41007e-05
ENSG00000230096		10.6355	41.3572	5.37007	1.14608	4.68561	2.79127e-06	4.41694e-05
ENSG00000164258	NDUFS4	1563.17	1.51136	0.595847	0.127242	4.6828	2.82989e-06	4.47462e-05
ENSG00000213593	TMX2	2161.46	1.45614	0.542148	0.115783	4.68243	2.83494e-06	4.47916e-05
ENSG00000150593	PDCD4	7158.76	1.47887	0.564495	0.120603	4.68062	2.86013e-06	4.5155e-05
ENSG00000185480	PARPBP	64.9656	1.89697	0.923698	0.197409	4.6791	2.88143e-06	4.54564e-05
ENSG00000147140	NONO	3868.36	1.18761	0.248059	0.0530208	4.67852	2.88957e-06	4.555e-05
ENSG00000184216	IRAK1	1688.04	0.552615	-0.855653	0.183114	-4.6728	2.97119e-06	4.68008e-05
ENSG00000153879	CEBPG	1736.66	0.699226	-0.516168	0.110501	-4.67115	2.99519e-06	4.71427e-05
ENSG00000182903	ZNF721	481.569	2.14058	1.098	0.235096	4.67045	3.0054e-06	4.72674e-05
ENSG00000131037	EPS8L1	3977.27	0.377065	-1.40712	0.301392	-4.66872	3.03085e-06	4.76313e-05
ENSG00000135924	DNAJB2	1119.12	0.508875	-0.974615	0.208809	-4.6675	3.04891e-06	4.78785e-05
ENSG00000131788	PIAS3	838.508	0.607085	-0.720028	0.154321	-4.66578	3.07445e-06	4.82429e-05
ENSG00000160191	PDE9A	60.824	3.08996	1.62759	0.349027	4.66321	3.11315e-06	4.8813e-05
ENSG00000124882	EREG	977.32	0.431225	-1.21349	0.260248	-4.66281	3.1192e-06	4.88706e-05
ENSG00000115840	SLC25A12	575.265	1.67081	0.740549	0.158847	4.66202	3.13118e-06	4.90211e-05
ENSG00000168386	FILIP1L	2256.5	0.567395	-0.817576	0.175386	-4.66158	3.13789e-06	4.90803e-05
ENSG00000173530	TNFRSF10D	375.215	0.594992	-0.749059	0.160692	-4.66146	3.13973e-06	4.90803e-05
ENSG00000114491	UMPS	993.02	1.3365	0.41846	0.0897945	4.6602	3.15905e-06	4.93448e-05
ENSG00000126803	HSPA2	816.109	0.324823	-1.62227	0.348296	-4.65774	3.19696e-06	4.98993e-05
ENSG00000183765	CHEK2	253.609	1.59692	0.675294	0.145002	4.65714	3.20635e-06	5.00078e-05
ENSG00000271303	SRXN1	120.527	0.46004	-1.12017	0.240587	-4.65598	3.2244e-06	5.02514e-05
ENSG00000118557	PMFBP1	87.8479	0.349351	-1.51725	0.325978	-4.65446	3.2483e-06	5.05856e-05
ENSG00000110031	LPXN	194.421	0.422017	-1.24463	0.267415	-4.65428	3.25112e-06	5.05913e-05
ENSG00000172175	MALT1	1548.15	0.678787	-0.558969	0.120105	-4.65399	3.25579e-06	5.06257e-05
ENSG00000185640	KRT79	492.327	0.0565939	-4.14321	0.890878	-4.6507	3.30803e-06	5.13992e-05
ENSG00000137094	DNAJB5	148.022	0.544941	-0.875828	0.18839	-4.64901	3.33535e-06	5.17847e-05
ENSG00000123892	RAB38	3967.12	0.7085	-0.49716	0.106956	-4.64826	3.34754e-06	5.19347e-05
ENSG00000142197	DOP1B	283.322	0.414403	-1.27089	0.273465	-4.64737	3.36198e-06	5.21195e-05
ENSG00000116774	OLFML3	45.9583	0.213282	-2.22916	0.479692	-4.64707	3.36683e-06	5.21555e-05
ENSG00000176399	DMRTA1	305.651	1.61738	0.693658	0.149299	4.6461	3.38271e-06	5.23622e-05
ENSG00000181061	HIGD1A	3198.05	0.638138	-0.648059	0.139533	-4.6445	3.40902e-06	5.26508e-05
ENSG00000186474	KLK12	50.3293	0.285027	-1.81083	0.389881	-4.64456	3.40805e-06	5.26508e-05
ENSG00000178951	ZBTB7A	951.029	0.529099	-0.91839	0.197733	-4.6446	3.4073e-06	5.26508e-05
ENSG00000230587	LINC02580	31.0337	2.70142	1.43372	0.308802	4.64283	3.43672e-06	5.30387e-05
ENSG00000170242	USP47	2189.82	1.43805	0.524116	0.112897	4.64244	3.44312e-06	5.30977e-05
ENSG00000137869	CYP19A1	7.13995	0.0421643	-4.56784	0.984021	-4.64201	3.45035e-06	5.31695e-05
ENSG00000269416	LINC01224	9.04248	0.107017	-3.22409	0.694652	-4.64131	3.46214e-06	5.33112e-05
ENSG00000177570	SAMD12	85.4908	2.4215	1.2759	0.27499	4.6398	3.48747e-06	5.36612e-05
ENSG00000146476	ARMT1	698.229	1.65251	0.724663	0.156226	4.63857	3.50834e-06	5.3942e-05
ENSG00000178982	EIF3K	4542.56	1.51053	0.595052	0.128289	4.63836	3.51185e-06	5.39557e-05
ENSG00000144730	IL17RD	52.3098	0.42768	-1.2254	0.2642	-4.63814	3.51551e-06	5.39717e-05
ENSG00000114648	KLHL18	904.288	0.47105	-1.08605	0.234237	-4.63654	3.54298e-06	5.43266e-05
ENSG00000269855	RNF225	139.194	0.309258	-1.69312	0.365173	-4.63648	3.5439e-06	5.43266e-05
ENSG00000175906	ARL4D	638.92	0.543603	-0.879376	0.189727	-4.63496	3.57011e-06	5.46876e-05
ENSG00000186204	CYP4F12	149.769	2.42466	1.27778	0.27576	4.63367	3.59238e-06	5.4988e-05
ENSG00000188707	ZBED10P	242.78	2.22798	1.15574	0.249435	4.63342	3.59676e-06	5.50141e-05
ENSG00000146918	NCAPG2	113.29	1.90727	0.931506	0.201062	4.63293	3.60526e-06	5.51032e-05
ENSG00000224051	CPTP	688.163	0.512744	-0.963689	0.208118	-4.6305	3.64779e-06	5.5712e-05
ENSG00000112559	MDFI	913.201	0.633447	-0.658704	0.142302	-4.62891	3.67592e-06	5.60999e-05
ENSG00000184949	FAM227A	30.0209	0.421499	-1.2464	0.269375	-4.627	3.71e-06	5.65782e-05
ENSG00000254750	CASP1P2	151.996	2.19288	1.13283	0.244909	4.62549	3.73717e-06	5.69504e-05
ENSG00000114529	C3orf52	732.562	2.47656	1.30833	0.282995	4.62317	3.77929e-06	5.75496e-05
ENSG00000152234	ATP5F1A	18284	1.32923	0.410594	0.0888184	4.62285	3.78511e-06	5.75958e-05
ENSG00000118816	CCNI	3150.01	0.739983	-0.434437	0.0939965	-4.62184	3.80353e-06	5.78332e-05
ENSG00000164087	POC1A	84.4981	1.83669	0.877105	0.189819	4.62074	3.82372e-06	5.80975e-05
ENSG00000051341	POLQ	45.4346	2.54723	1.34893	0.291988	4.61981	3.84086e-06	5.83148e-05
ENSG00000118402	ELOVL4	1657.01	0.337096	-1.56877	0.339602	-4.61944	3.84782e-06	5.83774e-05
ENSG00000270547	LINC01235	159.362	3.4496	1.78643	0.386983	4.61629	3.90652e-06	5.92245e-05
ENSG00000142733	MAP3K6	424.922	0.59827	-0.741131	0.160556	-4.61602	3.91164e-06	5.92584e-05
ENSG00000119041	GTF3C3	1449.67	1.42102	0.506932	0.109849	4.61482	3.93444e-06	5.95601e-05
ENSG00000229544	NKX1-2	36.2437	0.333879	-1.5826	0.342969	-4.61442	3.94195e-06	5.963e-05
ENSG00000174945	AMZ1	15.5925	0.132378	-2.91726	0.632263	-4.614	3.94989e-06	5.97024e-05
ENSG00000134602	STK26	1136.87	1.69534	0.761571	0.165062	4.61386	3.95254e-06	5.97024e-05
ENSG00000121335	PRB2	21.8008	0.134303	-2.89643	0.627889	-4.61297	3.96957e-06	5.99158e-05
ENSG00000120158	RCL1	427.932	1.38567	0.470581	0.102027	4.61232	3.98206e-06	6.00603e-05
ENSG00000268621	IGFL2-AS1	189.563	0.341636	-1.54947	0.336007	-4.61142	3.99935e-06	6.02483e-05
ENSG00000089060	SLC8B1	151.635	0.559129	-0.838747	0.181887	-4.61136	4.00037e-06	6.02483e-05
ENSG00000117984	CTSD	1941.94	0.41362	-1.27362	0.276436	-4.6073	4.07938e-06	6.13933e-05
ENSG00000176153	GPX2	1024.49	2.97101	1.57095	0.341063	4.60605	4.10386e-06	6.17167e-05
ENSG00000143324	XPR1	1171.45	1.56491	0.646081	0.140299	4.60504	4.12378e-06	6.19711e-05
ENSG00000092445	TYRO3	841.709	0.39818	-1.32851	0.288539	-4.60425	4.13949e-06	6.21618e-05
ENSG00000132185	FCRLA	12.2374	0.192889	-2.37416	0.515713	-4.60363	4.15185e-06	6.2302e-05
ENSG00000124383	MPHOSPH10	1516.55	1.57632	0.656559	0.142634	4.6031	4.16256e-06	6.24172e-05
ENSG00000287987		17.4222	0.267018	-1.90499	0.413874	-4.60284	4.16775e-06	6.24495e-05
ENSG00000136888	ATP6V1G1	8729.24	1.55406	0.636039	0.138235	4.60115	4.20174e-06	6.29131e-05
ENSG00000026950	BTN3A1	96.772	1.88126	0.911698	0.198175	4.60047	4.21547e-06	6.30729e-05
ENSG00000071909	MYO3B	168.596	0.551112	-0.859584	0.186894	-4.59931	4.23895e-06	6.33322e-05
ENSG00000224897	POT1-AS1	31.3556	4.24687	2.0864	0.453627	4.59937	4.23779e-06	6.33322e-05
ENSG00000113597	TRAPPC13	651.068	1.47612	0.561809	0.122163	4.59884	4.24857e-06	6.34299e-05
ENSG00000167757	KLK11	1507.79	0.51514	-0.956964	0.208153	-4.5974	4.27797e-06	6.38227e-05
ENSG00000099139	PCSK5	33.6045	0.311584	-1.68231	0.366137	-4.59475	4.33263e-06	6.45913e-05
ENSG00000109919	MTCH2	3620.04	1.42244	0.508367	0.110682	4.59303	4.36858e-06	6.50802e-05
ENSG00000198707	CEP290	488.235	2.06404	1.04547	0.227753	4.59036	4.42476e-06	6.58694e-05
ENSG00000250771		65.4157	0.177945	-2.4905	0.542651	-4.5895	4.443e-06	6.60932e-05
ENSG00000164236	ANKRD33B	35.8561	2.73266	1.45031	0.316017	4.58932	4.44693e-06	6.61039e-05
ENSG00000103184	SEC14L5	28.456	4.77809	2.25643	0.492378	4.58273	4.5895e-06	6.81742e-05
ENSG00000178397	FAM220A	515.828	0.623119	-0.682421	0.148932	-4.58209	4.60346e-06	6.83322e-05
ENSG00000106665	CLIP2	257.07	0.44401	-1.17134	0.255686	-4.58116	4.62408e-06	6.85889e-05
ENSG00000179388	EGR3	169.528	0.232016	-2.1077	0.460323	-4.57875	4.6777e-06	6.93343e-05
ENSG00000092199	HNRNPC	10062.7	1.2809	0.357155	0.0780101	4.57831	4.68742e-06	6.94284e-05
ENSG00000164484	TMEM200A	178.457	0.667774	-0.582568	0.127326	-4.57541	4.75282e-06	7.03465e-05
ENSG00000057294	PKP2	371.056	2.09372	1.06607	0.23313	4.57286	4.81114e-06	7.11587e-05
ENSG00000079246	XRCC5	8162.59	1.40052	0.485963	0.106289	4.57211	4.82837e-06	7.13622e-05
ENSG00000241837	ATP5PO	1316.91	1.51636	0.60061	0.131398	4.57092	4.85583e-06	7.17166e-05
ENSG00000213923	CSNK1E	942.115	0.435154	-1.2004	0.262688	-4.56969	4.88453e-06	7.20888e-05
ENSG00000170293	CMTM8	196.446	0.361437	-1.46818	0.321308	-4.5694	4.8913e-06	7.2137e-05
ENSG00000041982	TNC	4200.21	4.04968	2.01781	0.441709	4.56818	4.91984e-06	7.2506e-05
ENSG00000205861	PCOTH	32.7205	2.58325	1.36919	0.299768	4.56748	4.93611e-06	7.26939e-05
ENSG00000198742	SMURF1	571.378	0.54898	-0.865175	0.189459	-4.56657	4.95779e-06	7.2961e-05
ENSG00000143228	NUF2	48.1434	2.65188	1.40701	0.308194	4.56535	4.98656e-06	7.3332e-05
ENSG00000159337	PLA2G4D	1269.38	0.135401	-2.88469	0.632128	-4.56346	5.03177e-06	7.39243e-05
ENSG00000079215	SLC1A3	181.985	0.493587	-1.01862	0.223218	-4.56337	5.03402e-06	7.39243e-05
ENSG00000048471	SNX29	324.433	0.450506	-1.15038	0.252117	-4.56289	5.04554e-06	7.40072e-05
ENSG00000285556		9.62007	21.2307	4.40808	0.966085	4.56283	5.04684e-06	7.40072e-05
ENSG00000103544	VPS35L	933.875	1.39516	0.480436	0.105313	4.56199	5.06713e-06	7.42519e-05
ENSG00000118596	SLC16A7	208.141	2.60955	1.3838	0.303374	4.56136	5.08224e-06	7.44203e-05
ENSG00000031081	ARHGAP31	193.56	1.84154	0.880915	0.193246	4.55851	5.1517e-06	7.53838e-05
ENSG00000203864	LINC02868	11.8652	7.6659	2.93846	0.644868	4.55668	5.19686e-06	7.59907e-05
ENSG00000146066	HIGD2A	1194.43	1.68434	0.752185	0.165106	4.55576	5.21959e-06	7.62689e-05
ENSG00000165629	ATP5F1C	4659.56	1.37621	0.4607	0.101138	4.55517	5.23427e-06	7.64293e-05
ENSG00000167699	GLOD4	1438.38	1.33301	0.414682	0.0910611	4.55389	5.26628e-06	7.68422e-05
ENSG00000147862	NFIB	308.043	1.76837	0.822418	0.180611	4.55353	5.27531e-06	7.69195e-05
ENSG00000140859	KIFC3	801.21	0.453914	-1.13951	0.250326	-4.5521	5.31138e-06	7.73906e-05
ENSG00000003400	CASP10	180.284	1.50467	0.589444	0.129543	4.55019	5.35975e-06	7.78967e-05
ENSG00000163624	CDS1	1285.95	0.58332	-0.777641	0.170894	-4.55043	5.3537e-06	7.78967e-05
ENSG00000106537	TSPAN13	176.681	0.693885	-0.527231	0.11587	-4.55021	5.35926e-06	7.78967e-05
ENSG00000283674		81.6228	0.528493	-0.920044	0.202202	-4.55013	5.36124e-06	7.78967e-05
ENSG00000260958		6.45608	0.0390905	-4.67704	1.02836	-4.54805	5.41445e-06	7.86144e-05
ENSG00000153292	ADGRF1	45.2332	0.259034	-1.94879	0.428579	-4.54709	5.43934e-06	7.89202e-05
ENSG00000120539	MASTL	158.418	1.52657	0.610292	0.134239	4.54632	5.45931e-06	7.91542e-05
ENSG00000065328	MCM10	49.9363	2.42601	1.27858	0.281387	4.54387	5.52303e-06	8.00218e-05
ENSG00000143845	ETNK2	148.585	0.423033	-1.24116	0.273196	-4.54311	5.54312e-06	8.02564e-05
ENSG00000166405	RIC3	149.227	2.39488	1.25995	0.277362	4.54262	5.55592e-06	8.03853e-05
ENSG00000236972	FABP5P1	101.658	0.487325	-1.03704	0.228496	-4.53857	5.66378e-06	8.18176e-05
ENSG00000198121	LPAR1	276.94	0.473713	-1.07791	0.237507	-4.53845	5.66683e-06	8.18176e-05
ENSG00000089006	SNX5	1915.86	1.59497	0.673527	0.148403	4.53849	5.66588e-06	8.18176e-05
ENSG00000103089	FA2H	52.0448	0.21573	-2.2127	0.487663	-4.53735	5.69646e-06	8.21877e-05
ENSG00000067057	PFKP	801.3	0.509805	-0.971982	0.214246	-4.53676	5.71256e-06	8.23625e-05
ENSG00000237499	WAKMAR2	408.681	0.365514	-1.452	0.320106	-4.536	5.73304e-06	8.25999e-05
ENSG00000287656		37.2647	2.54834	1.34956	0.297583	4.53507	5.75835e-06	8.29065e-05
ENSG00000172939	OXSR1	739.112	0.676788	-0.563225	0.124261	-4.53261	5.82596e-06	8.38215e-05
ENSG00000116285	ERRFI1	1203.66	0.603782	-0.727901	0.160603	-4.53229	5.83473e-06	8.38891e-05
ENSG00000114541	FRMD4B	2667.63	1.53553	0.618736	0.136604	4.52941	5.91476e-06	8.49804e-05
ENSG00000140941	MAP1LC3B	3213.44	0.605995	-0.722621	0.159573	-4.52848	5.94096e-06	8.52379e-05
ENSG00000089050	RBBP9	754.975	1.39895	0.484346	0.106956	4.52848	5.9409e-06	8.52379e-05
ENSG00000122545	SEPTIN7	7402.12	1.45854	0.544521	0.120257	4.52797	5.95538e-06	8.53853e-05
ENSG00000171451	DSEL	97.166	0.566342	-0.820255	0.181175	-4.52743	5.97053e-06	8.5543e-05
ENSG00000172053	QARS1	4145.83	1.28653	0.363482	0.0803031	4.52637	6.00057e-06	8.58541e-05
ENSG00000256235	SMIM3	316.29	0.608135	-0.717535	0.158521	-4.52644	5.99864e-06	8.58541e-05
ENSG00000189043	NDUFA4	4471.7	1.50342	0.588244	0.129984	4.5255	6.02538e-06	8.61491e-05
ENSG00000128185	DGCR6L	633.509	1.62907	0.704052	0.155589	4.52508	6.03733e-06	8.62601e-05
ENSG00000079257	LXN	55.0665	0.479167	-1.0614	0.23469	-4.52256	6.1095e-06	8.72308e-05
ENSG00000075303	SLC25A40	247.306	1.8975	0.924102	0.20436	4.52194	6.12755e-06	8.74279e-05
ENSG00000136997	MYC	1014.5	0.619342	-0.691192	0.152929	-4.5197	6.1928e-06	8.82978e-05
ENSG00000111731	C2CD5	550.369	1.68147	0.749726	0.165943	4.51797	6.24355e-06	8.87144e-05
ENSG00000183978	COA3	1297.72	1.45723	0.543227	0.120228	4.51831	6.23364e-06	8.87144e-05
ENSG00000127920	GNG11	42.0643	0.274076	-1.86735	0.413291	-4.51826	6.235e-06	8.87144e-05
ENSG00000268307	LINC02560	75.5617	0.274476	-1.86525	0.412826	-4.51824	6.23551e-06	8.87144e-05
ENSG00000178996	SNX18	252.736	0.547839	-0.868175	0.192156	-4.51807	6.24045e-06	8.87144e-05
ENSG00000099940	SNAP29	1657.74	0.454468	-1.13775	0.251853	-4.51753	6.25657e-06	8.88381e-05
ENSG00000137807	KIF23	208.631	1.77577	0.828441	0.183406	4.51699	6.27252e-06	8.89484e-05
ENSG00000112893	MAN2A1	2122.5	1.76482	0.819519	0.181431	4.51697	6.27297e-06	8.89484e-05
ENSG00000124370	MCEE	340.734	1.71273	0.776298	0.171919	4.51549	6.31717e-06	8.95135e-05
ENSG00000164307	ERAP1	369.808	1.57508	0.655424	0.1452	4.51393	6.3638e-06	9.00504e-05
ENSG00000176225	RTTN	502.414	0.581033	-0.783308	0.173529	-4.51398	6.36222e-06	9.00504e-05
ENSG00000088682	COQ9	833.278	1.43335	0.519386	0.115107	4.51221	6.41567e-06	9.0722e-05
ENSG00000167657	DAPK3	592.431	0.599972	-0.737034	0.163388	-4.51096	6.45363e-06	9.11337e-05
ENSG00000132313	MRPL35	718.86	1.54666	0.62916	0.139473	4.51097	6.45329e-06	9.11337e-05
ENSG00000141098	GFOD2	503.579	0.455743	-1.13371	0.251362	-4.51025	6.47508e-06	9.13115e-05
ENSG00000135919	SERPINE2	2539.56	0.527107	-0.923832	0.204824	-4.51036	6.47163e-06	9.13115e-05
ENSG00000118193	KIF14	36.4269	2.47584	1.30792	0.290066	4.50904	6.51214e-06	9.17712e-05
ENSG00000231574	LINC02015	22.9752	3.1892	1.67319	0.371091	4.50885	6.51809e-06	9.17923e-05
ENSG00000116791	CRYZ	3225.98	1.48268	0.568212	0.126027	4.50864	6.5244e-06	9.18185e-05
ENSG00000136002	ARHGEF4	1284.38	0.510856	-0.969012	0.21506	-4.50577	6.61333e-06	9.30065e-05
ENSG00000095587	TLL2	8.46274	0.154971	-2.68993	0.597161	-4.50454	6.65177e-06	9.34833e-05
ENSG00000198964	SGMS1	1600.53	1.59251	0.671298	0.14905	4.50385	6.67318e-06	9.37202e-05
ENSG00000172840	PDP2	375.879	1.55921	0.640818	0.142304	4.50316	6.69497e-06	9.39621e-05
ENSG00000119986	AVPI1	1224.22	0.402837	-1.31173	0.291441	-4.50085	6.7682e-06	9.49253e-05
ENSG00000122694	GLIPR2	45.3507	0.334528	-1.5798	0.351158	-4.49883	6.83282e-06	9.57664e-05
ENSG00000186567	CEACAM19	466.767	0.548876	-0.865448	0.19245	-4.49699	6.8921e-06	9.65316e-05
ENSG00000135932	CAB39	2039.26	0.72901	-0.455989	0.101427	-4.49572	6.93344e-06	9.70446e-05
ENSG00000234787	LINC00458	16.2604	13.6784	3.77382	0.83954	4.49511	6.95339e-06	9.72577e-05
ENSG00000105388	CEACAM5	5.59492	0.0349512	-4.83851	1.07648	-4.49474	6.96535e-06	9.73589e-05
ENSG00000183780	SLC35F3	52.2185	0.326207	-1.61614	0.359845	-4.49122	7.08174e-06	9.89187e-05
ENSG00000107798	LIPA	2599.61	1.82493	0.867839	0.193341	4.48864	7.16777e-06	0.000100053
ENSG00000082497	SERTAD4	31.5883	3.49224	1.80415	0.402039	4.48751	7.20599e-06	0.000100518
ENSG00000133069	TMCC2	43.7748	0.351349	-1.50902	0.336671	-4.48219	7.388e-06	0.000102987
ENSG00000133101	CCNA1	39.9901	0.180671	-2.46856	0.550868	-4.48122	7.42176e-06	0.000103388
ENSG00000166801	FAM111A	741.564	1.56576	0.646859	0.144402	4.47958	7.47892e-06	0.000104114
ENSG00000119335	SET	5036.46	1.33458	0.416381	0.0929917	4.47762	7.54809e-06	0.000105006
ENSG00000101868	POLA1	200.274	1.50585	0.590576	0.131901	4.47744	7.55449e-06	0.000105024
ENSG00000043039	BARX2	571.056	0.614952	-0.701455	0.156683	-4.4769	7.57364e-06	0.000105219
ENSG00000139233	LLPH	547.57	1.53321	0.61656	0.137757	4.47571	7.61591e-06	0.000105735
ENSG00000163507	CIP2A	114.037	2.13523	1.09439	0.244528	4.47554	7.62186e-06	0.000105746
ENSG00000142875	PRKACB	282.428	0.655508	-0.609314	0.136168	-4.47473	7.65075e-06	0.000106076
ENSG00000163875	MEAF6	1670.03	1.31924	0.399709	0.089373	4.47237	7.73567e-06	0.000107181
ENSG00000105355	PLIN3	2455.91	0.579255	-0.78773	0.176163	-4.4716	7.76373e-06	0.000107497
ENSG00000271643	PDCD6IP-DT	117.892	0.5902	-0.760725	0.170266	-4.46786	7.90078e-06	0.000109322
ENSG00000072954	TMEM38A	59.8582	0.437188	-1.19367	0.267281	-4.46598	7.97016e-06	0.000110208
ENSG00000078725	BRINP1	143.475	2.06618	1.04697	0.234469	4.46526	7.99713e-06	0.000110506
ENSG00000164855	TMEM184A	685.673	0.563593	-0.827275	0.185292	-4.46471	8.01778e-06	0.000110717
ENSG00000196172	ZNF681	197.944	0.384189	-1.38011	0.309145	-4.46428	8.03386e-06	0.000110865
ENSG00000138448	ITGAV	8943.92	1.7795	0.831469	0.186278	4.4636	8.05948e-06	0.000111076
ENSG00000179818	PCBP1-AS1	225.833	0.368924	-1.43861	0.322298	-4.46359	8.0599e-06	0.000111076
ENSG00000080345	RIF1	1220.54	1.83045	0.872202	0.19552	4.46093	8.16061e-06	0.000112388
ENSG00000173581	CCDC106	159.028	1.8902	0.91854	0.20598	4.45936	8.22029e-06	0.000113135
ENSG00000250303	LINC02762	84.4342	0.435172	-1.20034	0.269184	-4.45919	8.22706e-06	0.000113152
ENSG00000110660	SLC35F2	592.822	0.616347	-0.698186	0.156613	-4.45803	8.27156e-06	0.000113688
ENSG00000112118	MCM3	274.81	1.55555	0.637421	0.142995	4.45765	8.28636e-06	0.00011374
ENSG00000134851	TMEM165	3765.94	1.55931	0.640909	0.143774	4.45774	8.2829e-06	0.00011374
ENSG00000047849	MAP4	4352.93	0.529326	-0.917772	0.205921	-4.45692	8.31452e-06	0.000114051
ENSG00000188277	C15orf62	199.748	0.256163	-1.96487	0.441163	-4.45384	8.43497e-06	0.000115626
ENSG00000070731	ST6GALNAC2	460.828	1.54373	0.626422	0.140808	4.44876	8.63657e-06	0.000118311
ENSG00000274150	FADS2B	7.54154	0.149806	-2.73884	0.615743	-4.44802	8.66674e-06	0.000118645
ENSG00000187514	PTMA	6790.79	1.36223	0.445969	0.100296	4.44654	8.7265e-06	0.000119384
ENSG00000175582	RAB6A	2126.41	0.721651	-0.470627	0.105853	-4.44602	8.74748e-06	0.000119591
ENSG00000167861	HID1	22.798	0.283348	-1.81935	0.409642	-4.44133	8.94051e-06	0.000122149
ENSG00000071859	FAM50A	543.6	0.608401	-0.716906	0.1615	-4.43906	9.03545e-06	0.000123365
ENSG00000145819	ARHGAP26	317.547	0.514626	-0.958404	0.215948	-4.43813	9.07447e-06	0.000123815
ENSG00000141968	VAV1	33.7727	0.286223	-1.80479	0.406676	-4.4379	9.08396e-06	0.000123863
ENSG00000227001	NBPF2P	21.4168	3.28517	1.71597	0.386729	4.43713	9.11673e-06	0.000124227
ENSG00000171346	KRT15	1444.07	0.241037	-2.05268	0.462702	-4.43628	9.1528e-06	0.000124637
ENSG00000231971	CT69	278.968	2.26844	1.1817	0.266384	4.43609	9.16095e-06	0.000124662
ENSG00000197329	PELI1	1915.07	0.577218	-0.792811	0.17873	-4.43581	9.17282e-06	0.000124662
ENSG00000254473	UBQLN1-AS1	60.4034	2.40126	1.26379	0.284906	4.43582	9.1722e-06	0.000124662
ENSG00000214796	TUBA5P	64.9156	0.341398	-1.55047	0.349688	-4.43388	9.25525e-06	0.000125699
ENSG00000283646	LINC02009	93.6802	0.338779	-1.56158	0.352369	-4.43166	9.35083e-06	0.000126914
ENSG00000116731	PRDM2	641.292	1.47837	0.564012	0.12733	4.42954	9.44348e-06	0.000128087
ENSG00000167114	SLC27A4	1081.63	0.406084	-1.30015	0.2936	-4.4283	9.49789e-06	0.00012874
ENSG00000188343	CIBAR1	92.5919	0.526783	-0.924718	0.208857	-4.42753	9.53204e-06	0.000129033
ENSG00000114735	HEMK1	277.931	1.65607	0.727761	0.16437	4.42758	9.52957e-06	0.000129033
ENSG00000109016	DHRS7B	498.773	1.51059	0.595115	0.134447	4.42638	9.58256e-06	0.000129632
ENSG00000100297	MCM5	137.433	2.05825	1.04142	0.235423	4.4236	9.70716e-06	0.000131231
ENSG00000125814	NAPB	370.114	1.46449	0.550394	0.124437	4.42307	9.73102e-06	0.000131449
ENSG00000213144		32.163	0.310085	-1.68926	0.381931	-4.42295	9.73601e-06	0.000131449
ENSG00000213190	MLLT11	1208.2	0.542756	-0.881624	0.199342	-4.42268	9.74852e-06	0.000131532
ENSG00000103342	GSPT1	3922.06	0.84771	-0.238357	0.0538995	-4.42225	9.76776e-06	0.000131705
ENSG00000159461	AMFR	801.334	0.662811	-0.59333	0.134207	-4.421	9.82463e-06	0.000132385
ENSG00000116459	ATP5PB	5817.52	1.36622	0.450194	0.101866	4.41947	9.89413e-06	0.000133147
ENSG00000175600	SUGCT	638.451	0.515332	-0.956425	0.216411	-4.41949	9.8934e-06	0.000133147
ENSG00000026025	VIM	2969.87	0.425816	-1.2317	0.278748	-4.41869	9.93005e-06	0.000133544
ENSG00000162521	RBBP4	1637.65	1.31014	0.389721	0.0882184	4.41768	9.97649e-06	0.000134081
ENSG00000129219	PLD2	857.01	0.570082	-0.810759	0.183548	-4.41715	1.0001e-05	0.000134322
ENSG00000217801		27.1059	0.335784	-1.57439	0.356477	-4.41653	1.00297e-05	0.00013462
ENSG00000107104	KANK1	1533.16	0.610315	-0.712375	0.161319	-4.41594	1.00574e-05	0.000134904
ENSG00000162078	ZG16B	290.206	1.85466	0.891157	0.201866	4.41461	1.01193e-05	0.000135647
ENSG00000213904	LIPE-AS1	81.841	0.443038	-1.1745	0.266084	-4.414	1.01477e-05	0.000135938
ENSG00000214063	TSPAN4	266.484	1.51963	0.603722	0.136844	4.41175	1.02538e-05	0.00013727
ENSG00000187098	MITF	222.132	0.401919	-1.31502	0.298167	-4.41035	1.03202e-05	0.00013807
ENSG00000277363	SRCIN1	30.5672	0.350577	-1.5122	0.343163	-4.40663	1.04989e-05	0.000140369
ENSG00000138801	PAPSS1	2679.24	1.2771	0.352875	0.0800845	4.40629	1.05158e-05	0.000140503
ENSG00000115884	SDC1	7779.29	0.635845	-0.653253	0.148262	-4.40607	1.05264e-05	0.000140555
ENSG00000172375	C2CD2L	157.836	0.529575	-0.917094	0.208151	-4.4059	1.05346e-05	0.000140573
ENSG00000132164	SLC6A11	460.347	0.613395	-0.705111	0.160103	-4.4041	1.06225e-05	0.000141655
ENSG00000144619	CNTN4	40.7817	4.29087	2.10127	0.477143	4.40386	1.06344e-05	0.00014172
ENSG00000135823	STX6	1148.04	0.805666	-0.311746	0.0708143	-4.40231	1.07105e-05	0.000142643
ENSG00000062282	DGAT2	1863.95	0.432334	-1.20978	0.274829	-4.40194	1.07287e-05	0.0001427
ENSG00000109255	NMU	96.9797	0.45705	-1.12958	0.256602	-4.40205	1.07234e-05	0.0001427
ENSG00000237289	CKMT1B	370.897	1.39417	0.479402	0.108976	4.39916	1.08673e-05	0.000144451
ENSG00000099622	CIRBP	1403.88	1.48986	0.575175	0.130762	4.39864	1.08929e-05	0.000144698
ENSG00000184351	KRTAP19-1	29.706	0.191997	-2.38085	0.541345	-4.39802	1.09245e-05	0.000145024
ENSG00000151611	MMAA	288.823	1.60956	0.686662	0.156192	4.39628	1.10124e-05	0.000146096
ENSG00000144655	CSRNP1	156.363	0.361155	-1.46931	0.334258	-4.39574	1.10396e-05	0.000146364
ENSG00000106299	WASL	981.411	0.514271	-0.959399	0.218266	-4.39554	1.10495e-05	0.000146401
ENSG00000103653	CSK	506.939	0.489839	-1.02962	0.234343	-4.39365	1.11465e-05	0.00014759
ENSG00000179826	MRGPRX3	27.3937	0.17975	-2.47594	0.563653	-4.39266	1.1197e-05	0.000148164
ENSG00000124243	BCAS4	124.894	0.528569	-0.919836	0.209448	-4.39172	1.12459e-05	0.000148608
ENSG00000065485	PDIA5	154.278	0.60803	-0.717785	0.16344	-4.39172	1.12457e-05	0.000148608
ENSG00000171241	SHCBP1	65.7451	2.44344	1.28891	0.293496	4.3916	1.12521e-05	0.000148608
ENSG00000178425	NT5DC1	850.644	1.44049	0.52656	0.119937	4.39032	1.13185e-05	0.000149388
ENSG00000224984		58.9931	0.458653	-1.12452	0.25618	-4.38958	1.13571e-05	0.000149801
ENSG00000141736	ERBB2	1197.93	0.481112	-1.05556	0.240525	-4.38856	1.14104e-05	0.000150409
ENSG00000151849	CENPJ	121.797	1.61173	0.688607	0.156938	4.38777	1.1452e-05	0.000150861
ENSG00000158715	SLC45A3	26.6975	0.401323	-1.31716	0.300217	-4.38737	1.1473e-05	0.00015104
ENSG00000125898	FAM110A	321.531	0.528986	-0.9187	0.209575	-4.38362	1.16721e-05	0.000153564
ENSG00000076554	TPD52	589.562	1.57103	0.651712	0.14879	4.38009	1.18631e-05	0.000155977
ENSG00000152061	RABGAP1L	858.958	1.76572	0.82026	0.187347	4.3783	1.1961e-05	0.000157163
ENSG00000254726	MEX3A	45.5774	0.47286	-1.08052	0.246851	-4.37719	1.20218e-05	0.000157816
ENSG00000135114	OASL	914.758	0.145505	-2.78086	0.635317	-4.37712	1.2026e-05	0.000157816
ENSG00000092201	SUPT16H	2034.44	1.24531	0.316504	0.0723294	4.37587	1.2095e-05	0.00015862
ENSG00000015133	CCDC88C	123.259	1.67084	0.740576	0.169259	4.3754	1.21211e-05	0.000158862
ENSG00000163810	TGM4	20.9432	0.241282	-2.05121	0.468877	-4.37472	1.21587e-05	0.000159254
ENSG00000117448	AKR1A1	1425.52	1.48043	0.566018	0.129402	4.3741	1.21936e-05	0.000159609
ENSG00000204160	ZDHHC18	324.468	0.645416	-0.631699	0.14446	-4.37283	1.22648e-05	0.000160439
ENSG00000204936	CD177	249.914	2.39754	1.26156	0.288579	4.37162	1.23331e-05	0.00016123
ENSG00000107372	ZFAND5	1139.65	0.578753	-0.78898	0.180556	-4.36972	1.24404e-05	0.00016253
ENSG00000136895	GARNL3	83.6786	2.03435	1.02457	0.23452	4.36879	1.24935e-05	0.00016312
ENSG00000173402	DAG1	579.311	0.49223	-1.0226	0.234104	-4.36813	1.25317e-05	0.000163515
ENSG00000108839	ALOX12	41.01	0.298632	-1.74356	0.399228	-4.36732	1.25779e-05	0.000164014
ENSG00000167183	PRR15L	17.4844	3.88242	1.95696	0.448118	4.36706	1.25931e-05	0.000164109
ENSG00000131269	ABCB7	662.521	1.40196	0.487443	0.111651	4.36578	1.26669e-05	0.000164966
ENSG00000269439	PGLS-DT	32.0148	0.425895	-1.23143	0.282292	-4.36226	1.28728e-05	0.000167436
ENSG00000164023	SGMS2	412.177	0.629683	-0.667303	0.152968	-4.36237	1.28663e-05	0.000167436
ENSG00000096384	HSP90AB1	22512.3	1.22969	0.298297	0.0684117	4.36031	1.29877e-05	0.000168824
ENSG00000196873	ZNG1C	118.655	1.84515	0.883736	0.202731	4.35916	1.30563e-05	0.000169608
ENSG00000119698	PPP4R4	232.231	0.679809	-0.556798	0.127742	-4.35879	1.30786e-05	0.000169791
ENSG00000197324	LRP10	2750.37	0.45798	-1.12664	0.25851	-4.35822	1.31124e-05	0.000170123
ENSG00000081913	PHLPP1	149.944	0.527562	-0.922588	0.211819	-4.35555	1.32735e-05	0.000172104
ENSG00000110330	BIRC2	3050.89	1.59835	0.676581	0.155367	4.35472	1.33238e-05	0.000172621
ENSG00000154639	CXADR	1843.45	1.56361	0.644885	0.148092	4.35461	1.33301e-05	0.000172621
ENSG00000188290	HES4	204.172	0.514403	-0.959029	0.220248	-4.35432	1.33481e-05	0.000172746
ENSG00000254153	LINC02950	42.9112	0.424255	-1.237	0.284185	-4.3528	1.34411e-05	0.00017384
ENSG00000172350	ABCG4	214.835	0.342295	-1.54669	0.355482	-4.35096	1.35543e-05	0.00017518
ENSG00000172380	GNG12	12734	1.7806	0.832364	0.191311	4.35084	1.35617e-05	0.00017518
ENSG00000146192	FGD2	27.3415	0.289171	-1.79001	0.411531	-4.34962	1.36372e-05	0.000176044
ENSG00000101955	SRPX	174.096	0.500089	-0.999745	0.22991	-4.34842	1.3712e-05	0.000176899
ENSG00000125726	CD70	6.89447	0.0683288	-3.87136	0.890552	-4.34715	1.37917e-05	0.000177816
ENSG00000105963	ADAP1	43.4616	0.469229	-1.09163	0.251234	-4.34509	1.39216e-05	0.000179379
ENSG00000101639	CEP192	489.532	1.63692	0.710988	0.163653	4.34448	1.39607e-05	0.000179665
ENSG00000140307	GTF2A2	2032.54	1.60217	0.680026	0.156527	4.34447	1.39613e-05	0.000179665
ENSG00000197580	BCO2	372.131	0.366462	-1.44827	0.333389	-4.34407	1.3987e-05	0.000179884
ENSG00000177917	ARL6IP6	356.785	1.51812	0.602284	0.138681	4.34296	1.40575e-05	0.000180485
ENSG00000088305	DNMT3B	66.7336	0.463998	-1.10781	0.255068	-4.34318	1.40432e-05	0.000180485
ENSG00000028277	POU2F2	98.6122	0.35536	-1.49265	0.343697	-4.34292	1.406e-05	0.000180485
ENSG00000012061	ERCC1	1506.48	0.572237	-0.805314	0.185462	-4.34221	1.41058e-05	0.00018096
ENSG00000049283	EPN3	833.799	0.321665	-1.63637	0.376944	-4.34114	1.41746e-05	0.000181641
ENSG00000137404	NRM	151.8	1.5596	0.641177	0.147699	4.34111	1.41765e-05	0.000181641
ENSG00000189223	PAX8-AS1	310.395	0.578873	-0.788682	0.181715	-4.34022	1.42341e-05	0.000182266
ENSG00000183044	ABAT	74.9292	0.497298	-1.00782	0.232225	-4.33984	1.42588e-05	0.0001824
ENSG00000240184	PCDHGC3	158.696	0.476622	-1.06908	0.246345	-4.33978	1.42623e-05	0.0001824
ENSG00000260673		109.463	0.365224	-1.45315	0.334907	-4.33895	1.43165e-05	0.000182979
ENSG00000117407	ARTN	155.623	0.489211	-1.03147	0.23782	-4.33719	1.44319e-05	0.000184339
ENSG00000253125		36.0805	0.210654	-2.24705	0.518361	-4.33491	1.45818e-05	0.00018614
ENSG00000242516	LINC00960	27.7612	0.428435	-1.22285	0.282245	-4.33259	1.47366e-05	0.000187883
ENSG00000246740	PLA2G4E-AS1	72.2291	0.270458	-1.88653	0.435417	-4.33269	1.47298e-05	0.000187883
ENSG00000245573	BDNF-AS	87.9878	1.74339	0.801898	0.185103	4.33216	1.47653e-05	0.000188132
ENSG00000232079	LINC01697	7.42625	0.0272918	-5.19539	1.19973	-4.33047	1.48793e-05	0.000189468
ENSG00000110888	CAPRIN2	567.188	1.96524	0.974706	0.225115	4.32981	1.4924e-05	0.000189919
ENSG00000131459	GFPT2	26.5193	0.3033	-1.72118	0.397598	-4.32895	1.49821e-05	0.000190541
ENSG00000227051	C14orf132	32.2657	0.391699	-1.35218	0.312379	-4.32866	1.50022e-05	0.000190679
ENSG00000186193	SAPCD2	35.8757	2.24865	1.16906	0.270226	4.32623	1.51682e-05	0.000192669
ENSG00000113719	ERGIC1	828.631	0.605569	-0.723637	0.167289	-4.32569	1.52058e-05	0.000193029
ENSG00000196655	TRAPPC4	1220.68	1.54301	0.625751	0.144691	4.32475	1.52704e-05	0.00019373
ENSG00000101333	PLCB4	40.9306	0.424113	-1.23748	0.2862	-4.32382	1.53347e-05	0.000194426
ENSG00000122641	INHBA	623.889	0.403219	-1.31036	0.303149	-4.32251	1.54263e-05	0.000195466
ENSG00000075945	KIFAP3	895.58	0.726781	-0.460408	0.106591	-4.3194	1.56457e-05	0.000198125
ENSG00000080986	NDC80	69.0194	2.51511	1.33062	0.308076	4.31913	1.56645e-05	0.000198241
ENSG00000120820	GLT8D2	73.3327	0.548111	-0.867459	0.200889	-4.3181	1.57377e-05	0.000199045
ENSG00000149968	MMP3	247.715	0.107781	-3.21383	0.744335	-4.31772	1.57652e-05	0.000199271
ENSG00000198933	TBKBP1	149.261	0.53694	-0.897167	0.207828	-4.31687	1.58258e-05	0.000199913
ENSG00000184898	RBM43	299.186	2.05772	1.04105	0.241224	4.31568	1.5911e-05	0.000200867
ENSG00000181915	ADO	435.501	1.33779	0.419856	0.0973014	4.31501	1.59599e-05	0.000201237
ENSG00000131979	GCH1	361.265	1.73522	0.795115	0.184267	4.31501	1.59597e-05	0.000201237
ENSG00000135709	KIAA0513	519.297	0.47004	-1.08914	0.25243	-4.31464	1.59862e-05	0.000201446
ENSG00000255874	PRECSIT	8.92281	0.161258	-2.63256	0.610192	-4.31432	1.60098e-05	0.000201587
ENSG00000285294		42.0209	2.52363	1.3355	0.309557	4.31422	1.6017e-05	0.000201587
ENSG00000162222	TTC9C	338.648	1.37045	0.454652	0.105401	4.31354	1.60665e-05	0.000202086
ENSG00000126878	AIF1L	441.078	0.534691	-0.903223	0.209492	-4.3115	1.62151e-05	0.000203832
ENSG00000143248	RGS5	81.2906	3.91333	1.9684	0.456987	4.30734	1.65227e-05	0.000207572
ENSG00000153885	KCTD15	489.258	0.705219	-0.503856	0.116981	-4.30716	1.65361e-05	0.000207613
ENSG00000242193	CRYZL2P	84.6336	0.573804	-0.801371	0.186071	-4.30679	1.65637e-05	0.000207833
ENSG00000074527	NTN4	92.1195	0.288676	-1.79248	0.416246	-4.30629	1.66012e-05	0.000208176
ENSG00000233321	LINC02669	37.5448	0.370876	-1.43099	0.332317	-4.30611	1.66152e-05	0.000208226
ENSG00000154134	ROBO3	367.513	0.668965	-0.579997	0.134745	-4.3044	1.67436e-05	0.000209708
ENSG00000204767	INSYN2B	16.7266	0.17293	-2.53174	0.588272	-4.30369	1.67979e-05	0.000210259
ENSG00000143322	ABL2	338.53	0.471233	-1.08549	0.25235	-4.30151	1.6964e-05	0.000212209
ENSG00000137414	FAM8A1	1009.34	0.594291	-0.750759	0.174686	-4.29777	1.72527e-05	0.00021569
ENSG00000151503	NCAPD3	305.49	1.39863	0.484012	0.112704	4.29453	1.75066e-05	0.000218732
ENSG00000025039	RRAGD	192.539	1.92899	0.947843	0.220729	4.29414	1.75373e-05	0.000218982
ENSG00000131016	AKAP12	100.13	0.266481	-1.90789	0.444537	-4.29186	1.77179e-05	0.000221104
ENSG00000136950	ARPC5L	4510.33	1.42443	0.510389	0.119164	4.28307	1.84331e-05	0.000229889
ENSG00000176623	RMDN1	938.273	1.55209	0.634216	0.148083	4.28284	1.84526e-05	0.000229993
ENSG00000183826	BTBD9	204.106	0.55128	-0.859142	0.200649	-4.28183	1.85365e-05	0.000230899
ENSG00000204272	NBDY	1429.84	1.51111	0.595609	0.139126	4.28109	1.8598e-05	0.000231526
ENSG00000106992	AK1	186.135	0.483908	-1.0472	0.244676	-4.27993	1.86948e-05	0.00023245
ENSG00000174013	FBXO45	1137.39	0.335852	-1.5741	0.367777	-4.28005	1.8685e-05	0.00023245
ENSG00000161800	RACGAP1	730.374	1.44885	0.534907	0.125022	4.27852	1.8814e-05	0.000233791
ENSG00000074219	TEAD2	133.33	0.505565	-0.984032	0.230109	-4.27637	1.89968e-05	0.00023592
ENSG00000108924	HLF	36.1956	0.486617	-1.03914	0.243018	-4.27599	1.90288e-05	0.000236175
ENSG00000112378	PERP	139691	0.755449	-0.404593	0.0946297	-4.27554	1.90673e-05	0.000236368
ENSG00000178462	TUBAL3	17.6	0.276539	-1.85445	0.433733	-4.27555	1.90667e-05	0.000236368
ENSG00000100567	PSMA3	2035.36	1.52275	0.606683	0.141908	4.27518	1.90986e-05	0.000236613
ENSG00000092330	TINF2	1327.9	1.23587	0.305524	0.0714816	4.27416	1.91858e-05	0.000237551
ENSG00000127329	PTPRB	49.8935	0.461385	-1.11596	0.261109	-4.2739	1.9208e-05	0.000237683
ENSG00000011465	DCN	3837.84	0.244327	-2.03311	0.47589	-4.27224	1.93519e-05	0.00023932
ENSG00000187955	COL14A1	37.9512	3.8006	1.92623	0.451093	4.27013	1.9536e-05	0.000241451
ENSG00000138778	CENPE	145.024	2.25569	1.17357	0.274915	4.26884	1.96489e-05	0.000242702
ENSG00000186416	NKRF	164.516	1.5562	0.638024	0.14961	4.26458	2.00279e-05	0.000247235
ENSG00000166268	MYRFL	234.083	2.00894	1.00643	0.236045	4.26373	2.01044e-05	0.00024803
ENSG00000124120	TTPAL	843.032	0.51626	-0.95383	0.22377	-4.26256	2.021e-05	0.000249185
ENSG00000173193	PARP14	292.393	1.75067	0.807911	0.189546	4.26235	2.02286e-05	0.000249265
ENSG00000268362		700.715	0.477071	-1.06773	0.250559	-4.26137	2.03181e-05	0.000250218
ENSG00000119977	TCTN3	825.955	1.38066	0.465358	0.109227	4.26045	2.04017e-05	0.000251097
ENSG00000085982	USP40	544.692	1.43259	0.518621	0.121735	4.26024	2.04205e-05	0.000251178
ENSG00000137691	CFAP300	67.7302	2.59684	1.37676	0.323189	4.25991	2.04505e-05	0.000251397
ENSG00000261104		8.69449	0.130462	-2.9383	0.68997	-4.2586	2.05715e-05	0.000252734
ENSG00000153046	CDYL	519.714	0.567077	-0.818383	0.192214	-4.25767	2.06567e-05	0.000253629
ENSG00000155313	USP25	968.697	0.704082	-0.506184	0.118893	-4.25746	2.06762e-05	0.000253718
ENSG00000164924	YWHAZ	19077	0.720576	-0.472778	0.111069	-4.25662	2.07536e-05	0.000254365
ENSG00000164684	ZNF704	36.013	0.331444	-1.59316	0.374275	-4.25666	2.07506e-05	0.000254365
ENSG00000136379	ABHD17C	562.46	0.617502	-0.695484	0.163418	-4.25586	2.08244e-05	0.00025508
ENSG00000078668	VDAC3	2194.49	1.35968	0.443266	0.104171	4.25517	2.08889e-05	0.000255718
ENSG00000178585	CTNNBIP1	4986.63	0.548143	-0.867375	0.203848	-4.25501	2.09041e-05	0.000255752
ENSG00000084754	HADHA	9698.27	1.40295	0.488461	0.114851	4.25298	2.10944e-05	0.000257774
ENSG00000167460	TPM4	10385.9	0.770477	-0.376177	0.088448	-4.25309	2.10844e-05	0.000257774
ENSG00000127663	KDM4B	359.435	0.537706	-0.895111	0.21052	-4.2519	2.11966e-05	0.00025887
ENSG00000148303	RPL7A	43118.9	1.31662	0.396842	0.0933957	4.24905	2.14683e-05	0.000262033
ENSG00000165879	FRAT1	12.3823	0.257396	-1.95794	0.46091	-4.24798	2.15706e-05	0.000263126
ENSG00000203785	SPRR2E	42836.3	0.49205	-1.02312	0.240911	-4.2469	2.16751e-05	0.000264244
ENSG00000184060	ADAP2	853.758	0.434397	-1.20291	0.283281	-4.24636	2.17271e-05	0.000264721
ENSG00000114423	CBLB	285.924	1.85021	0.887687	0.209069	4.2459	2.17722e-05	0.000265087
ENSG00000125871	MGME1	650.787	1.33477	0.416595	0.0981197	4.24579	2.17828e-05	0.000265087
ENSG00000115641	FHL2	793.865	0.674969	-0.567107	0.133614	-4.24437	2.19205e-05	0.000266604
ENSG00000140264	SERF2	12818.5	1.58018	0.660093	0.155558	4.2434	2.20159e-05	0.000267607
ENSG00000157423	HYDIN	14.9084	0.170101	-2.55554	0.602261	-4.24324	2.20318e-05	0.000267642
ENSG00000002079	MYH16	16.3706	0.216588	-2.20697	0.520209	-4.24247	2.21071e-05	0.000268398
ENSG00000109180	OCIAD1	2901.53	1.37781	0.46238	0.109001	4.24199	2.21542e-05	0.000268728
ENSG00000107341	UBE2R2	1157.44	0.503709	-0.989338	0.233228	-4.24193	2.21603e-05	0.000268728
ENSG00000104043	ATP8B4	33.7375	2.92629	1.54907	0.36522	4.24148	2.2205e-05	0.000268981
ENSG00000180104	EXOC3	1089.16	1.5336	0.616923	0.145451	4.24146	2.22073e-05	0.000268981
ENSG00000070729	CNGB1	83.2765	0.328805	-1.6047	0.378404	-4.2407	2.2282e-05	0.000269727
ENSG00000272021		18.5922	0.211479	-2.24141	0.528727	-4.23926	2.24255e-05	0.000271305
ENSG00000114450	GNB4	431.928	1.77743	0.829796	0.195801	4.23796	2.25562e-05	0.000272726
ENSG00000125249	RAP2A	726.613	0.713421	-0.487175	0.115077	-4.23348	2.30101e-05	0.000278051
ENSG00000229925		9.67976	0.209753	-2.25324	0.532425	-4.23202	2.31599e-05	0.000279697
ENSG00000196136	SERPINA3	53.4586	0.463897	-1.10812	0.261908	-4.23096	2.32697e-05	0.000280858
ENSG00000163171	CDC42EP3	353.241	0.643575	-0.635821	0.150365	-4.22851	2.35245e-05	0.000283768
ENSG00000099942	CRKL	849.25	0.596932	-0.744361	0.1761	-4.22693	2.36902e-05	0.000285599
ENSG00000026652	AGPAT4	151.033	0.619142	-0.691658	0.16364	-4.2267	2.37145e-05	0.000285726
ENSG00000177425	PAWR	1824.96	0.631024	-0.664233	0.157172	-4.22615	2.37725e-05	0.000286256
ENSG00000115163	CENPA	28.5891	2.53699	1.34312	0.31784	4.22576	2.38137e-05	0.000286418
ENSG00000170873	MTSS1	688.092	1.47301	0.558767	0.132228	4.22578	2.3811e-05	0.000286418
ENSG00000141034	GID4	525.412	0.599908	-0.737187	0.174473	-4.22521	2.38719e-05	0.00028695
ENSG00000179134	SAMD4B	678.12	0.638587	-0.647045	0.153168	-4.22442	2.39561e-05	0.000287795
ENSG00000169372	CRADD	310.41	1.72528	0.786829	0.186362	4.22205	2.42088e-05	0.000290661
ENSG00000119950	MXI1	1739.31	0.687592	-0.540375	0.128037	-4.22047	2.43791e-05	0.000292535
ENSG00000164109	MAD2L1	146.516	1.85473	0.891208	0.211192	4.21989	2.44426e-05	0.000293126
ENSG00000137713	PPP2R1B	1202.58	1.33992	0.422142	0.100054	4.21914	2.45233e-05	0.000293923
ENSG00000133678	TMEM254	667.357	0.738418	-0.43749	0.103746	-4.21691	2.4767e-05	0.000296671
ENSG00000170759	KIF5B	5654.51	0.708588	-0.496982	0.11786	-4.21673	2.4787e-05	0.000296739
ENSG00000162368	CMPK1	5590.63	1.44928	0.535337	0.12697	4.21625	2.48402e-05	0.00029703
ENSG00000084070	SMAP2	606.631	0.522694	-0.935963	0.221988	-4.21628	2.4837e-05	0.00029703
ENSG00000053747	LAMA3	6959.29	0.563725	-0.826936	0.196137	-4.21611	2.48556e-05	0.000297042
ENSG00000005238	ATOSB	536.109	0.644013	-0.634838	0.150646	-4.2141	2.50775e-05	0.000299515
ENSG00000135472	FAIM2	21.38	0.113556	-3.13853	0.74482	-4.2138	2.51106e-05	0.000299515
ENSG00000163754	GYG1	1821.96	1.37284	0.457166	0.108495	4.21371	2.51207e-05	0.000299515
ENSG00000131019	ULBP3	39.3736	0.516376	-0.953507	0.226274	-4.21396	2.50934e-05	0.000299515
ENSG00000273225	FAM25BP	196.818	0.400063	-1.3217	0.313822	-4.21163	2.53534e-05	0.000302114
ENSG00000155269	GPR78	28.9532	0.269064	-1.89398	0.450023	-4.20863	2.56919e-05	0.000305971
ENSG00000076321	KLHL20	749.197	1.45122	0.537268	0.127664	4.20845	2.57123e-05	0.000306037
ENSG00000068489	PRR11	129.038	2.17788	1.12292	0.266966	4.20624	2.59651e-05	0.000308867
ENSG00000100599	RIN3	63.7229	0.296765	-1.75261	0.416839	-4.20452	2.61632e-05	0.000311044
ENSG00000173926	MARCHF3	940.975	0.391126	-1.3543	0.32214	-4.20407	2.62162e-05	0.000311495
ENSG00000256537	SMIM10L1	347.115	1.53332	0.61666	0.146741	4.20238	2.6412e-05	0.000313641
ENSG00000165434	PGM2L1	72.4029	0.357953	-1.48216	0.352734	-4.20192	2.64662e-05	0.000314104
ENSG00000186298	PPP1CC	2913.04	0.62668	-0.674199	0.16054	-4.19958	2.67415e-05	0.000317187
ENSG00000108306	FBXL20	263.258	0.540156	-0.888552	0.211687	-4.19749	2.69892e-05	0.000319941
ENSG00000113742	CPEB4	726.679	0.494367	-1.01635	0.242333	-4.19401	2.74063e-05	0.0003247
ENSG00000188910	GJB3	1072.56	0.63205	-0.661889	0.157839	-4.19344	2.74761e-05	0.000325339
ENSG00000213478	CFL1P2	7.7226	19.1896	4.26226	1.0165	4.19308	2.75188e-05	0.000325471
ENSG00000187720	THSD4	110.687	0.479809	-1.05947	0.252664	-4.19318	2.75067e-05	0.000325471
ENSG00000092820	EZR	9260.11	0.690349	-0.534602	0.127505	-4.1928	2.75538e-05	0.000325698
ENSG00000204315	FKBPL	429.064	0.467857	-1.09586	0.261407	-4.19216	2.76307e-05	0.000326419
ENSG00000146242	TPBG	1368.75	0.727663	-0.458659	0.109464	-4.19004	2.78902e-05	0.000329296
ENSG00000159166	LAD1	7679.87	0.554167	-0.851606	0.203325	-4.1884	2.80931e-05	0.000331439
ENSG00000082068	WDR70	724.905	1.42767	0.513659	0.122641	4.18831	2.81038e-05	0.000331439
ENSG00000196209	SIRPB2	19.4941	0.363871	-1.4585	0.348257	-4.18801	2.81415e-05	0.000331693
ENSG00000159314	ARHGAP27	329.937	0.647708	-0.626584	0.149664	-4.18661	2.83147e-05	0.000333543
ENSG00000125089	SH3TC1	90.5085	0.416363	-1.26409	0.302121	-4.18404	2.86371e-05	0.000337149
ENSG00000141574	SECTM1	50.1968	2.40237	1.26446	0.302235	4.1837	2.86807e-05	0.000337469
ENSG00000237649	KIFC1	66.5081	2.49113	1.3168	0.314758	4.18353	2.87015e-05	0.000337521
ENSG00000132002	DNAJB1	3433.48	0.694149	-0.526683	0.12596	-4.18135	2.89781e-05	0.00034058
ENSG00000137821	LRRC49	78.4604	0.556105	-0.846571	0.202488	-4.18085	2.90416e-05	0.000341131
ENSG00000111229	ARPC3	8522.16	1.33276	0.414418	0.0991845	4.17825	2.93759e-05	0.000344861
ENSG00000072274	TFRC	1143	0.555631	-0.8478	0.202943	-4.17753	2.94686e-05	0.000345753
ENSG00000216588	IGSF23	25.2882	0.367232	-1.44524	0.346096	-4.17582	2.96909e-05	0.000348163
ENSG00000134686	PHC2	308.662	0.636871	-0.650927	0.155898	-4.17535	2.97523e-05	0.000348685
ENSG00000166173	LARP6	245.994	0.47864	-1.06299	0.254608	-4.17499	2.97994e-05	0.000349037
ENSG00000071539	TRIP13	102.15	1.7476	0.805378	0.192969	4.17362	2.99796e-05	0.000350949
ENSG00000197641	SERPINB13	17252.2	1.66175	0.732705	0.175597	4.17265	3.01073e-05	0.000352244
ENSG00000179477	ALOX12B	2925.5	0.358532	-1.47983	0.355266	-4.16541	3.108e-05	0.000363211
ENSG00000236044	FABP5P2	80.102	0.481685	-1.05384	0.252997	-4.16541	3.10788e-05	0.000363211
ENSG00000115459	ELMOD3	297.688	1.34081	0.423102	0.101633	4.16302	3.14065e-05	0.000366611
ENSG00000126903	SLC10A3	484.36	0.544281	-0.877576	0.210801	-4.16306	3.1401e-05	0.000366611
ENSG00000104412	EMC2	1099.69	1.45121	0.537252	0.129067	4.16259	3.14659e-05	0.000366955
ENSG00000196182	STK40	400.832	0.570315	-0.810169	0.194633	-4.16255	3.14716e-05	0.000366955
ENSG00000234996	ACTG1P25	25.8222	0.27653	-1.85449	0.445562	-4.16215	3.15272e-05	0.00036698
ENSG00000172765	TMCC1	1045.13	0.57061	-0.809424	0.19447	-4.16219	3.15204e-05	0.00036698
ENSG00000196428	TSC22D2	258.139	0.535177	-0.901911	0.216684	-4.16234	3.15008e-05	0.00036698
ENSG00000143217	NECTIN4	844.854	0.557665	-0.84253	0.202563	-4.15935	3.19155e-05	0.00037129
ENSG00000268104	SLC6A14	1573.54	0.40278	-1.31194	0.315442	-4.15905	3.19579e-05	0.000371574
ENSG00000005059	MCUB	239.106	0.601659	-0.732981	0.176246	-4.15885	3.19848e-05	0.000371677
ENSG00000239305	RNF103	462.569	0.477977	-1.06499	0.256114	-4.15826	3.20683e-05	0.000372437
ENSG00000285777		5.64808	29.7804	4.89629	1.17802	4.15637	3.23342e-05	0.000375314
ENSG00000088002	SULT2B1	2986.52	0.283593	-1.81811	0.437609	-4.15464	3.25794e-05	0.000377947
ENSG00000132388	UBE2G1	956.045	0.713227	-0.487567	0.117377	-4.15384	3.26938e-05	0.00037906
ENSG00000272734	ADIRF-AS1	51.0158	0.396626	-1.33415	0.321199	-4.15365	3.27213e-05	0.000379166
ENSG00000128789	PSMG2	983.062	1.37501	0.459447	0.110772	4.14768	3.35867e-05	0.000388975
ENSG00000138085	ATRAID	1291.52	1.45622	0.542227	0.130754	4.14692	3.36974e-05	0.000390038
ENSG00000134308	YWHAQ	12219.9	1.48309	0.568606	0.137174	4.14515	3.39592e-05	0.000392847
ENSG00000148498	PARD3	1032.31	0.503712	-0.989329	0.238707	-4.14454	3.40503e-05	0.00039368
ENSG00000138380	CARF	204.552	1.76207	0.817273	0.197376	4.14069	3.46264e-05	0.000400116
ENSG00000105520	PLPPR2	555.025	0.470464	-1.08784	0.262771	-4.13989	3.47465e-05	0.000401055
ENSG00000135451	TROAP	24.2693	2.27693	1.18709	0.286742	4.13991	3.47439e-05	0.000401055
ENSG00000204542	C6orf15	119.036	0.243802	-2.03622	0.49194	-4.13916	3.48581e-05	0.000401892
ENSG00000101310	SEC23B	2512.69	1.27374	0.349075	0.0843337	4.13921	3.48499e-05	0.000401892
ENSG00000151470	C4orf33	212.046	1.82177	0.865337	0.209101	4.13836	3.49794e-05	0.000403065
ENSG00000137996	RTCA	956.36	1.5776	0.657734	0.158992	4.13689	3.52047e-05	0.000405435
ENSG00000165323	FAT3	9.27963	0.247801	-2.01275	0.486617	-4.1362	3.53106e-05	0.000406331
ENSG00000102753	KPNA3	1259.53	0.784734	-0.349724	0.0845536	-4.13613	3.5322e-05	0.000406331
ENSG00000053770	AP5M1	1470.66	1.67699	0.745877	0.180366	4.13536	3.54406e-05	0.000407468
ENSG00000188549	CCDC9B	900.505	0.586789	-0.769085	0.186001	-4.13484	3.552e-05	0.000408153
ENSG00000130720	FIBCD1	4.45804	0.0120639	-6.37316	1.54152	-4.13432	3.56008e-05	0.000408854
ENSG00000054282	SDCCAG8	719.241	1.30631	0.385497	0.0932646	4.13336	3.57494e-05	0.000410189
ENSG00000255558		2.64539	0.0248551	-5.33032	1.2896	-4.13331	3.57569e-05	0.000410189
ENSG00000010404	IDS	472.678	0.715622	-0.48273	0.116797	-4.13306	3.57971e-05	0.000410422
ENSG00000118200	CAMSAP2	1530.81	0.631011	-0.664263	0.160786	-4.13136	3.60627e-05	0.000413237
ENSG00000165895	ARHGAP42	189.082	1.90982	0.933436	0.225981	4.1306	3.61816e-05	0.000414317
ENSG00000113657	DPYSL3	83.6764	0.334891	-1.57824	0.382093	-4.1305	3.61972e-05	0.000414317
ENSG00000163297	ANTXR2	304.628	0.521863	-0.938257	0.227181	-4.13	3.62762e-05	0.000414991
ENSG00000140945	CDH13	1213.15	0.680133	-0.55611	0.13472	-4.1279	3.66093e-05	0.000418569
ENSG00000139144	PIK3C2G	216.43	1.82083	0.8646	0.209491	4.12715	3.67282e-05	0.000419696
ENSG00000116661	FBXO2	1538.12	0.51734	-0.950815	0.230411	-4.12661	3.68149e-05	0.000420453
ENSG00000135929	CYP27A1	25.8505	0.427841	-1.22485	0.296844	-4.12625	3.68723e-05	0.000420875
ENSG00000173020	GRK2	922.517	0.610546	-0.711828	0.172517	-4.12612	3.68929e-05	0.000420877
ENSG00000152818	UTRN	2454.95	1.95097	0.964195	0.233696	4.12585	3.69367e-05	0.000421144
ENSG00000092094	OSGEP	292.629	1.6187	0.694835	0.168417	4.12569	3.69632e-05	0.000421212
ENSG00000257137	LINC02874	10.7123	0.161253	-2.6326	0.638956	-4.12016	3.78609e-05	0.000430966
ENSG00000261026		13.1625	0.251073	-1.99382	0.483914	-4.1202	3.7854e-05	0.000430966
ENSG00000130787	HIP1R	1140.29	0.464526	-1.10617	0.268497	-4.11986	3.79104e-05	0.00043129
ENSG00000164619	BMPER	44.0725	0.267048	-1.90483	0.462461	-4.11889	3.80704e-05	0.000432872
ENSG00000179057	IGSF22	225.504	0.295852	-1.75705	0.426724	-4.11753	3.82957e-05	0.000435193
ENSG00000168724	DNAJC21	569.594	1.33125	0.412777	0.100309	4.11504	3.87104e-05	0.000439664
ENSG00000170561	IRX2	911.96	1.27116	0.346144	0.0841656	4.11266	3.91132e-05	0.000443994
ENSG00000131100	ATP6V1E1	7608.23	1.44615	0.532219	0.129429	4.11205	3.92163e-05	0.000444919
ENSG00000197279	ZNF165	194.201	0.37709	-1.40702	0.34263	-4.10653	4.01643e-05	0.000455424
ENSG00000006555	TTC22	324.8	0.505526	-0.984143	0.2397	-4.10573	4.03035e-05	0.00045675
ENSG00000088387	DOCK9	1315.32	0.492552	-1.02165	0.248978	-4.10339	4.0714e-05	0.000461149
ENSG00000100241	SBF1	1475.41	0.548835	-0.865555	0.210955	-4.10303	4.07773e-05	0.000461612
ENSG00000172795	DCP2	792.948	1.57044	0.651166	0.158712	4.10282	4.08148e-05	0.000461783
ENSG00000089472	HEPH	43.1646	0.468909	-1.09262	0.266337	-4.10239	4.08906e-05	0.000462387
ENSG00000102554	KLF5	1390.36	0.644218	-0.634379	0.154655	-4.10188	4.09804e-05	0.000463148
ENSG00000215808	LINC01139	220.128	1.47906	0.564678	0.137672	4.10163	4.10255e-05	0.00046315
ENSG00000237101		178.312	0.287867	-1.79652	0.437992	-4.10173	4.1008e-05	0.00046315
ENSG00000188783	PRELP	15.4173	0.121709	-3.03849	0.741375	-4.09846	4.15913e-05	0.000469281
ENSG00000152904	GGPS1	806.944	0.615499	-0.700171	0.170899	-4.09699	4.18563e-05	0.000472011
ENSG00000236675	MTX1P1	14.6056	0.213037	-2.23082	0.54458	-4.09641	4.19605e-05	0.000472927
ENSG00000279277		24.2494	3.71373	1.89287	0.462183	4.09549	4.21272e-05	0.000474548
ENSG00000156508	EEF1A1	209169	1.35235	0.435472	0.106338	4.09516	4.2187e-05	0.000474702
ENSG00000072415	PALS1	958.657	1.75935	0.815038	0.199024	4.09517	4.21862e-05	0.000474702
ENSG00000147036	LANCL3	16.8133	0.365443	-1.45228	0.35467	-4.09474	4.22646e-05	0.000475315
ENSG00000144736	SHQ1	378.625	1.40585	0.491447	0.120058	4.09343	4.25043e-05	0.00047775
ENSG00000152684	PELO	404.226	0.712999	-0.488029	0.119243	-4.09273	4.26316e-05	0.00047892
ENSG00000277013	SUNO1	49.1963	0.467998	-1.09543	0.267749	-4.09123	4.29085e-05	0.000481768
ENSG00000120549	KIAA1217	336.054	0.611424	-0.709756	0.173501	-4.09079	4.29898e-05	0.000482418
ENSG00000236824	BCYRN1	117.203	0.476633	-1.06905	0.261365	-4.09026	4.30888e-05	0.000483266
ENSG00000000003	TSPAN6	792.998	0.804453	-0.31392	0.0767575	-4.08977	4.31806e-05	0.000484031
ENSG00000141298	SSH2	353.859	1.42868	0.514686	0.125858	4.08941	4.32479e-05	0.000484522
ENSG00000101266	CSNK2A1	3541.47	0.796249	-0.328709	0.080395	-4.08867	4.33855e-05	0.000485799
ENSG00000125445	MRPS7	1221.18	1.36294	0.446718	0.109271	4.08817	4.34784e-05	0.000486575
ENSG00000112033	PPARD	853.302	0.489039	-1.03198	0.252466	-4.0876	4.35864e-05	0.000487003
ENSG00000029725	RABEP1	1515.64	1.62969	0.704599	0.17237	4.08772	4.35642e-05	0.000487003
ENSG00000198677	SKIC3	4358.65	1.421	0.506902	0.12401	4.08759	4.35875e-05	0.000487003
ENSG00000163738	MTHFD2L	244.942	0.609241	-0.714916	0.17501	-4.08501	4.40747e-05	0.000492179
ENSG00000125675	GRIA3	208.024	0.547761	-0.86838	0.21259	-4.08477	4.41211e-05	0.00049243
ENSG00000188786	MTF1	298.278	0.687588	-0.540385	0.132339	-4.08333	4.43943e-05	0.000495211
ENSG00000263753	LINC00667	291.93	1.6617	0.732662	0.179442	4.08301	4.44565e-05	0.000495637
ENSG00000076826	CAMSAP3	619.833	0.505709	-0.983619	0.241196	-4.0781	4.54059e-05	0.000505948
ENSG00000136158	SPRY2	116.792	0.513553	-0.961414	0.235934	-4.07493	4.60274e-05	0.000512595
ENSG00000111196	MAGOHB	178.202	1.46706	0.552932	0.135741	4.07343	4.63251e-05	0.000515633
ENSG00000006377	DLX6	6.77937	0.164138	-2.60701	0.640025	-4.0733	4.63513e-05	0.000515646
ENSG00000175592	FOSL1	164.793	0.55798	-0.841715	0.20665	-4.07315	4.63825e-05	0.000515714
ENSG00000231672	DIRC3	516.025	0.455063	-1.13586	0.278884	-4.07288	4.64363e-05	0.000516034
ENSG00000139926	FRMD6	3513.45	0.619952	-0.689772	0.169383	-4.07227	4.65575e-05	0.000517102
ENSG00000143507	DUSP10	278.921	1.47393	0.559666	0.13746	4.07148	4.67148e-05	0.000518569
ENSG00000229117	RPL41	23629.6	1.42822	0.514216	0.126414	4.06772	4.74756e-05	0.000526731
ENSG00000196227	FAM217B	246.479	1.91157	0.934761	0.229811	4.06753	4.7515e-05	0.000526885
ENSG00000119655	NPC2	9180.04	1.37134	0.455586	0.112031	4.06659	4.77051e-05	0.000528708
ENSG00000085741	WNT11	25.0652	0.337919	-1.56525	0.38504	-4.06517	4.79976e-05	0.000531555
ENSG00000203644		64.7057	0.516986	-0.951802	0.23414	-4.06509	4.80135e-05	0.000531555
ENSG00000108588	CCDC47	3168.65	1.40243	0.487932	0.120054	4.06428	4.81818e-05	0.000533131
ENSG00000012504	NR1H4	10.73	15.56	3.95977	0.974432	4.06367	4.83066e-05	0.000534225
ENSG00000179148	ALOXE3	1727.7	0.400661	-1.31955	0.324786	-4.06281	4.84858e-05	0.000535919
ENSG00000134955	SLC37A2	787.624	0.21882	-2.19218	0.539596	-4.06264	4.85205e-05	0.000536014
ENSG00000112787	FBRSL1	249.095	0.62318	-0.68228	0.167986	-4.06152	4.87542e-05	0.000538308
ENSG00000162753	SLC9C2	8.66202	14.7905	3.8866	0.957177	4.06048	4.8972e-05	0.000540423
ENSG00000080561	MID2	596.239	0.494358	-1.01637	0.250381	-4.0593	4.92191e-05	0.000542859
ENSG00000167543	TP53I13	186.505	1.4747	0.560426	0.1381	4.05812	4.94693e-05	0.000545327
ENSG00000120705	ETF1	6526.44	1.2242	0.29184	0.0719432	4.05653	4.98073e-05	0.000548759
ENSG00000171560	FGA	584.274	9.53197	3.25277	0.801956	4.05605	4.99097e-05	0.0005493
ENSG00000109618	SEPSECS	356.682	1.68283	0.750888	0.185128	4.05605	4.99095e-05	0.0005493
ENSG00000100426	ZBED4	256.272	0.711372	-0.491324	0.121157	-4.05525	5.00798e-05	0.000550878
ENSG00000080854	IGSF9B	16.6198	0.245056	-2.02882	0.500374	-4.0546	5.02206e-05	0.000552132
ENSG00000124209	RAB22A	1101.51	0.725752	-0.462451	0.114109	-4.0527	5.06291e-05	0.000556326
ENSG00000055208	TAB2	1716.43	0.692748	-0.529597	0.130863	-4.04697	5.1885e-05	0.000569822
ENSG00000178385	PLEKHM3	212.97	0.513642	-0.961164	0.237527	-4.04654	5.19806e-05	0.000570568
ENSG00000131746	TNS4	2834.43	1.64522	0.718281	0.177552	4.04547	5.22173e-05	0.000572861
ENSG00000242808	SOX2-OT	11.5822	0.0837996	-3.57691	0.88422	-4.04527	5.22619e-05	0.000573045
ENSG00000175267	VWA3A	11.6849	0.067694	-3.88483	0.960405	-4.04499	5.23255e-05	0.000573437
ENSG00000175061	SNHG29	9321.76	1.37745	0.461995	0.114222	4.04471	5.2389e-05	0.000573523
ENSG00000105825	TFPI2	199.854	0.280798	-1.83239	0.453027	-4.04478	5.23718e-05	0.000573523
ENSG00000125246	CLYBL	54.8247	1.81255	0.85802	0.212159	4.04422	5.24968e-05	0.000574398
ENSG00000110871	COQ5	829.601	1.45668	0.542686	0.134271	4.04173	5.30587e-05	0.000580238
ENSG00000178700	DHFR2	182.164	1.6093	0.686429	0.169935	4.03936	5.3598e-05	0.000585824
ENSG00000135318	NT5E	395.41	0.359842	-1.47456	0.365074	-4.03908	5.36607e-05	0.000586199
ENSG00000012048	BRCA1	94.7699	1.84751	0.885582	0.219271	4.03876	5.37339e-05	0.000586688
ENSG00000113658	SMAD5	1653.05	1.58797	0.66718	0.165338	4.03526	5.45424e-05	0.000595199
ENSG00000100523	DDHD1	509.208	0.474848	-1.07446	0.266282	-4.03506	5.45887e-05	0.00059539
ENSG00000136682	ZNG1B	472.775	1.38123	0.465956	0.115539	4.03291	5.50909e-05	0.000600549
ENSG00000187017	ESPN	154.16	1.69232	0.759006	0.188217	4.03262	5.51579e-05	0.000600961
ENSG00000184502	GAST	113.11	2.61579	1.38725	0.344071	4.03186	5.53368e-05	0.000602171
ENSG00000133433	GSTT2B	49.7992	0.184214	-2.44055	0.605328	-4.03178	5.53566e-05	0.000602171
ENSG00000166192	SENP8	113.44	1.83759	0.877815	0.217717	4.03191	5.53251e-05	0.000602171
ENSG00000116584	ARHGEF2	324.688	0.485114	-1.04361	0.259141	-4.02716	5.64537e-05	0.000613781
ENSG00000111432	FZD10	53.5671	2.64379	1.40261	0.348373	4.02616	5.66954e-05	0.000615759
ENSG00000227243	SLAMF6P1	6.06242	21.0785	4.3977	1.09226	4.02625	5.66742e-05	0.000615759
ENSG00000175155	YPEL2	503.586	0.622784	-0.683196	0.169828	-4.02287	5.74921e-05	0.000624083
ENSG00000006652	IFRD1	316.228	0.588431	-0.765054	0.190195	-4.02247	5.75913e-05	0.000624831
ENSG00000126698	DNAJC8	2690.86	1.32327	0.404104	0.100483	4.02162	5.78005e-05	0.00062677
ENSG00000250302	LINC01618	15.6593	3.65494	1.86985	0.465014	4.02106	5.79361e-05	0.000627911
ENSG00000083750	RRAGB	363.213	1.45543	0.541449	0.134662	4.0208	5.80006e-05	0.000628279
ENSG00000140832	MARVELD3	304.824	1.61193	0.688787	0.171311	4.02067	5.80323e-05	0.000628292
ENSG00000099812	MISP	158.456	0.464269	-1.10697	0.275328	-4.02054	5.8065e-05	0.000628316
ENSG00000107731	UNC5B	601.062	0.459308	-1.12247	0.279269	-4.0193	5.83706e-05	0.000631291
ENSG00000006432	MAP3K9	437.775	0.399023	-1.32545	0.329906	-4.01767	5.87752e-05	0.000635125
ENSG00000142669	SH3BGRL3	6575.78	0.51983	-0.943888	0.234937	-4.01763	5.87868e-05	0.000635125
ENSG00000187796	CARD9	47.0219	2.97797	1.57433	0.39188	4.01738	5.88498e-05	0.000635149
ENSG00000073756	PTGS2	129.749	0.233248	-2.10006	0.522745	-4.01737	5.88507e-05	0.000635149
ENSG00000207870	MIR221	25.3983	3.38157	1.75769	0.437555	4.01708	5.89242e-05	0.00063561
ENSG00000136960	ENPP2	100.892	0.340151	-1.55575	0.387386	-4.01602	5.91883e-05	0.000638124
ENSG00000196668	LINC00173	19.0725	3.36281	1.74967	0.4357	4.01576	5.92544e-05	0.000638484
ENSG00000139722	VPS37B	515.507	0.544654	-0.876589	0.218293	-4.01564	5.92835e-05	0.000638484
ENSG00000198830	HMGN2	783.801	1.57223	0.652816	0.162605	4.01474	5.95115e-05	0.000640604
ENSG00000152409	JMY	444.176	0.39566	-1.33767	0.333209	-4.0145	5.95708e-05	0.000640907
ENSG00000130349	MTRES1	285.464	1.61317	0.689896	0.17186	4.01428	5.9628e-05	0.000641188
ENSG00000143401	ANP32E	621.612	1.4768	0.56247	0.140142	4.01356	5.98107e-05	0.00064199
ENSG00000051128	HOMER3	1180.74	0.635463	-0.65412	0.16298	-4.01349	5.98273e-05	0.00064199
ENSG00000225526	MKRN2OS	115.002	1.72883	0.789792	0.196768	4.01383	5.97416e-05	0.00064199
ENSG00000196455	PIK3R4	643.603	1.40519	0.490764	0.122272	4.01369	5.97758e-05	0.00064199
ENSG00000143321	HDGF	3745.13	0.655155	-0.610091	0.152019	-4.01326	5.98868e-05	0.000642295
ENSG00000105755	ETHE1	1295.59	1.70051	0.76597	0.190874	4.01297	5.99595e-05	0.00064274
ENSG00000244607	CCDC13	18.4751	0.235033	-2.08906	0.521013	-4.00962	6.08174e-05	0.000651597
ENSG00000147403	RPL10	29359.9	1.37483	0.459257	0.114593	4.00774	6.13029e-05	0.000656457
ENSG00000266412	NCOA4	10781.2	1.44103	0.527097	0.131575	4.00605	6.17433e-05	0.00066083
ENSG00000181790	ADGRB1	15.3651	0.240341	-2.05684	0.513525	-4.00535	6.19262e-05	0.000662443
ENSG00000110925	CSRNP2	455.164	0.704632	-0.505058	0.126104	-4.0051	6.19902e-05	0.000662784
ENSG00000170426	SDR9C7	2323.61	0.393149	-1.34685	0.336476	-4.00281	6.25951e-05	0.000668904
ENSG00000115365	LANCL1	2854.25	1.5504	0.632639	0.158057	4.00259	6.26524e-05	0.000669169
ENSG00000099797	TECR	2274.01	0.531596	-0.911598	0.227783	-4.00205	6.2797e-05	0.000670366
ENSG00000205363	INSYN1	80.8014	2.02423	1.01737	0.254239	4.00164	6.29055e-05	0.000671041
ENSG00000135597	REPS1	510.622	0.660123	-0.599194	0.14974	-4.00156	6.29254e-05	0.000671041
ENSG00000183576	SETD3	1371.45	1.21362	0.279317	0.0698325	3.99981	6.33925e-05	0.000675673
ENSG00000126233	SLURP1	3790.05	0.449397	-1.15394	0.288553	-3.99905	6.35969e-05	0.0006775
ENSG00000161638	ITGA5	507.783	0.36543	-1.45233	0.363219	-3.9985	6.37439e-05	0.000678716
ENSG00000249743		36.0234	0.250201	-1.99884	0.500084	-3.99701	6.41483e-05	0.000682669
ENSG00000122756	CNTFR	6.27027	0.0766016	-3.70648	0.927534	-3.99606	6.44058e-05	0.000685056
ENSG00000237166	LINC01792	32.4158	0.254574	-1.97384	0.494095	-3.99486	6.47326e-05	0.000688176
ENSG00000135940	COX5B	4306.41	1.47722	0.562882	0.14091	3.99464	6.4794e-05	0.000688474
ENSG00000167306	MYO5B	1881.71	0.600971	-0.734633	0.183951	-3.99364	6.50677e-05	0.000691026
ENSG00000236939	BAALC-AS2	48.8787	0.146558	-2.77045	0.693787	-3.99324	6.51776e-05	0.00069148
ENSG00000135605	TEC	314.935	1.5924	0.671206	0.168082	3.99333	6.51516e-05	0.00069148
ENSG00000173239	LIPM	1457.72	0.457633	-1.12774	0.282459	-3.99258	6.53585e-05	0.000693043
ENSG00000091651	ORC6	65.9822	1.91528	0.937558	0.234864	3.99192	6.55404e-05	0.000694614
ENSG00000176422	SPRYD4	341.662	1.60335	0.681086	0.170686	3.99028	6.59949e-05	0.000699071
ENSG00000145014	TMEM44	100.899	0.60655	-0.7213	0.180787	-3.98979	6.6132e-05	0.000700163
ENSG00000196954	CASP4	6814.34	1.86065	0.895807	0.224597	3.98851	6.649e-05	0.000703461
ENSG00000135373	EHF	7373.17	1.62084	0.696743	0.174696	3.98831	6.65459e-05	0.000703461
ENSG00000169710	FASN	2519.55	0.591089	-0.758552	0.190189	-3.98842	6.65158e-05	0.000703461
ENSG00000130312	MRPL34	661.803	1.47805	0.563694	0.141378	3.98714	6.68758e-05	0.000706585
ENSG00000197930	ERO1A	918.544	0.610702	-0.71146	0.178465	-3.98655	6.70417e-05	0.000707975
ENSG00000158856	DMTN	95.29	2.35888	1.2381	0.310601	3.98616	6.71515e-05	0.000708772
ENSG00000246763	RGMB-AS1	23.4529	2.70739	1.4369	0.360683	3.98384	6.78099e-05	0.000715354
ENSG00000186377	CYP4X1	36.3378	9.65197	3.27082	0.821077	3.98357	6.78863e-05	0.000715794
ENSG00000185215	TNFAIP2	262.909	0.568602	-0.81451	0.204527	-3.9824	6.82214e-05	0.00071896
ENSG00000183876	ARSI	19.1016	0.329575	-1.60132	0.402127	-3.98213	6.8301e-05	0.000719063
ENSG00000112079	STK38	1341.9	0.70123	-0.512039	0.128584	-3.98215	6.82946e-05	0.000719063
ENSG00000163513	TGFBR2	1349.92	0.666849	-0.584568	0.146807	-3.98189	6.83694e-05	0.000719415
ENSG00000173210	ABLIM3	266.538	0.564225	-0.825657	0.207362	-3.98171	6.84208e-05	0.000719588
ENSG00000154917	RAB6B	30.4719	0.396415	-1.33492	0.33546	-3.97937	6.90978e-05	0.000726338
ENSG00000163013	FBXO41	64.2045	0.510126	-0.971074	0.244037	-3.9792	6.91473e-05	0.000726488
ENSG00000136932	TRMO	351.517	1.3699	0.454066	0.114172	3.97706	6.97737e-05	0.000732695
ENSG00000140323	DISP2	9.42086	0.144873	-2.78714	0.701	-3.97595	7.00991e-05	0.000735737
ENSG00000147684	NDUFB9	2288.09	1.4244	0.510353	0.128378	3.97541	7.02585e-05	0.000737035
ENSG00000100604	CHGA	27.7621	7.99045	2.99828	0.754455	3.9741	7.0647e-05	0.000740604
ENSG00000024048	UBR2	933.644	1.45383	0.539862	0.135848	3.97402	7.06707e-05	0.000740604
ENSG00000100526	CDKN3	43.7458	2.4076	1.2676	0.31901	3.97352	7.08168e-05	0.000741759
ENSG00000168528	SERINC2	2232.6	0.615006	-0.701328	0.176517	-3.97316	7.0926e-05	0.000742525
ENSG00000023228	NDUFS1	2866.05	1.36519	0.449101	0.113061	3.9722	7.12107e-05	0.000744371
ENSG00000136824	SMC2	536.909	1.5605	0.642009	0.161625	3.97221	7.12097e-05	0.000744371
ENSG00000123416	TUBA1B	1324.72	1.38149	0.466225	0.117371	3.97222	7.12061e-05	0.000744371
ENSG00000263426	RN7SL471P	8.33622	0.193308	-2.37102	0.596987	-3.97165	7.1376e-05	0.00074572
ENSG00000069482	GAL	6.06379	0.0884482	-3.49902	0.881112	-3.97115	7.15276e-05	0.000746925
ENSG00000133110	POSTN	17910.5	2.03025	1.02166	0.25728	3.97101	7.15689e-05	0.000746977
ENSG00000187391	MAGI2	19.3006	0.298374	-1.74481	0.439443	-3.9705	7.17219e-05	0.000748195
ENSG00000133063	CHIT1	4.0176	0.0262853	-5.2496	1.32254	-3.96932	7.20771e-05	0.000751521
ENSG00000148572	NRBF2	2715.34	0.615089	-0.701132	0.176716	-3.96756	7.26112e-05	0.000756706
ENSG00000119321	FKBP15	3251.15	0.537646	-0.895272	0.225665	-3.96726	7.27044e-05	0.000757248
ENSG00000115839	RAB3GAP1	3523.03	1.27433	0.349735	0.0881577	3.96715	7.27367e-05	0.000757248
ENSG00000167106	EEIG1	655.075	0.652595	-0.615741	0.155218	-3.96695	7.27976e-05	0.000757499
ENSG00000143390	RFX5	716.603	1.31281	0.392663	0.0989886	3.96675	7.28602e-05	0.000757768
ENSG00000205269	TMEM170B	137.264	0.417538	-1.26002	0.317673	-3.96641	7.29619e-05	0.000758443
ENSG00000109854	HTATIP2	2539.81	1.41291	0.498669	0.125733	3.96609	7.30618e-05	0.000759098
ENSG00000169499	PLEKHA2	209.996	0.568905	-0.813741	0.205186	-3.96586	7.31315e-05	0.000759439
ENSG00000105613	MAST1	10.4557	0.142926	-2.80666	0.707785	-3.96541	7.32713e-05	0.000760508
ENSG00000100889	PCK2	1325.62	0.415006	-1.2688	0.320191	-3.96262	7.41323e-05	0.000769058
ENSG00000086544	ITPKC	884.036	0.557077	-0.84405	0.213012	-3.96245	7.41836e-05	0.000769202
ENSG00000111670	GNPTAB	516.64	1.55451	0.636461	0.160653	3.96172	7.44127e-05	0.00077119
ENSG00000086730	LAT2	41.0366	0.287233	-1.79971	0.454352	-3.96104	7.4625e-05	0.000772612
ENSG00000213619	NDUFS3	1228.01	1.38935	0.474413	0.119766	3.96115	7.45891e-05	0.000772612
ENSG00000173846	PLK3	573.029	0.348203	-1.522	0.384257	-3.96088	7.4673e-05	0.000772721
ENSG00000225206	MIR137HG	26.0188	4.43862	2.15011	0.542869	3.96065	7.47469e-05	0.000773097
ENSG00000130560	UBAC1	1814.14	1.40117	0.486636	0.122896	3.95975	7.50278e-05	0.000775614
ENSG00000177169	ULK1	594.796	0.469379	-1.09117	0.27559	-3.95941	7.5136e-05	0.000776342
ENSG00000119686	FLVCR2	480.487	0.576899	-0.79361	0.200488	-3.9584	7.54532e-05	0.00077923
ENSG00000062598	ELMO2	797.271	1.3312	0.412724	0.104281	3.95779	7.56456e-05	0.000780638
ENSG00000107672	NSMCE4A	557.304	1.35292	0.436076	0.110183	3.95773	7.56654e-05	0.000780638
ENSG00000164649	CDCA7L	76.963	0.58393	-0.776132	0.196122	-3.95739	7.57737e-05	0.000781364
ENSG00000113163	CERT1	560.57	0.743603	-0.427396	0.108022	-3.95658	7.60315e-05	0.000782857
[truncated: 25,547 more rows]

## Sheet: IL13_vs_Ctrl
ENSEMBL_ID	HGNC_SYMBOL	baseMean	FoldChange	log2FoldChange	lfcSE	stat	pvalue	padj
ENSG00000104267	CA2	31993.5	10.9437	3.45203	0.117048	29.4923	3.61147e-191	7.055e-187
ENSG00000127951	FGL2	1465.05	91.6121	6.51747	0.258992	25.1648	9.74034e-140	9.51388e-136
ENSG00000140297	GCNT3	2417.23	39.1475	5.29085	0.217502	24.3255	1.05369e-130	6.86126e-127
ENSG00000184613	NELL2	6173.57	4.95561	2.30906	0.101406	22.7705	9.00149e-115	4.3961e-111
ENSG00000287927		6464.24	24.0109	4.58562	0.203204	22.5666	9.2317e-113	3.60683e-109
ENSG00000123610	TNFAIP6	12083.9	143.527	7.16518	0.345214	20.7558	1.08769e-95	3.54135e-92
ENSG00000114737	CISH	567.443	10.5478	3.39886	0.174564	19.4706	1.95136e-84	5.44568e-81
ENSG00000011201	ANOS1	223.226	13.0777	3.70903	0.208921	17.7533	1.6252e-70	3.96854e-67
ENSG00000155850	SLC26A2	4924.89	23.2287	4.53784	0.265584	17.0862	1.87888e-65	4.07822e-62
ENSG00000131620	ANO1	577.693	16.2422	4.02168	0.23684	16.9806	1.14322e-64	2.23328e-61
ENSG00000184564	SLITRK6	360.943	0.130856	-2.93395	0.177665	-16.514	2.9112e-61	5.17003e-58
ENSG00000104490	NCALD	287.655	14.2226	3.83012	0.236682	16.1826	6.69336e-59	1.08962e-55
ENSG00000069535	MAOB	467.951	139.187	7.12088	0.441058	16.145	1.23154e-58	1.85063e-55
ENSG00000165521	EML5	240.421	12.1476	3.6026	0.226377	15.9141	5.05669e-57	7.05588e-54
ENSG00000173559	NABP1	8584.31	8.12694	3.02271	0.191757	15.7633	5.56733e-56	7.25052e-53
ENSG00000140279	DUOX2	1194.45	17.5761	4.13554	0.263108	15.7181	1.13758e-55	1.38891e-52
ENSG00000091128	LAMB4	254.66	14.5696	3.86489	0.246565	15.6749	2.2455e-55	2.58035e-52
ENSG00000163053	SLC16A14	1189.69	23.0364	4.52585	0.290678	15.5699	1.16511e-54	1.26446e-51
ENSG00000213626	LBH	1375.78	8.89276	3.15263	0.203413	15.4987	3.53953e-54	3.6392e-51
ENSG00000099960	SLC7A4	402.835	30.0463	4.90911	0.317259	15.4735	5.23583e-54	5.1141e-51
ENSG00000006062	MAP3K14	344.93	9.16791	3.19659	0.210078	15.2162	2.75957e-52	2.56705e-49
ENSG00000172575	RASGRP1	1015.14	6.97084	2.80133	0.18658	15.0141	5.93495e-51	5.26997e-48
ENSG00000197635	DPP4	4040.32	7.04225	2.81604	0.187759	14.9982	7.54713e-51	6.41014e-48
ENSG00000067992	PDK3	631.048	2.97698	1.57385	0.105865	14.8666	5.43369e-50	4.4228e-47
ENSG00000035664	DAPK2	340.335	6.58821	2.71989	0.191215	14.2242	6.48424e-46	5.06679e-43
ENSG00000129151	BBOX1	5318.7	3.91317	1.96834	0.140942	13.9656	2.52817e-44	1.89953e-41
ENSG00000093009	CDC45	541.313	11.0155	3.46147	0.248179	13.9475	3.25968e-44	2.35844e-41
ENSG00000272168	CASC15	71.0339	0.0579248	-4.10967	0.296622	-13.8549	1.18822e-43	8.28992e-41
ENSG00000170113	NIPA1	1025.73	4.50767	2.17238	0.161005	13.4927	1.72745e-41	1.16365e-38
ENSG00000189221	MAOA	3640.38	4.06587	2.02356	0.150334	13.4604	2.67388e-41	1.68498e-38
ENSG00000073849	ST6GAL1	805.673	8.64308	3.11155	0.23116	13.4606	2.66771e-41	1.68498e-38
ENSG00000137033	IL33	4055.11	6.93094	2.79305	0.20892	13.369	9.17384e-41	5.60034e-38
ENSG00000163606	CD200R1	343.467	163.958	7.35718	0.554787	13.2613	3.8822e-40	2.29815e-37
ENSG00000184113	CLDN5	167.826	72.587	6.18164	0.469355	13.1705	1.29715e-39	7.45289e-37
ENSG00000165863	C10orf82	241.059	19.9481	4.31818	0.329188	13.1177	2.60853e-39	1.45593e-36
ENSG00000153714	LURAP1L	4302.94	9.13401	3.19125	0.24342	13.1101	2.88335e-39	1.56462e-36
ENSG00000130055	GDPD2	258.386	31.7523	4.98879	0.383412	13.0116	1.05177e-38	5.55306e-36
ENSG00000178726	THBD	696.198	3.30298	1.72377	0.134607	12.8059	1.51871e-37	7.80738e-35
ENSG00000223784	LINP1	169.386	7.21209	2.85042	0.223562	12.75	3.11624e-37	1.56092e-34
ENSG00000230387		222.511	7.32146	2.87213	0.225878	12.7154	4.85702e-37	2.37205e-34
ENSG00000125378	BMP4	289.737	5.34154	2.41725	0.191938	12.594	2.27967e-36	1.08618e-33
ENSG00000173918	C1QTNF1	654.452	6.43052	2.68493	0.213717	12.563	3.3721e-36	1.56843e-33
ENSG00000142619	PADI3	271.948	4.52587	2.1782	0.175936	12.3806	3.32687e-35	1.5114e-32
ENSG00000109861	CTSC	47396.2	4.16742	2.05915	0.167336	12.3055	8.46291e-35	3.75734e-32
ENSG00000180370	PAK2	1345.01	2.62496	1.3923	0.114573	12.1521	5.59401e-34	2.42842e-31
ENSG00000236204	LINC01376	124.038	13.4696	3.75163	0.310224	12.0933	1.14615e-33	4.8674e-31
ENSG00000185338	SOCS1	121.224	9.41729	3.23531	0.267981	12.0729	1.46811e-33	6.10204e-31
ENSG00000070010	UFD1	5736.3	3.1009	1.63269	0.135383	12.0597	1.72344e-33	7.01405e-31
ENSG00000119938	PPP1R3C	2427.43	14.8476	3.89216	0.325008	11.9756	4.77123e-33	1.90216e-30
ENSG00000142973	CYP4B1	3129.9	4.27274	2.09516	0.17766	11.7931	4.23693e-32	1.65537e-29
ENSG00000178301	AQP11	203.602	35.5894	5.15338	0.437865	11.7693	5.61704e-32	2.15155e-29
ENSG00000179241	LDLRAD3	425.93	2.30298	1.2035	0.104224	11.5473	7.61658e-31	2.86134e-28
ENSG00000250634	LINC01182	112.682	8.06637	3.01192	0.264686	11.3792	5.30829e-30	1.95656e-27
ENSG00000129422	MTUS1	2406.17	3.2862	1.71642	0.150875	11.3764	5.4816e-30	1.98302e-27
ENSG00000104332	SFRP1	1240.66	4.29918	2.10406	0.18681	11.2631	1.99611e-29	7.08983e-27
ENSG00000136810	TXN	20388.8	5.01019	2.32487	0.206719	11.2465	2.40897e-29	8.40342e-27
ENSG00000198400	NTRK1	901.392	294.775	8.20347	0.73075	11.2261	3.03622e-29	1.04057e-26
ENSG00000143149	ALDH9A1	7413.48	2.66584	1.41459	0.126346	11.1961	4.2592e-29	1.43454e-26
ENSG00000171302	CANT1	1050.79	2.39445	1.25969	0.11446	11.0056	3.59309e-28	1.18968e-25
ENSG00000214711	CAPN14	264.802	10.3532	3.372	0.306866	10.9885	4.33892e-28	1.41268e-25
ENSG00000124019	FAM124B	334.629	4.55171	2.18641	0.20515	10.6576	1.6069e-26	5.14602e-24
ENSG00000169851	PCDH7	441.516	4.83836	2.27452	0.213527	10.6521	1.70403e-26	5.36906e-24
ENSG00000128918	ALDH1A2	237.052	7.80192	2.96383	0.278748	10.6327	2.10033e-26	6.51269e-24
ENSG00000140274	DUOXA2	166.235	12.122	3.59956	0.338595	10.6309	2.14142e-26	6.53636e-24
ENSG00000153162	BMP6	117.152	9.09168	3.18455	0.302905	10.5134	7.49735e-26	2.25324e-23
ENSG00000163032	VSNL1	3008.5	2.43599	1.28451	0.12265	10.473	1.1498e-25	3.40325e-23
ENSG00000175264	CHST1	100.155	6.50162	2.7008	0.257934	10.4709	1.17547e-25	3.42729e-23
ENSG00000266729	DSG1-AS1	118.074	5.86771	2.5528	0.244813	10.4275	1.85625e-25	5.33263e-23
ENSG00000163964	PIGX	729.623	2.38837	1.25603	0.12146	10.341	4.59522e-25	1.30098e-22
ENSG00000205622		144.309	0.0879323	-3.50746	0.340816	-10.2914	7.7063e-25	2.15061e-22
ENSG00000188641	DPYD	1028.01	4.0356	2.01278	0.195891	10.275	9.13063e-25	2.51221e-22
ENSG00000167553	TUBA1C	4078.49	0.490095	-1.02887	0.100481	-10.2394	1.31997e-24	3.58133e-22
ENSG00000101871	MID1	437.725	2.57869	1.36664	0.133952	10.2024	1.93367e-24	5.17456e-22
ENSG00000151150	ANK3	1744.76	0.422906	-1.24159	0.122219	-10.1587	3.02957e-24	7.99765e-22
ENSG00000198682	PAPSS2	213.317	4.05713	2.02046	0.199221	10.1418	3.60354e-24	9.38601e-22
ENSG00000144821	MYH15	429.603	3.48203	1.79993	0.17918	10.0454	9.62778e-24	2.47472e-21
ENSG00000253549	CA3-AS1	122.615	4.51686	2.17532	0.216581	10.0439	9.77319e-24	2.47947e-21
ENSG00000044574	HSPA5	6805.36	0.673246	-0.570794	0.0570129	-10.0117	1.35442e-23	3.39213e-21
ENSG00000206073	SERPINB4	93444.9	7.62182	2.93014	0.292775	10.0081	1.40366e-23	3.47096e-21
ENSG00000163331	DAPL1	3341.27	28.8161	4.8488	0.48576	9.9819	1.82933e-23	4.46701e-21
ENSG00000172345	STARD5	1130.03	3.16159	1.66065	0.166634	9.96589	2.14943e-23	5.18383e-21
ENSG00000203857	HSD3B1	2235.38	113.333	6.82443	0.684983	9.96291	2.21479e-23	5.26737e-21
ENSG00000185033	SEMA4B	528.951	0.423069	-1.24104	0.124579	-9.96188	2.23799e-23	5.26737e-21
ENSG00000133048	CHI3L1	551.838	0.183131	-2.44905	0.248094	-9.87148	5.53403e-23	1.28699e-20
ENSG00000134463	ECHDC3	301.335	4.03847	2.01381	0.204372	9.85366	6.60911e-23	1.51893e-20
ENSG00000114948	ADAM23	206.197	5.13802	2.36121	0.241072	9.79466	1.18701e-22	2.69632e-20
ENSG00000151632	AKR1C2	549.421	0.226728	-2.14097	0.220397	-9.71412	2.62499e-22	5.89415e-20
ENSG00000006606	CCL26	543.758	40.7797	5.34978	0.550847	9.71192	2.68228e-22	5.95435e-20
ENSG00000196139	AKR1C3	246.452	0.216004	-2.21087	0.22987	-9.61794	6.71644e-22	1.47422e-19
ENSG00000118762	PKD2	466.725	2.78042	1.4753	0.153532	9.60906	7.3217e-22	1.58922e-19
ENSG00000204869	IGFL4	1346.98	102.378	6.67777	0.70216	9.51032	1.90071e-21	4.08026e-19
ENSG00000073282	TP63	4670.11	2.15171	1.10548	0.116407	9.49673	2.16578e-21	4.59876e-19
ENSG00000237512	UNC5B-AS1	142.3	0.145987	-2.77609	0.292712	-9.48402	2.44669e-21	5.13937e-19
ENSG00000151006	PRSS53	128.854	5.51658	2.46377	0.259994	9.47629	2.63497e-21	5.47598e-19
ENSG00000259867	DYNLRB2-AS1	77.0188	7.45719	2.89863	0.3073	9.4326	4.00063e-21	8.22657e-19
ENSG00000138376	BARD1	180.765	3.59683	1.84673	0.196601	9.39325	5.81793e-21	1.18389e-18
ENSG00000115415	STAT1	4468.93	2.46948	1.30421	0.13922	9.36798	7.39345e-21	1.48898e-18
ENSG00000147119	CHST7	149.14	5.68722	2.50772	0.268064	9.35495	8.36388e-21	1.66723e-18
ENSG00000123609	NMI	644.839	3.41706	1.77276	0.190318	9.31471	1.22287e-20	2.413e-18
ENSG00000120708	TGFBI	2955.73	0.351351	-1.50902	0.162547	-9.28355	1.63927e-20	3.20231e-18
ENSG00000175130	MARCKSL1	368.438	0.253001	-1.98278	0.213759	-9.27578	1.76325e-20	3.4104e-18
ENSG00000225138	SLC9A3-AS1	1127.71	4.29287	2.10194	0.226917	9.26306	1.9866e-20	3.80473e-18
ENSG00000205413	SAMD9	1564.37	0.393484	-1.34562	0.14545	-9.25149	2.21389e-20	4.19887e-18
ENSG00000167107	ACSF2	431.513	2.81315	1.49219	0.161679	9.22935	2.72286e-20	5.11453e-18
ENSG00000271447	MMP28	534.774	2.32225	1.21552	0.132366	9.18305	4.19032e-20	7.79599e-18
ENSG00000123572	NRK	199.995	3.98383	1.99416	0.217203	9.18109	4.26764e-20	7.86494e-18
ENSG00000110002	VWA5A	2947.46	1.85114	0.888414	0.0967768	9.18003	4.30957e-20	7.86799e-18
ENSG00000140479	PCSK6	487.064	0.351	-1.51046	0.165103	-9.14858	5.76891e-20	1.04348e-17
ENSG00000255663		54.0879	30.4303	4.92744	0.539418	9.13474	6.55661e-20	1.17508e-17
ENSG00000157837	SPPL3	1972.73	2.26803	1.18144	0.129864	9.0975	9.2434e-20	1.64154e-17
ENSG00000253819	LINC01151	87.2178	4.36058	2.12452	0.234055	9.07703	1.11583e-19	1.96375e-17
ENSG00000100077	GRK3	747.047	3.41814	1.77321	0.198347	8.93997	3.8927e-19	6.78964e-17
ENSG00000140519	RHCG	551.981	0.29551	-1.75872	0.197915	-8.88626	6.31991e-19	1.09256e-16
ENSG00000142794	NBPF3	546.294	2.41746	1.27349	0.143426	8.87912	6.73885e-19	1.15477e-16
ENSG00000179593	ALOX15B	3898.35	4.2032	2.07149	0.233804	8.85991	8.00759e-19	1.36025e-16
ENSG00000078596	ITM2A	1686.29	2.4534	1.29478	0.146279	8.85147	8.63742e-19	1.45459e-16
ENSG00000185633	NDUFA4L2	330.849	0.124742	-3.00298	0.340427	-8.82123	1.1321e-18	1.89022e-16
ENSG00000198574	SH2D1B	184.847	283.663	8.14803	0.92779	8.78219	1.60315e-18	2.65403e-16
ENSG00000159388	BTG2	2042.21	0.446422	-1.16352	0.132598	-8.77478	1.71237e-18	2.81102e-16
ENSG00000114115	RBP1	604.953	0.336289	-1.57223	0.179619	-8.75312	2.07535e-18	3.3785e-16
ENSG00000261175	LINC02188	39.5754	0.155765	-2.68256	0.307267	-8.73038	2.53812e-18	4.0977e-16
ENSG00000255364	SMILR	45.911	6.88301	2.78304	0.318891	8.72724	2.6097e-18	4.17872e-16
ENSG00000050165	DKK3	2548.45	2.61744	1.38816	0.160116	8.66971	4.33236e-18	6.88071e-16
ENSG00000183831	ANKRD45	53.0295	23.9984	4.58486	0.529527	8.65841	4.78371e-18	7.53627e-16
ENSG00000213462	ERV3-1	827.771	0.382022	-1.38827	0.160482	-8.65062	5.122e-18	7.8786e-16
ENSG00000151224	MAT1A	62.0373	13.698	3.77589	0.436476	8.65086	5.11147e-18	7.8786e-16
ENSG00000105641	SLC5A5	82.8063	26.2143	4.71228	0.544711	8.65098	5.10591e-18	7.8786e-16
ENSG00000066230	SLC9A3	179.157	4.55444	2.18727	0.253103	8.64185	5.53101e-18	8.44127e-16
ENSG00000188613	NANOS1	528.58	4.59944	2.20146	0.255372	8.6206	6.66071e-18	1.00866e-15
ENSG00000111144	LTA4H	9781.89	2.91621	1.5441	0.179732	8.59109	8.61497e-18	1.29457e-15
ENSG00000161798	AQP5	176.963	0.0161445	-5.95281	0.694037	-8.57708	9.73088e-18	1.45109e-15
ENSG00000196975	ANXA4	5928.49	2.05772	1.04104	0.121708	8.55362	1.19291e-17	1.75214e-15
ENSG00000122952	ZWINT	355.348	2.83182	1.50173	0.175563	8.55379	1.19106e-17	1.75214e-15
ENSG00000067798	NAV3	130.768	0.258644	-1.95096	0.22834	-8.5441	1.29543e-17	1.88852e-15
ENSG00000131981	LGALS3	11114	2.11906	1.08343	0.12686	8.54033	1.33844e-17	1.93677e-15
ENSG00000145687	SSBP2	2190.78	3.54948	1.82761	0.214041	8.53857	1.35891e-17	1.95194e-15
ENSG00000104419	NDRG1	7111.87	0.262708	-1.92847	0.225913	-8.53633	1.38556e-17	1.97569e-15
ENSG00000005022	SLC25A5	11106.3	1.53775	0.620817	0.0727831	8.52968	1.46759e-17	2.07749e-15
ENSG00000229647	MYOSLID	128.6	0.139272	-2.84402	0.334638	-8.4988	1.91558e-17	2.69215e-15
ENSG00000147872	PLIN2	2872.47	0.250041	-1.99977	0.235373	-8.49614	1.95991e-17	2.73478e-15
ENSG00000203855	HSD3BP4	86.6544	47.7383	5.57708	0.656729	8.4922	2.02753e-17	2.80907e-15
ENSG00000111348	ARHGDIB	690.415	2.28626	1.19299	0.140554	8.4878	2.10578e-17	2.89693e-15
ENSG00000111266	DUSP16	482.284	0.349462	-1.51679	0.179107	-8.46866	2.48238e-17	3.39114e-15
ENSG00000152463	OLAH	192.283	0.0275198	-5.18339	0.61365	-8.44682	2.99346e-17	4.06092e-15
ENSG00000130600	H19	272.752	0.27995	-1.83676	0.217548	-8.44301	3.09278e-17	4.16673e-15
ENSG00000110077	MS4A6A	390.481	29.0432	4.86013	0.575722	8.4418	3.12478e-17	4.181e-15
ENSG00000110315	RNF141	3408.16	2.09815	1.06912	0.127358	8.39459	4.67516e-17	6.21287e-15
ENSG00000116667	C1orf21	1538.47	1.70328	0.76832	0.0916144	8.38645	5.01031e-17	6.61327e-15
ENSG00000196344	ADH7	216.919	0.11639	-3.10297	0.370042	-8.38545	5.05327e-17	6.62521e-15
ENSG00000162493	PDPN	2011.7	2.54797	1.34935	0.161173	8.37203	5.66333e-17	7.37554e-15
ENSG00000096968	JAK2	560.074	2.30451	1.20446	0.144142	8.35609	6.48325e-17	8.38744e-15
ENSG00000166710	B2M	19975.7	2.04064	1.02902	0.123651	8.32198	8.65043e-17	1.11175e-14
ENSG00000103174	NAGPA	238.202	2.53173	1.34013	0.161111	8.31804	8.94286e-17	1.14182e-14
ENSG00000213085	CFAP45	168.064	5.02889	2.33024	0.280566	8.30551	9.93949e-17	1.26083e-14
ENSG00000276045	ORAI1	395.272	2.55962	1.35593	0.164227	8.25645	1.50069e-16	1.89135e-14
ENSG00000133477	FAM83F	923.858	2.4996	1.3217	0.160664	8.22646	1.92821e-16	2.41459e-14
ENSG00000182628	SKA2	701.694	1.59999	0.678063	0.0824856	8.22038	2.02865e-16	2.52419e-14
ENSG00000196177	ACADSB	664.257	1.98566	0.989621	0.120964	8.18113	2.81192e-16	3.47664e-14
ENSG00000257365	FNTB	675.143	2.79322	1.48193	0.181505	8.16467	3.22317e-16	3.96004e-14
ENSG00000162366	PDZK1IP1	7963.55	2.5433	1.3467	0.165171	8.15337	3.5392e-16	4.32115e-14
ENSG00000184489	PTP4A3	60.037	7.65103	2.93565	0.360356	8.14654	3.74487e-16	4.54385e-14
ENSG00000183111	ARHGEF37	3607.62	2.09185	1.06478	0.130736	8.14447	3.8096e-16	4.59386e-14
ENSG00000272398	CD24	8378.53	0.581163	-0.782985	0.0964023	-8.12206	4.58343e-16	5.49308e-14
ENSG00000127863	TNFRSF19	482.607	4.66546	2.22202	0.273652	8.11987	4.66683e-16	5.55893e-14
ENSG00000125968	ID1	297.202	0.350848	-1.51108	0.186181	-8.11621	4.80962e-16	5.6943e-14
ENSG00000109917	ZPR1	1942.85	1.67395	0.743256	0.0918264	8.09414	5.76684e-16	6.78646e-14
ENSG00000271856	LINC01215	104.712	81.5464	6.34955	0.787735	8.06052	7.59719e-16	8.88689e-14
ENSG00000177098	SCN4B	567.764	2.43642	1.28476	0.159632	8.04829	8.3957e-16	9.7625e-14
ENSG00000167397	VKORC1	568.898	2.5414	1.34562	0.167407	8.03803	9.12957e-16	1.0553e-13
ENSG00000059378	PARP12	451.645	1.944	0.959028	0.119886	7.99947	1.24953e-15	1.43585e-13
ENSG00000110324	IL10RA	130.215	16.9737	4.08523	0.511098	7.99303	1.31661e-15	1.50409e-13
ENSG00000102804	TSC22D1	781.924	0.533178	-0.90731	0.113767	-7.97514	1.52208e-15	1.72872e-13
ENSG00000121578	B4GALT4	2839.92	3.1733	1.66598	0.208952	7.97303	1.54836e-15	1.74839e-13
ENSG00000068079	IFI35	240.7	4.53025	2.17959	0.27392	7.95704	1.76207e-15	1.97828e-13
ENSG00000133985	TTC9	463.169	2.60337	1.38038	0.174293	7.91987	2.37754e-15	2.65402e-13
ENSG00000188393	CLEC2A	126.063	10.0076	3.32302	0.420219	7.90782	2.61945e-15	2.90744e-13
ENSG00000119900	OGFRL1	1208.68	2.2692	1.18218	0.149833	7.89	3.0219e-15	3.33519e-13
ENSG00000169242	EFNA1	891.864	0.658308	-0.603166	0.0766667	-7.86737	3.62168e-15	3.97469e-13
ENSG00000186442	KRT3	105.322	0.120314	-3.05512	0.388651	-7.86084	3.81569e-15	4.16421e-13
ENSG00000147689	FAM83A	640.481	0.398	-1.32916	0.169774	-7.82901	4.91714e-15	5.33646e-13
ENSG00000153294	ADGRF4	2206.47	0.514501	-0.958753	0.122633	-7.81804	5.3651e-15	5.79045e-13
ENSG00000162981	LRATD1	954.393	0.493853	-1.01785	0.130298	-7.81167	5.64339e-15	6.05734e-13
ENSG00000163209	SPRR3	1303.12	0.231825	-2.10889	0.270564	-7.79444	6.46946e-15	6.90606e-13
ENSG00000151917	BEND6	174.265	2.98974	1.58002	0.20279	7.7914	6.62683e-15	7.0356e-13
ENSG00000166589	CDH16	543.475	3.85562	1.94696	0.250144	7.78337	7.0616e-15	7.41658e-13
ENSG00000197956	S100A6	11218.2	0.226863	-2.14011	0.274938	-7.78395	7.02933e-15	7.41658e-13
ENSG00000239704	CDRT4	44.838	10.8927	3.44529	0.443725	7.76448	8.19822e-15	8.56429e-13
ENSG00000086548	CEACAM6	63.1154	0.0571341	-4.12951	0.532735	-7.75151	9.08053e-15	9.43191e-13
ENSG00000144824	PHLDB2	1717.99	1.91916	0.940472	0.121337	7.75089	9.12532e-15	9.43191e-13
ENSG00000100439	ABHD4	1088	2.07604	1.05383	0.136002	7.74868	9.28554e-15	9.547e-13
ENSG00000182591	KRTAP11-1	54.3722	11.6353	3.54044	0.458279	7.72551	1.11407e-14	1.13944e-12
ENSG00000100596	SPTLC2	827.98	0.493111	-1.02001	0.1321	-7.72154	1.14935e-14	1.1694e-12
ENSG00000114698	PLSCR4	225.8	3.82606	1.93586	0.251521	7.69661	1.39722e-14	1.41423e-12
ENSG00000120129	DUSP1	548.338	0.338787	-1.56155	0.203129	-7.68748	1.50063e-14	1.51107e-12
ENSG00000136261	BZW2	1616.64	2.08352	1.05902	0.138074	7.66996	1.72053e-14	1.72362e-12
ENSG00000164621	SMAD5-AS1	75.4842	9.05707	3.17904	0.416832	7.62668	2.40874e-14	2.40075e-12
ENSG00000077684	JADE1	110.519	2.53522	1.34211	0.176101	7.62125	2.51224e-14	2.4912e-12
ENSG00000144645	OSBPL10	657.792	1.91092	0.934267	0.122794	7.60841	2.77496e-14	2.73782e-12
ENSG00000188624	IGFL3	500.45	0.16746	-2.57811	0.339249	-7.59946	2.97375e-14	2.91921e-12
ENSG00000120471	TP53AIP1	890.276	2.02235	1.01603	0.133779	7.59487	3.08111e-14	3.00948e-12
ENSG00000178445	GLDC	503.715	64.9066	6.02029	0.794921	7.57345	3.63436e-14	3.5322e-12
ENSG00000188293	IGFL1	354.785	0.165912	-2.59151	0.342591	-7.56446	3.89483e-14	3.76661e-12
ENSG00000100911	PSME2	1784.26	1.99935	0.999528	0.132207	7.56034	4.02028e-14	3.86878e-12
ENSG00000187689	AMTN	37.5637	0.224019	-2.15831	0.285533	-7.55888	4.06559e-14	3.8932e-12
ENSG00000170381	SEMA3E	104.375	3.9456	1.98024	0.2623	7.54955	4.36762e-14	4.16202e-12
ENSG00000196776	CD47	2387	2.07279	1.05158	0.139736	7.52546	5.25341e-14	4.98182e-12
ENSG00000132640	BTBD3	1548.71	2.46233	1.30002	0.172846	7.52127	5.42473e-14	5.11942e-12
ENSG00000188089	PLA2G4E	1799.5	0.192782	-2.37496	0.31582	-7.51999	5.47825e-14	5.12046e-12
ENSG00000115556	PLCD4	180.376	2.14995	1.1043	0.14684	7.52042	5.46016e-14	5.12046e-12
ENSG00000115758	ODC1	2443.9	0.423535	-1.23945	0.164952	-7.514	5.73459e-14	5.33454e-12
ENSG00000028528	SNX1	3106.56	1.6964	0.76248	0.101578	7.50635	6.08006e-14	5.6291e-12
ENSG00000177294	FBXO39	17.0388	0.109035	-3.19714	0.427013	-7.48722	7.03497e-14	6.48246e-12
ENSG00000137267	TUBB2A	1858.01	0.263056	-1.92656	0.25738	-7.48528	7.13963e-14	6.54801e-12
ENSG00000135587	SMPD2	465.165	1.95616	0.968027	0.129825	7.45642	8.89034e-14	8.11555e-12
ENSG00000125780	TGM3	76.4008	12.6959	3.66629	0.492198	7.44881	9.41876e-14	8.55793e-12
ENSG00000235750	KIAA0040	663.601	2.46067	1.29905	0.174768	7.43303	1.06137e-13	9.59901e-12
ENSG00000164687	FABP5	40975.9	0.586223	-0.770478	0.103702	-7.42973	1.08816e-13	9.79594e-12
ENSG00000198732	SMOC1	51.031	0.159107	-2.65193	0.357154	-7.42519	1.12619e-13	1.00918e-11
ENSG00000174485	DENND4A	756.889	2.58599	1.37072	0.184741	7.41968	1.17405e-13	1.04726e-11
ENSG00000092010	PSME1	2640.17	1.8915	0.91953	0.124084	7.41052	1.25803e-13	1.11707e-11
ENSG00000110756	HPS5	1834.52	2.37035	1.2451	0.168306	7.3978	1.38456e-13	1.22386e-11
ENSG00000130779	CLIP1	3135.98	0.569681	-0.811775	0.109959	-7.38255	1.55285e-13	1.36644e-11
ENSG00000231298	MANCR	55.4439	0.328493	-1.60607	0.217853	-7.37226	1.67763e-13	1.46962e-11
ENSG00000087842	PIR	589.887	2.69977	1.43283	0.194703	7.35907	1.85199e-13	1.61511e-11
ENSG00000156587	UBE2L6	799.284	1.68432	0.752167	0.102353	7.34874	2.00087e-13	1.7372e-11
ENSG00000166165	CKB	2122.81	2.42058	1.27535	0.173879	7.33474	2.22152e-13	1.92024e-11
ENSG00000198585	NUDT16	503.228	2.02558	1.01833	0.138929	7.32988	2.3035e-13	1.98233e-11
ENSG00000143797	MBOAT2	2960.79	0.367862	-1.44276	0.197304	-7.3124	2.62408e-13	2.24831e-11
ENSG00000128274	A4GALT	113.74	4.37125	2.12805	0.292855	7.26656	3.68769e-13	3.14581e-11
ENSG00000261040	WFDC21P	8541.26	2.96814	1.56956	0.216076	7.26394	3.75976e-13	3.19334e-11
ENSG00000197915	HRNR	402.373	0.146541	-2.77062	0.381483	-7.26278	3.79225e-13	3.207e-11
ENSG00000244694	PTCHD4	186.002	4.71364	2.23684	0.308754	7.24475	4.33253e-13	3.64811e-11
ENSG00000065675	PRKCQ	177.537	2.06969	1.04941	0.145155	7.2296	4.84431e-13	4.06153e-11
ENSG00000198435	NRARP	376.72	0.483712	-1.04778	0.145136	-7.21928	5.22625e-13	4.36302e-11
ENSG00000111261	MANSC1	617.413	0.274001	-1.86775	0.258884	-7.21463	5.40813e-13	4.49566e-11
ENSG00000168389	MFSD2A	594.328	1.48023	0.565822	0.0785261	7.20553	5.78184e-13	4.78594e-11
ENSG00000269729		80.7741	0.0915887	-3.44869	0.478758	-7.20341	5.87267e-13	4.84061e-11
ENSG00000145545	SRD5A1	2130.81	2.11558	1.08105	0.151221	7.14882	8.75248e-13	7.18402e-11
ENSG00000054938	CHRDL2	35.1947	8.98634	3.16773	0.443713	7.13915	9.3907e-13	7.67562e-11
ENSG00000175183	CSRP2	332.187	0.420082	-1.25126	0.175517	-7.12898	1.01117e-12	8.23047e-11
ENSG00000137501	SYTL2	365.848	0.23081	-2.11522	0.297125	-7.11895	1.08756e-12	8.81556e-11
ENSG00000187481	HSD3BP1	45.1184	39.4358	5.30143	0.74584	7.108	1.17737e-12	9.46497e-11
ENSG00000198839	ZNF277	1075.06	1.61687	0.693204	0.0975167	7.10857	1.17255e-12	9.46497e-11
ENSG00000112992	NNT	646.07	1.74994	0.807306	0.113642	7.10396	1.21228e-12	9.70572e-11
ENSG00000167748	KLK1	399.991	2.65336	1.40782	0.198427	7.09488	1.2946e-12	1.03225e-10
ENSG00000187244	BCAM	511.639	2.20327	1.13965	0.160822	7.08636	1.37682e-12	1.09334e-10
ENSG00000054179	ENTPD2	73.6102	4.36123	2.12473	0.300285	7.07574	1.48659e-12	1.17573e-10
ENSG00000064763	FAR2	257.805	0.11211	-3.15701	0.446878	-7.0646	1.61079e-12	1.26882e-10
ENSG00000083223	TUT7	7843.16	2.09794	1.06898	0.151328	7.06398	1.61796e-12	1.26935e-10
ENSG00000023839	ABCC2	148.658	3.98643	1.9951	0.282736	7.05638	1.7089e-12	1.33534e-10
ENSG00000258451	EGILA	30.7558	15.0246	3.90925	0.554175	7.05419	1.73607e-12	1.35116e-10
ENSG00000125037	EMC3	3480.3	1.66046	0.731584	0.103844	7.04501	1.85446e-12	1.43758e-10
ENSG00000140416	TPM1	1700.06	0.431088	-1.21395	0.172352	-7.04343	1.87568e-12	1.44828e-10
ENSG00000023445	BIRC3	3871.03	10.7209	3.42235	0.487412	7.02148	2.19528e-12	1.68838e-10
ENSG00000145741	BTF3	16412.5	1.43111	0.517137	0.0738656	7.00105	2.54056e-12	1.94626e-10
ENSG00000137857	DUOX1	4427.56	2.6712	1.41749	0.202614	6.99602	2.63337e-12	2.00949e-10
ENSG00000170345	FOS	177.072	0.356398	-1.48844	0.21369	-6.96541	3.27459e-12	2.46985e-10
ENSG00000047936	ROS1	37.3246	0.0583145	-4.1	0.588614	-6.96551	3.27207e-12	2.46985e-10
ENSG00000249184		45.5392	24.0496	4.58794	0.658573	6.96648	3.24964e-12	2.46985e-10
ENSG00000204949	FAM83A-AS1	39.4558	0.278409	-1.84472	0.265367	-6.95159	3.61193e-12	2.71381e-10
ENSG00000109084	TMEM97	238.505	2.0153	1.01099	0.145513	6.9478	3.71018e-12	2.77695e-10
ENSG00000187699	C2orf88	155.15	9.95587	3.31555	0.477503	6.94352	3.82458e-12	2.85165e-10
ENSG00000140945	CDH13	1213.15	0.521478	-0.939323	0.135528	-6.93085	4.18316e-12	3.10715e-10
ENSG00000255302	EID1	4159.06	2.99711	1.58357	0.229095	6.91231	4.76823e-12	3.52831e-10
ENSG00000198715	GLMP	972.529	1.99181	0.994082	0.144101	6.8985	5.25552e-12	3.87421e-10
ENSG00000146147	MLIP	377.044	2.12917	1.09029	0.158156	6.89375	5.4342e-12	3.97985e-10
ENSG00000140263	SORD	1255.7	2.48291	1.31203	0.190326	6.89361	5.43957e-12	3.97985e-10
ENSG00000136521	NDUFB5	1193.57	1.90739	0.931603	0.135482	6.87621	6.14676e-12	4.48048e-10
ENSG00000120659	TNFSF11	60.7355	11.8452	3.56623	0.518885	6.87287	6.29233e-12	4.56954e-10
ENSG00000172137	CALB2	438.336	0.189009	-2.40347	0.349862	-6.86976	6.43089e-12	4.65287e-10
ENSG00000226237	GAS1RR	66.9809	4.22886	2.08027	0.303167	6.86179	6.80042e-12	4.90207e-10
ENSG00000169169	CPT1C	66.3294	0.229455	-2.12372	0.309691	-6.85755	7.00539e-12	5.03126e-10
ENSG00000168453	HR	1556.66	0.416848	-1.26241	0.184408	-6.84572	7.60932e-12	5.44499e-10
ENSG00000204103	MAFB	440.671	0.520137	-0.943036	0.137851	-6.84099	7.86472e-12	5.6072e-10
ENSG00000137648	TMPRSS4	1198.01	2.91775	1.54486	0.22655	6.81907	9.16333e-12	6.50929e-10
ENSG00000058668	ATP2B4	1451.23	0.543986	-0.878358	0.129089	-6.80427	1.0156e-11	7.18832e-10
ENSG00000137745	MMP13	87.847	0.0622564	-4.00563	0.589797	-6.79154	1.1094e-11	7.82387e-10
ENSG00000124145	SDC4	969.031	0.545822	-0.873498	0.128661	-6.78913	1.12812e-11	7.9273e-10
ENSG00000117318	ID3	599.765	2.85239	1.51217	0.223231	6.77403	1.25245e-11	8.7694e-10
ENSG00000146070	PLA2G7	177.808	0.3756	-1.41273	0.208642	-6.77107	1.27832e-11	8.91856e-10
ENSG00000127824	TUBA4A	8649.53	0.32415	-1.62527	0.240097	-6.76922	1.2948e-11	9.00143e-10
ENSG00000146233	CYP39A1	288.532	0.298648	-1.74348	0.257642	-6.76708	1.31412e-11	9.07464e-10
ENSG00000196639	HRH1	268.664	2.28725	1.19361	0.176387	6.76702	1.31463e-11	9.07464e-10
ENSG00000186417	GLDN	61.6224	0.204172	-2.29215	0.338893	-6.76362	1.34588e-11	9.2577e-10
ENSG00000100243	CYB5R3	2641.97	2.12258	1.08582	0.160624	6.75999	1.38006e-11	9.43759e-10
ENSG00000246363	LINC02458	98.7145	10.9501	3.45287	0.510793	6.75981	1.3817e-11	9.43759e-10
ENSG00000164929	BAALC	43.1275	0.117441	-3.08999	0.457601	-6.75258	1.45242e-11	9.88604e-10
ENSG00000065833	ME1	2043.3	0.552346	-0.856357	0.127207	-6.73198	1.67374e-11	1.1353e-09
ENSG00000100605	ITPK1	469.637	2.11712	1.0821	0.160944	6.72348	1.77436e-11	1.19938e-09
ENSG00000135838	NPL	882.01	4.60923	2.20453	0.328156	6.71791	1.84345e-11	1.24178e-09
ENSG00000001084	GCLC	857.059	2.08598	1.06073	0.158029	6.71223	1.91669e-11	1.28668e-09
ENSG00000100867	DHRS2	22.9187	0.150615	-2.73107	0.409626	-6.66721	2.60705e-11	1.74413e-09
ENSG00000203783	PRR9	1165.25	4.21849	2.07673	0.312038	6.65537	2.82585e-11	1.88406e-09
ENSG00000121316	PLBD1	2906.71	0.262015	-1.93228	0.290607	-6.64911	2.9487e-11	1.95928e-09
ENSG00000141485	SLC13A5	28.9126	0.0746568	-3.74358	0.563124	-6.64788	2.97348e-11	1.96905e-09
ENSG00000184384	MAML2	264.895	2.44445	1.28951	0.194078	6.64428	3.04709e-11	2.01098e-09
ENSG00000060982	BCAT1	332.522	0.460036	-1.12018	0.168649	-6.64209	3.09269e-11	2.0342e-09
ENSG00000104722	NEFM	44.9253	0.251077	-1.9938	0.301318	-6.61691	3.66785e-11	2.40441e-09
ENSG00000197646	PDCD1LG2	193.032	3.02401	1.59646	0.241364	6.61435	3.73178e-11	2.43814e-09
ENSG00000137720	CFAP68	424.861	1.69391	0.760353	0.115242	6.59786	4.17138e-11	2.71627e-09
ENSG00000241794	SPRR2A	2728.87	0.287743	-1.79715	0.272594	-6.59276	4.31736e-11	2.80198e-09
ENSG00000112195	TREML2	97.502	44.9985	5.49181	0.833191	6.59129	4.36011e-11	2.82035e-09
ENSG00000082641	NFE2L1	4610.52	1.84516	0.883745	0.134178	6.58639	4.5066e-11	2.90549e-09
ENSG00000092621	PHGDH	5155.78	3.44967	1.78646	0.271353	6.58353	4.59411e-11	2.95217e-09
ENSG00000106546	AHR	530.577	2.3904	1.25725	0.191007	6.58222	4.63464e-11	2.96845e-09
ENSG00000088179	PTPN4	868.21	1.93348	0.951203	0.144588	6.57873	4.74491e-11	3.02914e-09
ENSG00000163701	IL17RE	229.042	2.00509	1.00367	0.15263	6.57581	4.8389e-11	3.07908e-09
ENSG00000100290	BIK	128.414	2.82044	1.49592	0.22758	6.57317	4.92561e-11	3.12409e-09
ENSG00000131738	KRT33B	83.7059	0.132786	-2.91283	0.443189	-6.57242	4.95041e-11	3.12965e-09
ENSG00000225611	CCDC13-AS2	44.0081	0.105322	-3.24712	0.494287	-6.56931	5.0548e-11	3.18534e-09
ENSG00000231824	AKAIN1	47.0359	93.7524	6.55078	0.997365	6.56809	5.09642e-11	3.19098e-09
ENSG00000243961	PARAL1	59.938	119.296	6.89841	1.05023	6.56845	5.08428e-11	3.19098e-09
ENSG00000162344	FGF19	24.9886	13.3431	3.73802	0.569393	6.56492	5.20608e-11	3.24923e-09
ENSG00000014641	MDH1	4112.64	1.72379	0.785581	0.11979	6.55801	5.45303e-11	3.39252e-09
ENSG00000163218	PGLYRP4	982.586	0.414964	-1.26894	0.194358	-6.5289	6.62558e-11	4.10891e-09
ENSG00000160703	NLRX1	773.918	0.237917	-2.07147	0.318345	-6.507	7.66658e-11	4.73945e-09
ENSG00000060762	MPC1	547.126	1.78651	0.837145	0.128745	6.50236	7.9069e-11	4.87259e-09
ENSG00000279806		90.2661	2.74689	1.4578	0.224457	6.49479	8.31494e-11	5.10793e-09
ENSG00000138074	SLC5A6	265.399	1.72569	0.787175	0.121266	6.4913	8.50977e-11	5.21123e-09
ENSG00000147324	MFHAS1	216.798	1.80518	0.852145	0.131336	6.48826	8.68307e-11	5.28423e-09
ENSG00000243244	STON1	94.0524	2.81763	1.49448	0.230321	6.48869	8.65884e-11	5.28423e-09
ENSG00000256029		29.5811	6.06984	2.60166	0.401017	6.48764	8.71903e-11	5.28963e-09
ENSG00000144366	GULP1	1055.67	2.1936	1.1333	0.17478	6.48415	8.92329e-11	5.3968e-09
ENSG00000113070	HBEGF	499.637	0.400107	-1.32154	0.204532	-6.4613	1.03805e-10	6.25873e-09
ENSG00000247095	MIR210HG	172.862	0.339529	-1.55839	0.241458	-6.45411	1.08859e-10	6.54326e-09
ENSG00000179431	FJX1	321.231	2.17725	1.12251	0.174	6.4512	1.10969e-10	6.64963e-09
ENSG00000064886	CHI3L2	3124.05	5.1854	2.37446	0.368146	6.44977	1.12017e-10	6.69192e-09
ENSG00000100003	SEC14L2	542.978	0.306105	-1.7079	0.265165	-6.44089	1.18773e-10	7.07389e-09
ENSG00000058085	LAMC2	7440.26	0.39591	-1.33676	0.207653	-6.43746	1.2149e-10	7.21369e-09
ENSG00000150907	FOXO1	194.666	0.513507	-0.961544	0.149415	-6.4354	1.23151e-10	7.22467e-09
ENSG00000074416	MGLL	744.307	0.418756	-1.25582	0.195137	-6.43557	1.23014e-10	7.22467e-09
ENSG00000251141	MRPS30-DT	63.6037	0.434324	-1.20315	0.186936	-6.4362	1.22499e-10	7.22467e-09
ENSG00000106772	PRUNE2	54.0713	0.309982	-1.68974	0.26257	-6.43539	1.23154e-10	7.22467e-09
ENSG00000120337	TNFSF18	34.5406	26.9194	4.75057	0.738718	6.43083	1.26906e-10	7.40035e-09
ENSG00000250328		30.327	28.5168	4.83374	0.75162	6.43109	1.26688e-10	7.40035e-09
ENSG00000131669	NINJ1	1248.99	2.18255	1.12601	0.175401	6.41967	1.3657e-10	7.94015e-09
ENSG00000260846	FRG2HP	160.022	0.220164	-2.18335	0.34033	-6.41538	1.40469e-10	8.1426e-09
ENSG00000007168	PAFAH1B1	3691.22	0.632651	-0.660519	0.103079	-6.40788	1.47558e-10	8.52825e-09
ENSG00000140254	DUOXA1	2004.25	2.27699	1.18713	0.185447	6.40147	1.53891e-10	8.86805e-09
ENSG00000076554	TPD52	589.562	1.93183	0.949965	0.148682	6.38926	1.66692e-10	9.57745e-09
ENSG00000185052	SLC24A3	70.9285	2.84878	1.51035	0.236493	6.38642	1.69813e-10	9.72815e-09
ENSG00000145860	RNF145	752.578	0.485734	-1.04176	0.163203	-6.38323	1.73391e-10	9.90406e-09
ENSG00000145725	PPIP5K2	2679.9	3.52326	1.81691	0.284765	6.38039	1.76633e-10	1.00598e-08
ENSG00000165898	ISCA2	448.922	1.61637	0.692759	0.108868	6.36328	1.97485e-10	1.12148e-08
ENSG00000147883	CDKN2B	3324.72	0.55152	-0.858514	0.134927	-6.36281	1.98101e-10	1.12171e-08
ENSG00000025039	RRAGD	192.539	2.63217	1.39625	0.22004	6.34543	2.21808e-10	1.25232e-08
ENSG00000169035	KLK7	37599.6	2.03446	1.02465	0.161718	6.336	2.35805e-10	1.32751e-08
ENSG00000148120	AOPEP	995.773	2.40563	1.26641	0.200063	6.33008	2.45027e-10	1.37546e-08
ENSG00000115112	TFCP2L1	170.617	0.357081	-1.48568	0.234855	-6.32594	2.517e-10	1.40887e-08
ENSG00000054219	LY75	76.79	5.86371	2.55181	0.403636	6.32207	2.58082e-10	1.44046e-08
ENSG00000115380	EFEMP1	2099.01	2.12383	1.08667	0.172016	6.31725	2.66254e-10	1.48184e-08
ENSG00000099194	SCD	21884.8	0.55362	-0.853032	0.135069	-6.31552	2.69246e-10	1.49424e-08
ENSG00000198736	MSRB1	1187.93	2.22003	1.15058	0.182286	6.31194	2.75556e-10	1.52142e-08
ENSG00000197943	PLCG2	177.388	2.47625	1.30816	0.207254	6.31186	2.75701e-10	1.52142e-08
ENSG00000178776	C5orf46	920.64	0.19283	-2.3746	0.376541	-6.30634	2.85711e-10	1.57221e-08
ENSG00000123689	G0S2	63.3134	0.10948	-3.19126	0.506432	-6.30146	2.94851e-10	1.61342e-08
ENSG00000153823	PID1	471.183	1.90293	0.928226	0.1473	6.30161	2.9457e-10	1.61342e-08
ENSG00000198857	HSD3BP5	60.6289	7.17041	2.84206	0.451617	6.29307	3.11256e-10	1.69843e-08
ENSG00000154642	C21orf91	1220.23	2.03171	1.02269	0.162541	6.2919	3.13606e-10	1.70175e-08
ENSG00000167549	CORO6	320.969	1.91511	0.937428	0.148981	6.29228	3.12831e-10	1.70175e-08
ENSG00000150995	ITPR1	103.051	0.461163	-1.11665	0.177632	-6.2863	3.25126e-10	1.75937e-08
ENSG00000119915	ELOVL3	560.424	0.040442	-4.628	0.736903	-6.28034	3.37838e-10	1.82311e-08
ENSG00000103942	HOMER2	1740	0.400849	-1.31887	0.210357	-6.26967	3.61808e-10	1.94708e-08
ENSG00000163531	NFASC	124.246	0.492066	-1.02308	0.163236	-6.26746	3.66994e-10	1.96957e-08
ENSG00000175287	PHYHD1	173.279	1.93963	0.955785	0.152558	6.26506	3.72679e-10	1.9946e-08
ENSG00000196154	S100A4	446.83	0.277691	-1.84845	0.295291	-6.25976	3.85572e-10	2.05796e-08
ENSG00000197147	LRRC8B	1081.22	2.82023	1.49582	0.239272	6.25154	4.06434e-10	2.1634e-08
ENSG00000133195	SLC39A11	432.049	1.7421	0.800824	0.128185	6.24741	4.17321e-10	2.21532e-08
ENSG00000231131	LNCAROD	35.5534	0.096573	-3.37224	0.53985	-6.24661	4.19447e-10	2.22057e-08
ENSG00000203697	CAPN8	172.778	0.122694	-3.02687	0.484599	-6.24614	4.2073e-10	2.22134e-08
ENSG00000234036	TXNP6	24.9547	8.43423	3.07626	0.492595	6.245	4.23795e-10	2.23149e-08
ENSG00000165714	BORCS5	252.275	0.35974	-1.47498	0.236363	-6.24031	4.36711e-10	2.28717e-08
ENSG00000277586	NEFL	300.689	0.38875	-1.36308	0.218424	-6.24055	4.36041e-10	2.28717e-08
ENSG00000086696	HSD17B2	258.689	3.5735	1.83734	0.29456	6.23756	4.44452e-10	2.32149e-08
ENSG00000146232	NFKBIE	241.065	1.96633	0.975508	0.156461	6.23484	4.52226e-10	2.3558e-08
ENSG00000231638	LUARIS	11.5818	0.111504	-3.16483	0.507681	-6.23389	4.54989e-10	2.36388e-08
ENSG00000186577	SMIM29	859.976	1.9959	0.997037	0.160038	6.23	4.6643e-10	2.4169e-08
ENSG00000110400	NECTIN1	1005.68	0.512679	-0.963872	0.154759	-6.22822	4.71759e-10	2.43805e-08
ENSG00000185306	C12orf56	68.5693	0.265408	-1.91371	0.307822	-6.21694	5.0693e-10	2.61289e-08
ENSG00000175318	GRAMD2A	93.013	2.57122	1.36245	0.219423	6.20927	5.32327e-10	2.73658e-08
ENSG00000109670	FBXW7	1667.86	1.70953	0.773598	0.124652	6.20608	5.43235e-10	2.78317e-08
ENSG00000166670	MMP10	469.136	0.172822	-2.53264	0.408109	-6.20579	5.44238e-10	2.78317e-08
ENSG00000253154		257.12	3.53452	1.82152	0.293605	6.20396	5.5059e-10	2.8083e-08
ENSG00000242113	RN7SL124P	19.8247	123.619	6.94975	1.12076	6.20093	5.61299e-10	2.85546e-08
ENSG00000122873	CISD1	603.759	2.10703	1.07521	0.173448	6.19904	5.68086e-10	2.88249e-08
ENSG00000265096	C1QTNF1-AS1	29.8452	68.1027	6.08964	0.984275	6.18693	6.13468e-10	3.10039e-08
ENSG00000159674	SPON2	304.899	0.291975	-1.77608	0.287079	-6.18674	6.14206e-10	3.10039e-08
ENSG00000178031	ADAMTSL1	420.755	51.9704	5.69962	0.9221	6.18113	6.36459e-10	3.20444e-08
ENSG00000253417	LINC02159	27.1992	0.203179	-2.29918	0.372053	-6.1797	6.4223e-10	3.22518e-08
ENSG00000236939	BAALC-AS2	48.8787	0.0399079	-4.64718	0.75245	-6.17607	6.57161e-10	3.2917e-08
ENSG00000101439	CST3	22558.4	2.17605	1.12171	0.181746	6.17187	6.74857e-10	3.3717e-08
ENSG00000042062	RIPOR3	95.7655	0.129619	-2.94765	0.477759	-6.16973	6.84057e-10	3.40894e-08
ENSG00000129625	REEP5	6775.97	1.85219	0.88923	0.144192	6.16698	6.96074e-10	3.46e-08
ENSG00000136689	IL1RN	2695.43	0.628515	-0.669981	0.108655	-6.16611	6.99885e-10	3.47012e-08
ENSG00000129636	ITFG1	952.976	1.39482	0.480084	0.0780034	6.15465	7.52455e-10	3.72132e-08
ENSG00000134058	CDK7	3992.81	1.78993	0.839904	0.136716	6.1434	8.07751e-10	3.9847e-08
ENSG00000138175	ARL3	593.819	1.6767	0.745622	0.121539	6.13485	8.5239e-10	4.19432e-08
ENSG00000151320	AKAP6	89.159	0.336634	-1.57075	0.256142	-6.13232	8.66052e-10	4.25084e-08
ENSG00000089289	IGBP1	2705.46	1.65841	0.729805	0.119081	6.12866	8.86198e-10	4.33882e-08
ENSG00000125998	FAM83C	710.862	0.459949	-1.12045	0.182927	-6.12514	9.06067e-10	4.42501e-08
ENSG00000163528	CHCHD4	414.587	1.63207	0.706705	0.115481	6.11967	9.37684e-10	4.56799e-08
ENSG00000165816	VWA2	57.8915	0.166459	-2.58676	0.423231	-6.11194	9.84289e-10	4.7831e-08
ENSG00000106541	AGR2	60.5477	0.151427	-2.72331	0.445672	-6.11057	9.92776e-10	4.81238e-08
ENSG00000092421	SEMA6A	51.5999	0.290889	-1.78146	0.29202	-6.10047	1.05756e-09	5.1137e-08
ENSG00000196136	SERPINA3	53.4586	0.31204	-1.6802	0.275573	-6.0971	1.08007e-09	5.20968e-08
ENSG00000074201	CLNS1A	2499.13	1.58368	0.663283	0.108816	6.09545	1.09129e-09	5.25083e-08
ENSG00000127954	STEAP4	8622.7	2.82736	1.49946	0.246738	6.07712	1.22358e-09	5.87287e-08
ENSG00000166922	SCG5	114.05	0.366699	-1.44733	0.238254	-6.07474	1.24187e-09	5.94608e-08
ENSG00000091436	MAP3K20	931.138	0.59704	-0.744101	0.122592	-6.06976	1.28103e-09	6.11857e-08
ENSG00000288611	NPBWR1	70.085	0.0779554	-3.68121	0.606767	-6.06692	1.30386e-09	6.21239e-08
ENSG00000027001	MIPEP	472.252	1.78398	0.835101	0.13788	6.05672	1.38926e-09	6.6032e-08
ENSG00000164543	STK17A	1236.55	0.577991	-0.790881	0.130592	-6.05611	1.39453e-09	6.61219e-08
ENSG00000122852	SFTPA1	57.8356	6.31156	2.658	0.438929	6.05564	1.39856e-09	6.61523e-08
ENSG00000248991		35.5147	76.1446	6.25067	1.03232	6.05496	1.40455e-09	6.62749e-08
ENSG00000186474	KLK12	50.3293	0.182199	-2.45641	0.406774	-6.03877	1.55295e-09	7.31009e-08
ENSG00000107105	ELAVL2	177.463	4.0942	2.03358	0.336864	6.03681	1.57189e-09	7.38147e-08
ENSG00000206075	SERPINB5	38844.8	0.576096	-0.795619	0.131911	-6.03147	1.62472e-09	7.61123e-08
ENSG00000269837	IPO5P1	59.5521	0.198341	-2.33394	0.387173	-6.02816	1.65835e-09	7.75019e-08
ENSG00000245848	CEBPA	400.457	0.378385	-1.40207	0.233016	-6.01707	1.77599e-09	8.28016e-08
ENSG00000168904	LRRC28	760.134	1.86891	0.902198	0.15024	6.00503	1.91296e-09	8.89756e-08
ENSG00000170545	SMAGP	1366.27	0.6349	-0.655399	0.109238	-5.99976	1.97609e-09	9.16933e-08
ENSG00000129451	KLK10	1092.14	0.366	-1.45008	0.241811	-5.99676	2.01289e-09	9.31794e-08
ENSG00000029153	BMAL2	1566.35	1.64714	0.719963	0.120111	5.99415	2.04552e-09	9.42436e-08
ENSG00000115267	IFIH1	242.538	2.16715	1.1158	0.186148	5.99417	2.04526e-09	9.42436e-08
ENSG00000145431	PDGFC	510.552	2.0736	1.05214	0.175578	5.9924	2.06769e-09	9.48661e-08
ENSG00000280693	SH3PXD2A-AS1	192.829	0.472892	-1.08042	0.1803	-5.99232	2.06875e-09	9.48661e-08
ENSG00000161203	AP2M1	4750.85	1.97531	0.982079	0.164016	5.98771	2.12819e-09	9.73634e-08
ENSG00000125637	PSD4	377.168	0.556227	-0.846253	0.141626	-5.97528	2.297e-09	1.04841e-07
ENSG00000163207	IVL	16152	0.276138	-1.85654	0.310725	-5.97486	2.30291e-09	1.04866e-07
ENSG00000178033	CALHM5	807.794	2.76935	1.46955	0.246231	5.96815	2.39952e-09	1.09011e-07
ENSG00000169122	FAM110B	69.4946	2.59952	1.37825	0.230953	5.96766	2.40685e-09	1.0909e-07
ENSG00000250771		65.4157	0.0958826	-3.38259	0.568097	-5.95425	2.61274e-09	1.18148e-07
ENSG00000105928	GSDME	1519.27	1.72251	0.784509	0.131797	5.95243	2.64197e-09	1.19194e-07
ENSG00000131759	RARA	172.294	1.96746	0.976337	0.164183	5.94664	2.73709e-09	1.23201e-07
ENSG00000100994	PYGB	1525.37	0.439414	-1.18635	0.199932	-5.93375	2.96088e-09	1.32967e-07
ENSG00000198130	HIBCH	767.631	2.58803	1.37185	0.231435	5.92759	3.07406e-09	1.3773e-07
ENSG00000283674		81.6228	0.42205	-1.24451	0.209966	-5.92722	3.08104e-09	1.3773e-07
ENSG00000078725	BRINP1	143.475	2.61436	1.38646	0.234128	5.9218	3.18437e-09	1.42025e-07
ENSG00000163220	S100A9	127460	0.375956	-1.41136	0.238442	-5.91912	3.23677e-09	1.44033e-07
ENSG00000111802	TDP2	2577.78	0.435877	-1.19801	0.202655	-5.91156	3.3888e-09	1.50455e-07
ENSG00000176490	DIRAS1	42.9075	0.176973	-2.49839	0.423973	-5.89282	3.79664e-09	1.6818e-07
ENSG00000243284	VSIG8	20.1744	6.7752	2.76026	0.469181	5.88316	4.02512e-09	1.77897e-07
ENSG00000164733	CTSB	14318.6	0.352152	-1.50573	0.256114	-5.87914	4.12406e-09	1.81859e-07
ENSG00000117143	UAP1	1858.83	2.44163	1.28785	0.219084	5.87833	4.14437e-09	1.82343e-07
ENSG00000135917	SLC19A3	191.106	0.172404	-2.53613	0.431527	-5.87711	4.17489e-09	1.83273e-07
ENSG00000139324	TMTC3	3741.75	2.68804	1.42656	0.242832	5.87466	4.23718e-09	1.8559e-07
ENSG00000135218	CD36	5546.89	0.410123	-1.28587	0.218984	-5.872	4.30579e-09	1.88173e-07
ENSG00000248187		81.766	4.75699	2.25005	0.383802	5.86253	4.55859e-09	1.98777e-07
ENSG00000154957	ZNF18	220.323	1.70836	0.772614	0.132024	5.85205	4.85549e-09	2.11252e-07
ENSG00000286786		61.6325	4.79863	2.26262	0.386682	5.85137	4.87537e-09	2.11645e-07
ENSG00000136710	CCDC115	1273.47	1.67906	0.747656	0.127787	5.85082	4.89163e-09	2.1188e-07
ENSG00000105427	CNFN	10661.5	0.351866	-1.5069	0.2577	-5.84751	4.98995e-09	2.15661e-07
ENSG00000106258	CYP3A5	885.316	2.56358	1.35816	0.232317	5.84615	5.03094e-09	2.16883e-07
ENSG00000251491	OR7E28P	22.8317	30.9435	4.95157	0.847131	5.8451	5.06264e-09	2.16883e-07
ENSG00000122378	PRXL2A	4019.45	1.62732	0.702496	0.120172	5.84575	5.04296e-09	2.16883e-07
ENSG00000268628		64.6959	4.044	2.01578	0.344852	5.84535	5.05496e-09	2.16883e-07
ENSG00000267924		1116.57	0.13521	-2.88673	0.494101	-5.84238	5.14615e-09	2.19978e-07
ENSG00000151689	INPP1	466.75	1.74635	0.804346	0.137747	5.83928	5.24266e-09	2.23614e-07
ENSG00000151090	THRB	367.911	0.503415	-0.99018	0.169693	-5.83514	5.37465e-09	2.28744e-07
ENSG00000214193	SH3D21	465.224	0.348583	-1.52043	0.26069	-5.83232	5.46608e-09	2.3213e-07
ENSG00000163221	S100A12	295.477	0.208847	-2.25948	0.387498	-5.83095	5.5112e-09	2.33539e-07
ENSG00000154127	UBASH3B	225.071	0.465499	-1.10315	0.189217	-5.83007	5.54026e-09	2.34262e-07
ENSG00000131126	TEX101	122.33	3.91417	1.96871	0.337837	5.82738	5.63036e-09	2.37557e-07
ENSG00000107159	CA9	7.07647	0.00761882	-7.03622	1.21101	-5.8102	6.23986e-09	2.62706e-07
ENSG00000178573	MAF	1633.42	1.66341	0.734142	0.126381	5.80897	6.28577e-09	2.6407e-07
ENSG00000002587	HS3ST1	107.77	4.64691	2.21627	0.381732	5.80583	6.40464e-09	2.68486e-07
ENSG00000092036	HAUS4	179.485	1.8843	0.914026	0.157567	5.80087	6.59719e-09	2.75966e-07
ENSG00000160191	PDE9A	60.824	4.05494	2.01968	0.348215	5.8001	6.62758e-09	2.76645e-07
ENSG00000159842	ABR	811.296	1.53097	0.61445	0.106087	5.79193	6.95805e-09	2.8982e-07
ENSG00000198947	DMD	556.269	1.95573	0.967705	0.167138	5.78986	7.04466e-09	2.92803e-07
ENSG00000100030	MAPK1	2511.22	1.44091	0.526978	0.09108	5.78589	7.21315e-09	2.99169e-07
ENSG00000161267	BDH1	813.632	0.479947	-1.05905	0.183127	-5.78318	7.33036e-09	3.03387e-07
ENSG00000170542	SERPINB9	41.397	0.242018	-2.04681	0.354281	-5.77736	7.58806e-09	3.13388e-07
ENSG00000100433	KCNK10	234.244	2.01829	1.01314	0.175392	5.77641	7.63124e-09	3.14507e-07
ENSG00000154025	SLC5A10	49.7354	0.224372	-2.15603	0.373415	-5.77382	7.74919e-09	3.18696e-07
ENSG00000234964	FABP5P7	2207.36	0.589286	-0.762959	0.13222	-5.77035	7.91054e-09	3.24648e-07
ENSG00000083799	CYLD	1817.12	1.49351	0.578711	0.100364	5.76609	8.11317e-09	3.32266e-07
ENSG00000156113	KCNMA1	20.255	0.128078	-2.96491	0.514279	-5.76518	8.15697e-09	3.33361e-07
ENSG00000152661	GJA1	18378.1	0.408566	-1.29136	0.224148	-5.7612	8.35205e-09	3.4062e-07
ENSG00000124191	TOX2	58.3474	3.12348	1.64316	0.285335	5.75868	8.47727e-09	3.45007e-07
ENSG00000118263	KLF7	470.041	0.516468	-0.953248	0.166143	-5.73751	9.60808e-09	3.89406e-07
ENSG00000185303	SFTPA2	96.1271	4.54923	2.18562	0.38092	5.73775	9.59441e-09	3.89406e-07
ENSG00000130005	GAMT	716.165	2.23024	1.1572	0.201773	5.73515	9.74262e-09	3.94042e-07
ENSG00000116120	FARSB	2661.62	1.76508	0.819737	0.143037	5.73095	9.98696e-09	4.03089e-07
ENSG00000126233	SLURP1	3790.05	0.31787	-1.65349	0.288762	-5.72614	1.02742e-08	4.13829e-07
ENSG00000255198	SNHG9	98.1563	0.420296	-1.25052	0.218599	-5.72062	1.06139e-08	4.26631e-07
ENSG00000119711	ALDH6A1	115.914	1.92723	0.946529	0.165512	5.71879	1.07286e-08	4.30357e-07
ENSG00000250479	CHCHD10	330.176	2.26738	1.18103	0.206858	5.70935	1.13406e-08	4.53972e-07
ENSG00000287023		92.257	0.395163	-1.33948	0.23471	-5.70696	1.15012e-08	4.59462e-07
ENSG00000125398	SOX9	329.711	0.450214	-1.15132	0.201758	-5.70643	1.15371e-08	4.59955e-07
ENSG00000144040	SFXN5	276.194	1.66405	0.7347	0.128767	5.70563	1.15913e-08	4.61172e-07
ENSG00000046604	DSG2	474.761	0.479579	-1.06016	0.185904	-5.70272	1.17908e-08	4.68158e-07
ENSG00000138772	ANXA3	1344.67	0.42187	-1.24513	0.218509	-5.6983	1.21012e-08	4.78534e-07
ENSG00000133454	MYO18B	170.432	4.99043	2.31916	0.406989	5.69834	1.20976e-08	4.78534e-07
ENSG00000133116	KL	25.6582	25.7192	4.68477	0.822327	5.69697	1.21955e-08	4.81292e-07
ENSG00000100568	VTI1B	2143.7	1.32324	0.404076	0.0711276	5.681	1.33907e-08	5.27393e-07
ENSG00000205336	ADGRG1	1924.78	0.363573	-1.45968	0.257407	-5.67073	1.42194e-08	5.58905e-07
ENSG00000231969	MMADHC-DT	30.9178	3.33211	1.73644	0.306343	5.66827	1.44245e-08	5.6583e-07
ENSG00000034693	PEX3	2373.07	1.61141	0.688323	0.121519	5.66434	1.47595e-08	5.77811e-07
ENSG00000130487	KLHDC7B	32.5438	0.20485	-2.28736	0.404148	-5.6597	1.51636e-08	5.92441e-07
ENSG00000063854	HAGH	974.229	1.60757	0.684878	0.121247	5.64861	1.6175e-08	6.30387e-07
ENSG00000134333	LDHA	23021.8	0.597453	-0.743102	0.131561	-5.64835	1.61993e-08	6.30387e-07
ENSG00000162927	PUS10	587.78	2.10096	1.07105	0.189645	5.64765	1.62652e-08	6.3169e-07
ENSG00000181915	ADO	435.501	1.46548	0.551376	0.0977295	5.64185	1.68229e-08	6.52056e-07
ENSG00000075415	SLC25A3	7077.64	1.59306	0.671799	0.119195	5.63611	1.73935e-08	6.72835e-07
ENSG00000116260	QSOX1	1152.3	0.403056	-1.31095	0.232613	-5.63575	1.74303e-08	6.72926e-07
ENSG00000095303	PTGS1	517.749	0.382732	-1.38559	0.245898	-5.63483	1.7523e-08	6.75171e-07
ENSG00000108439	PNPO	382.216	1.85609	0.892269	0.15839	5.63335	1.76739e-08	6.79646e-07
ENSG00000253161	LINC01605	429.742	1.78006	0.831927	0.147799	5.62879	1.81478e-08	6.96498e-07
ENSG00000225431	LINC01671	56.3642	4.06342	2.02269	0.359576	5.62522	1.85276e-08	7.0968e-07
ENSG00000121957	GPSM2	1405.85	0.732583	-0.448937	0.0798145	-5.62475	1.85773e-08	7.10193e-07
ENSG00000128641	MYO1B	3018.36	0.595496	-0.747835	0.133162	-5.61599	1.95437e-08	7.45677e-07
ENSG00000003137	CYP26B1	37.0261	0.225807	-2.14684	0.382446	-5.61344	1.98338e-08	7.55268e-07
ENSG00000107201	RIGI	92.9336	2.74429	1.45643	0.259947	5.6028	2.10912e-08	8.01589e-07
ENSG00000134107	BHLHE40	1020.17	0.58092	-0.783588	0.139939	-5.5995	2.14973e-08	8.15438e-07
ENSG00000145014	TMEM44	100.899	0.483875	-1.04729	0.18705	-5.59902	2.15564e-08	8.16095e-07
ENSG00000137642	SORL1	1659.99	1.74861	0.806207	0.144307	5.58676	2.31339e-08	8.72979e-07
ENSG00000251320		39.391	0.242155	-2.046	0.36623	-5.58666	2.31483e-08	8.72979e-07
ENSG00000113578	FGF1	22.6756	0.206319	-2.27705	0.407707	-5.58502	2.33672e-08	8.79532e-07
ENSG00000174950	CD164L2	200.82	0.439781	-1.18514	0.212721	-5.57136	2.52766e-08	9.4922e-07
ENSG00000135604	STX11	93.6959	0.487375	-1.0369	0.186121	-5.57109	2.53158e-08	9.4922e-07
ENSG00000119125	GDA	2313.98	0.37275	-1.42372	0.255752	-5.5668	2.59453e-08	9.70962e-07
ENSG00000205542	TMSB4X	17078.1	0.537862	-0.894692	0.160981	-5.55774	2.73296e-08	1.02081e-06
ENSG00000109158	GABRA4	116.042	30.4435	4.92806	0.887157	5.55489	2.77785e-08	1.0356e-06
ENSG00000198515	CNGA1	169.217	2.62889	1.39445	0.251171	5.55181	2.82724e-08	1.052e-06
ENSG00000134259	NGF	22.058	0.179947	-2.47436	0.445843	-5.54984	2.8593e-08	1.06191e-06
ENSG00000174099	MSRB3	471.257	0.597433	-0.74315	0.134179	-5.53848	3.05108e-08	1.13098e-06
ENSG00000185112	FAM43A	337.096	0.252873	-1.98352	0.358173	-5.53787	3.06173e-08	1.13278e-06
ENSG00000143061	IGSF3	944.608	1.41482	0.500619	0.0904135	5.53699	3.07716e-08	1.13419e-06
ENSG00000154133	ROBO4	40.9078	0.245022	-2.02902	0.366428	-5.53729	3.07196e-08	1.13419e-06
ENSG00000214796	TUBA5P	64.9156	0.25245	-1.98593	0.358998	-5.53187	3.16834e-08	1.1656e-06
ENSG00000174007	CEP19	114.881	2.52526	1.33643	0.241872	5.52537	3.28795e-08	1.20733e-06
ENSG00000100985	MMP9	815.232	0.314402	-1.66932	0.302251	-5.52295	3.33349e-08	1.22176e-06
ENSG00000184731	FAM110C	982.24	1.39556	0.480842	0.0870897	5.52123	3.36642e-08	1.23152e-06
ENSG00000103528	SYT17	25.6541	4.22609	2.07932	0.376936	5.51638	3.46054e-08	1.26358e-06
ENSG00000153347	FAM81B	22.5594	43.5372	5.44418	0.98749	5.51315	3.52474e-08	1.28462e-06
ENSG00000116514	RNF19B	552.102	1.80493	0.851944	0.154696	5.50721	3.64567e-08	1.32622e-06
ENSG00000138463	SLC49A4	1094.55	1.70243	0.767599	0.139439	5.50492	3.69336e-08	1.34108e-06
ENSG00000006757	PNPLA4	774.383	1.56964	0.650433	0.118262	5.49991	3.79995e-08	1.37722e-06
ENSG00000177363	LRRN4CL	28.6848	0.123924	-3.01247	0.548137	-5.49583	3.88886e-08	1.40683e-06
ENSG00000166337	TAF10	315.736	1.75937	0.815062	0.148438	5.49094	3.99808e-08	1.44367e-06
ENSG00000089472	HEPH	43.1646	0.344019	-1.53944	0.280619	-5.48586	4.11468e-08	1.48303e-06
ENSG00000005469	CROT	1033.31	2.21075	1.14453	0.208682	5.48459	4.14438e-08	1.49098e-06
ENSG00000137563	GGH	11188.6	2.28534	1.19241	0.217543	5.48126	4.22317e-08	1.51654e-06
ENSG00000259479	SORD2P	62.2517	2.66062	1.41176	0.257616	5.4801	4.25087e-08	1.52368e-06
ENSG00000130222	GADD45G	252.811	3.02936	1.59901	0.291827	5.47932	4.2697e-08	1.52763e-06
ENSG00000261572		39.7998	0.216833	-2.20535	0.402737	-5.47589	4.35316e-08	1.55464e-06
ENSG00000133131	MORC4	1856.15	2.28041	1.18929	0.217361	5.47151	4.46213e-08	1.59065e-06
ENSG00000175040	CHST2	307.799	0.326089	-1.61666	0.295844	-5.46458	4.64016e-08	1.6511e-06
ENSG00000099139	PCSK5	33.6045	0.234322	-2.09344	0.38317	-5.46346	4.66938e-08	1.65848e-06
ENSG00000127329	PTPRB	49.8935	0.357711	-1.48313	0.271892	-5.45486	4.9012e-08	1.73766e-06
ENSG00000180638	SLC47A2	19.378	0.187079	-2.41828	0.44336	-5.45444	4.91281e-08	1.73862e-06
ENSG00000287059		49.6526	12.2611	3.61602	0.663004	5.454	4.92497e-08	1.73977e-06
ENSG00000164619	BMPER	44.0725	0.163549	-2.6122	0.479226	-5.45088	5.01212e-08	1.76418e-06
ENSG00000243137	PSG4	475.161	0.3406	-1.55385	0.285051	-5.45112	5.00534e-08	1.76418e-06
ENSG00000121691	CAT	11210.4	1.80816	0.854519	0.157001	5.44277	5.24583e-08	1.84312e-06
ENSG00000178172	SPINK6	679.138	2.44815	1.29169	0.237355	5.44202	5.26811e-08	1.84312e-06
ENSG00000146242	TPBG	1368.75	0.660324	-0.598754	0.110023	-5.44209	5.2658e-08	1.84312e-06
ENSG00000131462	TUBG1	735.744	0.496964	-1.00879	0.185377	-5.44181	5.27415e-08	1.84312e-06
ENSG00000266153		15.5238	71.4395	6.15865	1.1324	5.4386	5.37006e-08	1.87329e-06
ENSG00000227496		170.153	4.33036	2.11449	0.388897	5.43714	5.4142e-08	1.88532e-06
ENSG00000197249	SERPINA1	23.144	0.193161	-2.37213	0.436315	-5.43672	5.42693e-08	1.88639e-06
ENSG00000213904	LIPE-AS1	81.841	0.359242	-1.47697	0.272277	-5.42452	5.81102e-08	2.01631e-06
ENSG00000134242	PTPN22	126.359	0.187134	-2.41785	0.446562	-5.41438	6.15012e-08	2.13019e-06
ENSG00000068137	PLEKHH3	361.594	0.504394	-0.987377	0.182389	-5.41358	6.17768e-08	2.13595e-06
ENSG00000154059	IMPACT	1234.22	1.7593	0.815001	0.150628	5.4107	6.27797e-08	2.16679e-06
ENSG00000178695	KCTD12	256.348	2.04567	1.03257	0.191148	5.40195	6.59207e-08	2.27118e-06
ENSG00000010278	CD9	15314.3	1.67045	0.740238	0.137205	5.39514	6.84689e-08	2.3547e-06
ENSG00000204272	NBDY	1429.84	1.68317	0.751184	0.139241	5.39484	6.85858e-08	2.3547e-06
ENSG00000118418	HMGN3	1904.59	1.88178	0.912099	0.169085	5.39432	6.87817e-08	2.35728e-06
ENSG00000175895	PLEKHF2	848.06	1.68432	0.752165	0.139649	5.3861	7.20009e-08	2.46329e-06
ENSG00000159128	IFNGR2	3404.76	1.56928	0.650103	0.12086	5.37895	7.49196e-08	2.55585e-06
ENSG00000229267	SNHG31	32.9019	5.01927	2.32748	0.43271	5.37884	7.4968e-08	2.55585e-06
ENSG00000012660	ELOVL5	2307.65	1.80365	0.850917	0.158256	5.37683	7.581e-08	2.57556e-06
ENSG00000137440	FGFBP1	7585	0.406384	-1.29908	0.241603	-5.37694	7.5762e-08	2.57556e-06
ENSG00000166033	HTRA1	1702.62	0.58328	-0.77774	0.144658	-5.37639	7.5994e-08	2.57733e-06
ENSG00000205363	INSYN1	80.8014	2.56663	1.35987	0.253322	5.36816	7.95443e-08	2.69306e-06
ENSG00000155066	PROM2	1251.54	0.489297	-1.03122	0.192317	-5.36207	8.22751e-08	2.7807e-06
ENSG00000148303	RPL7A	43118.9	1.41497	0.500766	0.0934029	5.36136	8.25988e-08	2.78682e-06
ENSG00000158825	CDA	1796.44	0.406937	-1.29712	0.242032	-5.3593	8.35473e-08	2.81396e-06
ENSG00000104611	SH2D4A	586.92	0.54985	-0.862891	0.161173	-5.35383	8.61135e-08	2.8954e-06
ENSG00000135929	CYP27A1	25.8505	0.306198	-1.70746	0.319078	-5.35124	8.73547e-08	2.93194e-06
ENSG00000184349	EFNA5	146.215	0.583508	-0.777176	0.145241	-5.35094	8.75005e-08	2.93194e-06
ENSG00000139192	TAPBPL	94.8738	1.93163	0.949816	0.177781	5.34262	9.16122e-08	3.06446e-06
ENSG00000112877	CEP72	107.977	1.83014	0.87195	0.163235	5.3417	9.20813e-08	3.07489e-06
ENSG00000236039	LINC02889	37.3016	5.20721	2.38051	0.445727	5.34073	9.25725e-08	3.08601e-06
ENSG00000158815	FGF17	52.213	9.05696	3.17903	0.595547	5.33799	9.39809e-08	3.12763e-06
ENSG00000239893	ZNF736P9Y	159.408	0.368915	-1.43864	0.26953	-5.33758	9.41955e-08	3.12944e-06
ENSG00000107897	ACBD5	896.664	1.51448	0.59882	0.11221	5.33659	9.47109e-08	3.13964e-06
ENSG00000137269	LRRC1	699.565	1.39458	0.479826	0.0899162	5.33637	9.48242e-08	3.13964e-06
ENSG00000136235	GPNMB	38633.2	2.00006	1.00004	0.18749	5.33385	9.61495e-08	3.17814e-06
ENSG00000108924	HLF	36.1956	0.385564	-1.37496	0.258179	-5.3256	1.00618e-07	3.32024e-06
ENSG00000224897	POT1-AS1	31.3556	5.3196	2.41132	0.452819	5.32512	1.00884e-07	3.3234e-06
ENSG00000082996	RNF13	1600	1.65391	0.725884	0.136341	5.32404	1.01486e-07	3.33758e-06
ENSG00000277013	SUNO1	49.1963	0.357361	-1.48454	0.27888	-5.32324	1.01937e-07	3.34677e-06
ENSG00000108262	GIT1	511.698	1.87455	0.906544	0.170492	5.31721	1.0537e-07	3.45369e-06
ENSG00000132357	CARD6	275.398	0.626877	-0.673745	0.126764	-5.31494	1.0669e-07	3.48019e-06
ENSG00000156049	GNA14	39.734	0.0572319	-4.12704	0.776495	-5.31496	1.06681e-07	3.48019e-06
ENSG00000136514	RTP4	37.3724	6.09555	2.60776	0.490671	5.31467	1.06848e-07	3.48019e-06
ENSG00000236924		12.2377	65.7819	6.03962	1.13642	5.3146	1.06891e-07	3.48019e-06
ENSG00000091844	RGS17	112.422	0.456447	-1.13148	0.213052	-5.31083	1.09125e-07	3.54701e-06
ENSG00000166046	TCP11L2	697.715	0.323001	-1.63039	0.307159	-5.30796	1.10858e-07	3.59735e-06
ENSG00000140740	UQCRC2	5632.93	1.35574	0.439084	0.0827537	5.30591	1.12111e-07	3.63197e-06
ENSG00000138061	CYP1B1	234.672	2.5299	1.33908	0.252508	5.30311	1.13846e-07	3.68209e-06
ENSG00000163104	SMARCAD1	1815.93	2.18708	1.12901	0.212929	5.30227	1.14371e-07	3.69295e-06
ENSG00000170312	CDK1	214.41	2.25108	1.17062	0.220909	5.2991	1.16378e-07	3.75155e-06
ENSG00000213930	GALT	442.903	1.52797	0.611613	0.11558	5.29169	1.2119e-07	3.89383e-06
ENSG00000131746	TNS4	2834.43	1.91803	0.939622	0.177557	5.29195	1.21016e-07	3.89383e-06
ENSG00000109452	INPP4B	674.46	0.52551	-0.92821	0.175595	-5.28608	1.24967e-07	4.00857e-06
ENSG00000168386	FILIP1L	2256.5	0.525488	-0.928271	0.175632	-5.28532	1.25484e-07	4.01858e-06
ENSG00000163444	TMEM183A	1855.09	1.42319	0.509133	0.0963824	5.28243	1.27481e-07	4.07584e-06
ENSG00000166387	PPFIBP2	1269.89	1.57905	0.659058	0.124895	5.2769	1.31385e-07	4.19379e-06
ENSG00000173530	TNFRSF10D	375.215	0.553237	-0.854031	0.161981	-5.27242	1.34634e-07	4.29048e-06
ENSG00000123179	EBPL	907.325	1.93336	0.951112	0.180709	5.26321	1.41559e-07	4.48195e-06
ENSG00000164308	ERAP2	536.657	1.98584	0.989751	0.188035	5.26365	1.4122e-07	4.48195e-06
ENSG00000213859	KCTD11	557.599	0.360575	-1.47163	0.279602	-5.26331	1.41486e-07	4.48195e-06
ENSG00000161955	TNFSF13	33.9032	3.69342	1.88496	0.358121	5.26346	1.41369e-07	4.48195e-06
ENSG00000137872	SEMA6D	172.857	2.23188	1.15826	0.220095	5.26256	1.42061e-07	4.49056e-06
ENSG00000244122	UGT1A7	54.5009	3.75267	1.90792	0.362927	5.25702	1.46407e-07	4.62044e-06
ENSG00000133943	DGLUCY	256.938	1.46953	0.555359	0.105677	5.25523	1.47839e-07	4.65812e-06
ENSG00000057704	TMCC3	385.26	0.597141	-0.743857	0.141774	-5.24677	1.54791e-07	4.86931e-06
ENSG00000180263	FGD6	926.033	1.84342	0.882384	0.16821	5.24572	1.5567e-07	4.88909e-06
ENSG00000204936	CD177	249.914	2.85367	1.51282	0.288542	5.24299	1.57999e-07	4.95426e-06
ENSG00000196805	SPRR2B	2239.15	0.325948	-1.61729	0.308525	-5.242	1.58842e-07	4.97272e-06
ENSG00000169860	P2RY1	612.446	2.03764	1.0269	0.195926	5.24126	1.59481e-07	4.98474e-06
ENSG00000171155	C1GALT1C1	494.831	2.49347	1.31816	0.251662	5.2378	1.62502e-07	5.07104e-06
ENSG00000117036	ETV3	864.794	1.39843	0.483805	0.0923956	5.23623	1.63891e-07	5.10482e-06
ENSG00000120594	PLXDC2	2930.36	0.530194	-0.915407	0.17483	-5.23599	1.64107e-07	5.10482e-06
ENSG00000111885	MAN1A1	326.726	0.473718	-1.0779	0.205891	-5.23531	1.64709e-07	5.11541e-06
ENSG00000138496	PARP9	415.15	2.12321	1.08624	0.207665	5.23075	1.68821e-07	5.23479e-06
ENSG00000159167	STC1	25.0591	0.0816987	-3.61354	0.690875	-5.23038	1.69159e-07	5.23695e-06
ENSG00000103365	GGA2	552.517	1.50231	0.58718	0.112291	5.22909	1.70342e-07	5.26525e-06
ENSG00000164825	DEFB1	651.203	0.427409	-1.22631	0.234535	-5.22868	1.7072e-07	5.26859e-06
ENSG00000101057	MYBL2	71.0346	2.60174	1.37948	0.264171	5.22191	1.77091e-07	5.45659e-06
ENSG00000165029	ABCA1	513.31	0.527089	-0.923883	0.177007	-5.21946	1.7945e-07	5.51188e-06
ENSG00000188313	PLSCR1	846.944	2.12409	1.08685	0.208229	5.21946	1.79442e-07	5.51188e-06
ENSG00000168209	DDIT4	3181.67	0.538122	-0.893995	0.171306	-5.2187	1.80182e-07	5.52567e-06
ENSG00000230990		35.5593	0.301531	-1.72962	0.331455	-5.21828	1.80595e-07	5.52966e-06
ENSG00000138944	SHISAL1	27.2539	0.224879	-2.15278	0.412646	-5.21701	1.81833e-07	5.55886e-06
ENSG00000157617	C2CD2	520.95	0.393218	-1.3466	0.258146	-5.21643	1.824e-07	5.56748e-06
ENSG00000150054	MPP7	2242.05	1.73238	0.792759	0.152073	5.21301	1.858e-07	5.6624e-06
ENSG00000156973	PDE6D	821.988	2.06804	1.04826	0.201181	5.21056	1.88275e-07	5.72889e-06
ENSG00000129757	CDKN1C	70.4467	0.298227	-1.74552	0.335164	-5.20795	1.90935e-07	5.80079e-06
ENSG00000145934	TENM2	1982.29	2.13063	1.09128	0.209614	5.20612	1.9283e-07	5.84927e-06
ENSG00000147614	ATP6V0D2	20.7023	4.56633	2.19103	0.421339	5.20017	1.9911e-07	6.0304e-06
ENSG00000170379	TCAF2	147.03	2.19834	1.13641	0.218743	5.1952	2.04501e-07	6.18409e-06
ENSG00000136861	CDK5RAP2	1136.59	1.57436	0.654767	0.126078	5.19334	2.06555e-07	6.23656e-06
ENSG00000164039	BDH2	778.712	1.76209	0.817284	0.157661	5.1838	2.17412e-07	6.55424e-06
ENSG00000057294	PKP2	371.056	2.3119	1.20908	0.233339	5.18163	2.19953e-07	6.62061e-06
ENSG00000164258	NDUFS4	1563.17	1.58024	0.660141	0.12742	5.18084	2.20891e-07	6.63863e-06
ENSG00000248740	LINC02428	105.391	0.363216	-1.4611	0.282043	-5.18042	2.2139e-07	6.64339e-06
ENSG00000234787	LINC00458	16.2604	20.0186	4.32327	0.834693	5.17947	2.22514e-07	6.66689e-06
ENSG00000107679	PLEKHA1	1417.78	1.48942	0.574751	0.111031	5.17647	2.2612e-07	6.76456e-06
ENSG00000089685	BIRC5	119.774	2.357	1.23695	0.239054	5.17436	2.28689e-07	6.83096e-06
ENSG00000123496	IL13RA2	188.83	9.65218	3.27085	0.632205	5.17372	2.29477e-07	6.84401e-06
ENSG00000096092	TMEM14A	227.021	0.637123	-0.650357	0.125751	-5.1718	2.31846e-07	6.90413e-06
ENSG00000134291	TMEM106C	2043.41	1.4616	0.547553	0.105957	5.16767	2.37034e-07	7.04789e-06
ENSG00000102886	GDPD3	464.656	0.317415	-1.65556	0.320586	-5.16415	2.41532e-07	7.17071e-06
ENSG00000106066	CPVL	28.6191	0.225201	-2.15071	0.41737	-5.15301	2.56333e-07	7.58707e-06
ENSG00000211807	TRAV26-1	14.9043	17.1597	4.10095	0.795798	5.15326	2.56002e-07	7.58707e-06
ENSG00000102934	PLLP	278.29	1.74366	0.802122	0.155689	5.15209	2.57596e-07	7.60142e-06
ENSG00000121060	TRIM25	1009.72	0.385483	-1.37526	0.266931	-5.15212	2.57557e-07	7.60142e-06
ENSG00000133935	ERG28	2664.3	1.5847	0.664207	0.129026	5.14787	2.6346e-07	7.76272e-06
ENSG00000138180	CEP55	132.723	2.51077	1.32813	0.258026	5.14727	2.64299e-07	7.77572e-06
ENSG00000173727	FAUP4	256.715	0.424801	-1.23514	0.240324	-5.13948	2.75497e-07	8.09298e-06
ENSG00000123124	WWP1	1942.71	1.55838	0.640046	0.124543	5.13915	2.75985e-07	8.09514e-06
ENSG00000138814	PPP3CA	371.829	0.599022	-0.739319	0.143969	-5.13529	2.81716e-07	8.25087e-06
ENSG00000092199	HNRNPC	10062.7	1.32004	0.40058	0.0780611	5.13162	2.87253e-07	8.40043e-06
ENSG00000106366	SERPINE1	1159.5	0.200323	-2.3196	0.452049	-5.1313	2.87742e-07	8.40215e-06
ENSG00000165806	CASP7	731.822	1.93572	0.95287	0.185755	5.12971	2.90186e-07	8.46089e-06
ENSG00000179059	ZFP42	84.295	0.357724	-1.48308	0.289153	-5.12906	2.91198e-07	8.47773e-06
ENSG00000135472	FAIM2	21.38	0.0516413	-4.27533	0.833852	-5.12721	2.9407e-07	8.53588e-06
ENSG00000160145	KALRN	100.414	3.65632	1.87039	0.364789	5.12733	2.93874e-07	8.53588e-06
ENSG00000106524	ANKMY2	395.4	1.81147	0.857159	0.167239	5.12537	2.9696e-07	8.60698e-06
ENSG00000137573	SULF1	200.817	2.0415	1.02963	0.200925	5.12444	2.9842e-07	8.6365e-06
ENSG00000156467	UQCRB	5691.91	1.49595	0.581059	0.113432	5.12252	3.01473e-07	8.71195e-06
ENSG00000135390	ATP5MC2	3473.5	1.48688	0.572287	0.111799	5.11889	3.07334e-07	8.86821e-06
ENSG00000235978		45.1106	0.351056	-1.51023	0.29523	-5.11544	3.13018e-07	9.01889e-06
ENSG00000048342	CC2D2A	134.546	0.518467	-0.947676	0.185294	-5.11445	3.14656e-07	9.05272e-06
ENSG00000101294	HM13	1773.55	0.697461	-0.519815	0.101671	-5.11274	3.17526e-07	9.12187e-06
ENSG00000151746	BICD1	98.6972	0.326687	-1.61402	0.315736	-5.11192	3.18902e-07	9.13452e-06
ENSG00000079215	SLC1A3	181.985	0.449654	-1.15311	0.225573	-5.11193	3.18883e-07	9.13452e-06
ENSG00000078114	NEBL	1362.75	0.518706	-0.947011	0.18531	-5.1104	3.21479e-07	9.19487e-06
ENSG00000110031	LPXN	194.421	0.385166	-1.37645	0.26936	-5.11007	3.22034e-07	9.19728e-06
ENSG00000121858	TNFSF10	4473.19	1.50335	0.588185	0.115178	5.10677	3.27716e-07	9.34589e-06
ENSG00000138029	HADHB	8847.17	1.85034	0.887791	0.173989	5.10257	3.35079e-07	9.54193e-06
ENSG00000183576	SETD3	1371.45	1.28155	0.357888	0.0701509	5.10169	3.36633e-07	9.57224e-06
ENSG00000135926	TMBIM1	8320.32	1.78395	0.835072	0.164199	5.08573	3.6622e-07	1.03984e-05
ENSG00000119929	CUTC	445.486	1.49008	0.575392	0.11342	5.07311	3.91356e-07	1.1096e-05
ENSG00000287052		11.1367	0.116187	-3.10548	0.612682	-5.06867	4.00606e-07	1.13418e-05
ENSG00000109654	TRIM2	745.476	0.534591	-0.903492	0.178331	-5.06638	4.05447e-07	1.14623e-05
ENSG00000085117	CD82	847.169	0.526903	-0.924391	0.182931	-5.05321	4.34441e-07	1.22642e-05
ENSG00000233321	LINC02669	37.5448	0.299272	-1.74047	0.344545	-5.05151	4.38339e-07	1.23564e-05
ENSG00000162641	AKNAD1	21.5504	0.288026	-1.79573	0.35565	-5.04915	4.43786e-07	1.24919e-05
ENSG00000171848	RRM2	210.798	2.05714	1.04064	0.206403	5.04179	4.61209e-07	1.29636e-05
ENSG00000188906	LRRK2	476.805	2.20419	1.14025	0.226176	5.04143	4.62078e-07	1.29694e-05
ENSG00000130414	NDUFA10	2868.61	1.27948	0.355559	0.070552	5.03967	4.6633e-07	1.307e-05
ENSG00000132915	PDE6A	16.724	9.24029	3.20794	0.637232	5.03418	4.79903e-07	1.34311e-05
ENSG00000108448	TRIM16L	254.094	1.88968	0.91814	0.182415	5.03325	4.82238e-07	1.34771e-05
ENSG00000214013	GANC	545.798	1.4619	0.547847	0.10887	5.03213	4.85071e-07	1.35369e-05
ENSG00000102893	PHKB	1422.53	1.67699	0.745876	0.148296	5.02966	4.91359e-07	1.36929e-05
ENSG00000055163	CYFIP2	376.902	0.352304	-1.50511	0.299311	-5.02857	4.94145e-07	1.37509e-05
ENSG00000104427	ZC2HC1A	279.253	2.3829	1.25272	0.249135	5.02827	4.94934e-07	1.37533e-05
ENSG00000204866	IGFL2	4634.25	0.571552	-0.807043	0.160617	-5.02464	5.0439e-07	1.39961e-05
ENSG00000172156	CCL11	27.4815	16.42	4.03738	0.803608	5.02407	5.05871e-07	1.40173e-05
ENSG00000110435	PDHX	690.012	1.47748	0.563142	0.112107	5.02323	5.08084e-07	1.40388e-05
ENSG00000081320	STK17B	496.246	1.62377	0.699345	0.139217	5.02342	5.07582e-07	1.40388e-05
ENSG00000185640	KRT79	492.327	0.0447842	-4.48087	0.892786	-5.01897	5.19492e-07	1.43337e-05
ENSG00000138670	RASGEF1B	327.379	0.42144	-1.2466	0.248396	-5.0186	5.20488e-07	1.4341e-05
ENSG00000173848	NET1	1277.78	0.649776	-0.621986	0.123947	-5.01818	5.21636e-07	1.43523e-05
ENSG00000166535	A2ML1	15046.8	0.526294	-0.926058	0.184564	-5.01755	5.2335e-07	1.43591e-05
ENSG00000231233	CFAP58-DT	40.5736	0.310257	-1.68846	0.336505	-5.01765	5.23068e-07	1.43591e-05
ENSG00000111817	DSE	1608.82	1.76291	0.817959	0.163115	5.01461	5.31404e-07	1.45596e-05
ENSG00000185291	IL3RA	57.9494	2.54071	1.34523	0.268559	5.00907	5.46936e-07	1.49641e-05
ENSG00000216588	IGSF23	25.2882	0.283072	-1.82076	0.364253	-4.99861	5.77444e-07	1.57767e-05
ENSG00000283554	LINC02341	25.9021	4.75718	2.25011	0.450237	4.99761	5.80462e-07	1.58371e-05
ENSG00000203685	STUM	135.113	3.11466	1.63908	0.328243	4.99349	5.92988e-07	1.61309e-05
ENSG00000121406	ZNF549	243.324	2.1931	1.13297	0.2269	4.99325	5.93709e-07	1.61309e-05
ENSG00000224984		58.9931	0.402245	-1.31385	0.263103	-4.99367	5.92413e-07	1.61309e-05
ENSG00000085433	WDR47	1441.64	1.61081	0.687786	0.137773	4.99218	5.97031e-07	1.61986e-05
ENSG00000164393	ADGRF2	55.7176	0.371724	-1.4277	0.286094	-4.9903	6.02847e-07	1.63337e-05
ENSG00000101850	GPR143	34.7177	3.03339	1.60093	0.321236	4.98366	6.23936e-07	1.68817e-05
ENSG00000214514	KRT42P	67.3785	0.39504	-1.33993	0.268948	-4.98212	6.28911e-07	1.69778e-05
ENSG00000114638	UPK1B	300.608	0.323339	-1.62888	0.326952	-4.98202	6.29227e-07	1.69778e-05
ENSG00000085511	MAP3K4	348.344	0.634593	-0.656096	0.131707	-4.9815	6.30944e-07	1.70007e-05
ENSG00000147408	CSGALNACT1	187.523	0.361687	-1.46719	0.294563	-4.9809	6.32885e-07	1.70061e-05
ENSG00000230943	LINC02541	352.973	1.7469	0.804796	0.161573	4.98101	6.32544e-07	1.70061e-05
ENSG00000108960	MMD	300.749	1.82155	0.865167	0.173734	4.97985	6.36348e-07	1.70522e-05
ENSG00000137266	SLC22A23	669.666	0.54665	-0.87131	0.174965	-4.97992	6.36102e-07	1.70522e-05
ENSG00000258279	LINC00592	134.347	0.25476	-1.97279	0.396278	-4.97829	6.41482e-07	1.71488e-05
ENSG00000158806	NPM2	72.5711	6.9178	2.79031	0.560504	4.97822	6.41708e-07	1.71488e-05
ENSG00000177679	SRRM3	158.857	0.381016	-1.39208	0.279697	-4.97709	6.45465e-07	1.72256e-05
ENSG00000165804	ZNF219	1019.27	1.72219	0.784244	0.157586	4.97662	6.47036e-07	1.7244e-05
ENSG00000037637	FBXO42	522.539	0.502918	-0.991604	0.19927	-4.97617	6.48543e-07	1.72606e-05
ENSG00000242110	AMACR	307.514	0.253711	-1.97874	0.397815	-4.97402	6.55773e-07	1.74293e-05
ENSG00000197771	MCMBP	941.266	1.35825	0.441754	0.0888454	4.97216	6.62094e-07	1.75734e-05
ENSG00000180113	TDRD6	34.8795	0.351401	-1.50881	0.30366	-4.96876	6.73834e-07	1.78607e-05
ENSG00000173581	CCDC106	159.028	2.03681	1.02631	0.206741	4.96423	6.89739e-07	1.82575e-05
ENSG00000181790	ADGRB1	15.3651	0.147042	-2.7657	0.557163	-4.96389	6.90956e-07	1.8265e-05
ENSG00000168724	DNAJC21	569.594	1.41452	0.500309	0.100799	4.96341	6.9265e-07	1.8285e-05
ENSG00000136888	ATP6V1G1	8729.24	1.60867	0.685867	0.138269	4.96038	7.03557e-07	1.85115e-05
ENSG00000129197	RPAIN	888.5	1.42302	0.508951	0.102598	4.96063	7.02638e-07	1.85115e-05
ENSG00000119335	SET	5036.46	1.37714	0.461674	0.093075	4.96024	7.04072e-07	1.85115e-05
ENSG00000116133	DHCR24	4934.25	0.43978	-1.18515	0.239033	-4.9581	7.11874e-07	1.86915e-05
ENSG00000173338	KCNK7	258.963	1.87093	0.903756	0.182297	4.9576	7.13689e-07	1.8714e-05
ENSG00000170502	NUDT9	1200.61	1.56624	0.647304	0.130617	4.95576	7.20475e-07	1.88666e-05
ENSG00000136280	CCM2	929.416	1.84566	0.884136	0.178417	4.95546	7.21601e-07	1.88708e-05
ENSG00000145819	ARHGAP26	317.547	0.474266	-1.07623	0.21728	-4.9532	7.30014e-07	1.90407e-05
ENSG00000117155	SSX2IP	325.325	2.07775	1.05502	0.212999	4.95319	7.30049e-07	1.90407e-05
ENSG00000229925		9.67976	0.12941	-2.94998	0.595747	-4.95174	7.35542e-07	1.91584e-05
ENSG00000111647	BLTP3B	739.548	1.57734	0.65749	0.132839	4.94954	7.43874e-07	1.93239e-05
ENSG00000140395	SKIC8	1980.54	1.64187	0.715338	0.144522	4.94969	7.43299e-07	1.93239e-05
ENSG00000113532	ST8SIA4	51.1896	0.186718	-2.42107	0.489182	-4.94922	7.45117e-07	1.93305e-05
ENSG00000152256	PDK1	268.982	0.618044	-0.694218	0.140522	-4.94028	7.80116e-07	2.02116e-05
ENSG00000073910	FRY	380.735	0.428858	-1.22143	0.247325	-4.93856	7.87007e-07	2.03631e-05
ENSG00000144827	ABHD10	417.211	1.77466	0.827539	0.167637	4.9365	7.9537e-07	2.05523e-05
ENSG00000184502	GAST	113.11	3.24377	1.69767	0.34408	4.93394	8.05861e-07	2.07959e-05
ENSG00000124134	KCNS1	52.8173	0.143503	-2.80085	0.567711	-4.93358	8.0734e-07	2.08066e-05
ENSG00000026508	CD44	24605.3	1.75477	0.811285	0.164605	4.92867	8.27932e-07	2.12811e-05
ENSG00000111206	FOXM1	54.4446	2.20443	1.14041	0.23138	4.92871	8.27726e-07	2.12811e-05
ENSG00000217801		27.1059	0.282129	-1.82557	0.370431	-4.92824	8.29742e-07	2.12996e-05
ENSG00000167081	PBX3	412.621	1.41877	0.504636	0.102525	4.92207	8.56329e-07	2.19533e-05
ENSG00000160888	IER2	374.608	0.485596	-1.04217	0.211748	-4.92174	8.57768e-07	2.19613e-05
ENSG00000108379	WNT3	54.9322	3.79612	1.92452	0.391181	4.91978	8.66399e-07	2.21533e-05
ENSG00000134265	NAPG	1144.31	1.5047	0.589477	0.119855	4.91825	8.73203e-07	2.22981e-05
ENSG00000116016	EPAS1	1242.82	0.620617	-0.688224	0.139992	-4.91617	8.82555e-07	2.25074e-05
ENSG00000143546	S100A8	63409.4	0.434983	-1.20097	0.244328	-4.91541	8.85979e-07	2.25653e-05
ENSG00000198948	MFAP3L	1169.58	0.369091	-1.43795	0.292563	-4.91501	8.87796e-07	2.25822e-05
ENSG00000134762	DSC3	7725.94	1.81766	0.862085	0.175484	4.91263	8.98635e-07	2.28281e-05
ENSG00000125675	GRIA3	208.024	0.48105	-1.05574	0.214975	-4.91099	9.06156e-07	2.29893e-05
ENSG00000140876	NUDT7	63.2736	2.83044	1.50102	0.305687	4.91034	9.09196e-07	2.30365e-05
ENSG00000128045	RASL11B	17.903	7.37791	2.88321	0.587479	4.90777	9.21195e-07	2.33103e-05
ENSG00000118557	PMFBP1	87.8479	0.326415	-1.61522	0.329236	-4.90596	9.29726e-07	2.34957e-05
ENSG00000137996	RTCA	956.36	1.71782	0.780577	0.159155	4.90452	9.36554e-07	2.36377e-05
ENSG00000239264	TXNDC5	289.262	2.36031	1.23898	0.252726	4.90246	9.46452e-07	2.38567e-05
ENSG00000184351	KRTAP19-1	29.706	0.147525	-2.76097	0.563259	-4.90177	9.49748e-07	2.39089e-05
ENSG00000127328	RAB3IP	981.742	1.58626	0.665631	0.135821	4.90081	9.54435e-07	2.3996e-05
ENSG00000237166	LINC01792	32.4158	0.176871	-2.49923	0.510305	-4.89752	9.7056e-07	2.437e-05
ENSG00000143536	CRNN	1871.38	3.28139	1.71431	0.350057	4.89723	9.71991e-07	2.43746e-05
ENSG00000188186	LAMTOR4	2428.48	1.93911	0.955395	0.195159	4.89546	9.8074e-07	2.45625e-05
ENSG00000071205	ARHGAP10	563.49	1.4303	0.516321	0.105485	4.89473	9.8439e-07	2.45869e-05
ENSG00000162627	SNX7	1259.6	1.99928	0.999479	0.204191	4.89483	9.83912e-07	2.45869e-05
ENSG00000167695	TLCD3A	404.983	1.4333	0.519341	0.106107	4.89451	9.85491e-07	2.45869e-05
ENSG00000126803	HSPA2	816.109	0.30695	-1.70392	0.348693	-4.8866	1.02595e-06	2.55636e-05
ENSG00000136819	C9orf78	1273.42	1.34252	0.424939	0.0869786	4.88556	1.03137e-06	2.56659e-05
ENSG00000005243	COPZ2	263.394	2.02108	1.01512	0.20818	4.87619	1.08156e-06	2.68486e-05
ENSG00000204370	SDHD	1594.73	1.70736	0.771769	0.158274	4.87617	1.08164e-06	2.68486e-05
ENSG00000140015	KCNH5	14.0088	0.159019	-2.65273	0.544095	-4.87549	1.08539e-06	2.69075e-05
ENSG00000151468	CCDC3	195.374	2.57799	1.36625	0.280481	4.87108	1.10989e-06	2.74452e-05
ENSG00000103089	FA2H	52.0448	0.187618	-2.41413	0.495599	-4.87113	1.1096e-06	2.74452e-05
ENSG00000185880	TRIM69	1243.54	2.11612	1.08142	0.222063	4.86988	1.11666e-06	2.75777e-05
ENSG00000165323	FAT3	9.27963	0.160303	-2.64112	0.542652	-4.86707	1.13267e-06	2.79378e-05
ENSG00000147650	LRP12	634.296	1.60248	0.680305	0.13981	4.86592	1.13925e-06	2.80647e-05
ENSG00000187098	MITF	222.132	0.363733	-1.45905	0.300022	-4.86314	1.15538e-06	2.83903e-05
ENSG00000048471	SNX29	324.433	0.425915	-1.23136	0.253191	-4.86337	1.15404e-06	2.83903e-05
ENSG00000092439	TRPM7	2046.25	2.00976	1.00702	0.207112	4.86221	1.16084e-06	2.84888e-05
ENSG00000140307	GTF2A2	2032.54	1.69465	0.760988	0.15663	4.85851	1.18274e-06	2.89897e-05
ENSG00000179818	PCBP1-AS1	225.833	0.336012	-1.57342	0.323865	-4.85824	1.18434e-06	2.89926e-05
ENSG00000089486	CDIP1	593.27	1.8713	0.904043	0.186336	4.85168	1.22418e-06	2.99304e-05
ENSG00000136237	RAPGEF5	90.5734	0.464735	-1.10552	0.227977	-4.84927	1.23918e-06	3.02592e-05
ENSG00000103253	HAGHL	216.005	1.57593	0.656202	0.135411	4.84601	1.25967e-06	3.06829e-05
ENSG00000160285	LSS	2475.29	1.49142	0.576686	0.118998	4.8462	1.25849e-06	3.06829e-05
ENSG00000085741	WNT11	25.0652	0.258284	-1.95297	0.403052	-4.84545	1.26327e-06	3.07322e-05
ENSG00000035115	SH3YL1	1106.07	1.5202	0.604264	0.124879	4.83878	1.30637e-06	3.17412e-05
ENSG00000161542	PRPSAP1	358.727	1.41375	0.499523	0.103239	4.8385	1.3082e-06	3.17461e-05
ENSG00000139344	AMDHD1	355.55	1.85871	0.894302	0.184887	4.83701	1.31806e-06	3.19251e-05
ENSG00000145632	PLK2	7844.48	1.3948	0.48006	0.0992496	4.83689	1.31884e-06	3.19251e-05
ENSG00000164465	DCBLD1	325.154	0.518113	-0.948661	0.196184	-4.83556	1.32773e-06	3.21006e-05
ENSG00000237101		178.312	0.22871	-2.12841	0.440529	-4.83148	1.35519e-06	3.27239e-05
ENSG00000130312	MRPL34	661.803	1.60689	0.684268	0.141638	4.83111	1.35776e-06	3.27455e-05
ENSG00000125538	IL1B	82.7549	0.252303	-1.98677	0.411484	-4.82831	1.37699e-06	3.31684e-05
ENSG00000139291	TMEM19	854.673	1.66257	0.733415	0.152007	4.82489	1.40083e-06	3.3701e-05
ENSG00000153208	MERTK	51.4207	0.428163	-1.22377	0.253852	-4.82079	1.4299e-06	3.43388e-05
ENSG00000101000	PROCR	1137.4	1.49066	0.575956	0.119477	4.82066	1.43086e-06	3.43388e-05
ENSG00000258947	TUBB3	24.586	0.272437	-1.87601	0.389287	-4.81908	1.44223e-06	3.45694e-05
ENSG00000131019	ULBP3	39.3736	0.456438	-1.13151	0.235027	-4.81438	1.47658e-06	3.53492e-05
ENSG00000138356	AOX1	106.475	0.424569	-1.23593	0.256782	-4.81315	1.48572e-06	3.55246e-05
ENSG00000168743	NPNT	53.7877	2.87299	1.52255	0.316445	4.81142	1.49865e-06	3.57898e-05
ENSG00000204175	GPRIN2	256.284	1.90709	0.931373	0.193725	4.80772	1.52664e-06	3.64139e-05
ENSG00000205730	ITPRIPL2	298.832	1.87619	0.907805	0.188842	4.80722	1.53045e-06	3.64601e-05
ENSG00000076716	GPC4	44.824	0.403416	-1.30966	0.272474	-4.80654	1.53565e-06	3.65396e-05
ENSG00000233901	LINC01503	335.292	0.674551	-0.568	0.118185	-4.80604	1.5395e-06	3.65865e-05
ENSG00000204381	LAYN	229.791	1.79548	0.844367	0.175805	4.80287	1.56407e-06	3.71252e-05
ENSG00000119862	LGALSL	2565.49	0.442572	-1.17602	0.244927	-4.80149	1.57489e-06	3.73368e-05
ENSG00000184185	KCNJ12	22.3586	3.21837	1.68633	0.351235	4.80115	1.57758e-06	3.73551e-05
ENSG00000108950	FAM20A	21.9948	0.230225	-2.11888	0.441576	-4.79846	1.59893e-06	3.7815e-05
ENSG00000115363	EVA1A	459.142	2.1272	1.08896	0.227086	4.79535	1.62394e-06	3.836e-05
ENSG00000075223	SEMA3C	7858.93	1.77639	0.828949	0.172879	4.79498	1.62692e-06	3.8384e-05
ENSG00000118961	LDAH	570.989	1.50334	0.588171	0.122677	4.79448	1.631e-06	3.84338e-05
ENSG00000167460	TPM4	10385.9	0.745158	-0.424382	0.0885215	-4.79411	1.63401e-06	3.84582e-05
ENSG00000170873	MTSS1	688.092	1.55307	0.635125	0.132536	4.79209	1.65056e-06	3.8801e-05
ENSG00000126777	KTN1	11296.3	1.74549	0.80363	0.167733	4.79113	1.65849e-06	3.89405e-05
ENSG00000143416	SELENBP1	76.2459	2.36775	1.24352	0.259661	4.78901	1.67605e-06	3.93056e-05
ENSG00000118640	VAMP8	5030.55	1.7037	0.768671	0.160523	4.78854	1.68002e-06	3.93516e-05
ENSG00000163545	NUAK2	72.1495	0.386009	-1.3733	0.28685	-4.7875	1.68873e-06	3.95082e-05
ENSG00000079257	LXN	55.0665	0.450444	-1.15058	0.240348	-4.78714	1.69178e-06	3.95321e-05
ENSG00000174456	C12orf76	195.53	1.75365	0.810357	0.169384	4.78415	1.71712e-06	4.00763e-05
ENSG00000167470	MIDN	321.21	0.601047	-0.734451	0.153558	-4.7829	1.72783e-06	4.02782e-05
ENSG00000235595	GAPDHP23	13.4203	14.0795	3.81552	0.797924	4.78181	1.73724e-06	4.04493e-05
ENSG00000198408	OGA	2102.58	0.723076	-0.467781	0.0978415	-4.78101	1.74413e-06	4.05614e-05
ENSG00000259146	SIPA1L1-AS1	29.0543	0.35008	-1.51424	0.31715	-4.77453	1.80131e-06	4.18414e-05
ENSG00000119655	NPC2	9180.04	1.44877	0.534833	0.112064	4.77258	1.81877e-06	4.21967e-05
ENSG00000132170	PPARG	73.8733	2.25497	1.17311	0.24589	4.77086	1.83444e-06	4.25099e-05
ENSG00000153802	TMPRSS11D	106.579	0.291174	-1.78004	0.373134	-4.77052	1.83748e-06	4.25299e-05
ENSG00000230918	DPP4-DT	36.5735	3.4026	1.76664	0.370607	4.76688	1.87098e-06	4.3254e-05
ENSG00000163162	RNF149	1528.66	0.719453	-0.475027	0.0996663	-4.76618	1.87755e-06	4.33546e-05
ENSG00000140600	SH3GL3	170.511	0.289998	-1.78588	0.374954	-4.76294	1.90795e-06	4.40044e-05
ENSG00000111846	GCNT2	184.762	3.59792	1.84716	0.387862	4.76243	1.91277e-06	4.40116e-05
ENSG00000159337	PLA2G4D	1269.38	0.123976	-3.01187	0.632398	-4.76262	1.91097e-06	4.40116e-05
ENSG00000105141	CASP14	17605.6	0.164868	-2.60062	0.546258	-4.76079	1.92836e-06	4.43182e-05
ENSG00000105963	ADAP1	43.4616	0.425516	-1.23271	0.258951	-4.76041	1.93202e-06	4.43503e-05
ENSG00000024526	DEPDC1	70.1682	2.2702	1.18282	0.248763	4.75482	1.9862e-06	4.55405e-05
ENSG00000248698	LINC01085	11.7244	14.0723	3.81479	0.802613	4.75296	2.00463e-06	4.59092e-05
ENSG00000137145	DENND4C	2117.05	2.08242	1.05826	0.222779	4.75027	2.03146e-06	4.6469e-05
ENSG00000187258	NPSR1	136.475	4.96755	2.31253	0.486937	4.74915	2.04277e-06	4.66555e-05
ENSG00000145335	SNCA	377.182	1.75514	0.81159	0.170897	4.74899	2.04439e-06	4.66555e-05
ENSG00000059728	MXD1	756.056	0.574617	-0.799328	0.168352	-4.74797	2.05473e-06	4.66939e-05
ENSG00000169435	RASSF6	323.749	2.8332	1.50243	0.3164	4.74853	2.04901e-06	4.66939e-05
ENSG00000113269	RNF130	252.198	0.667454	-0.583261	0.122836	-4.7483	2.05134e-06	4.66939e-05
ENSG00000182165	TP53TG1	492.627	1.52129	0.605291	0.127487	4.74788	2.05563e-06	4.66939e-05
ENSG00000188549	CCDC9B	900.505	0.541418	-0.885186	0.186558	-4.74482	2.08691e-06	4.73493e-05
ENSG00000211584	SLC48A1	100.784	1.68281	0.75087	0.15832	4.74274	2.10852e-06	4.7784e-05
ENSG00000085063	CD59	12148.1	1.50377	0.588584	0.124158	4.7406	2.13082e-06	4.81777e-05
ENSG00000175779	LINC02694	41.8028	3.37988	1.75697	0.37062	4.74063	2.13056e-06	4.81777e-05
ENSG00000155463	OXA1L	2091.38	1.43808	0.524147	0.110589	4.73958	2.14161e-06	4.83658e-05
ENSG00000131779	PEX11B	714.688	1.377	0.461531	0.0974118	4.73794	2.15903e-06	4.87028e-05
ENSG00000176623	RMDN1	938.273	1.62706	0.702267	0.148321	4.73478	2.19297e-06	4.94114e-05
ENSG00000070731	ST6GALNAC2	460.828	1.58945	0.668524	0.141307	4.731	2.23419e-06	5.0282e-05
ENSG00000132406	TMEM128	389.227	1.49634	0.581438	0.122997	4.72724	2.27594e-06	5.11627e-05
ENSG00000114779	ABHD14B	551.241	1.80982	0.855843	0.181131	4.725	2.3011e-06	5.16487e-05
ENSG00000144848	ATG3	1629.57	1.433	0.519037	0.109856	4.72469	2.30463e-06	5.16487e-05
ENSG00000103313	MEFV	7.67608	0.0518066	-4.27072	0.903929	-4.72462	2.30549e-06	5.16487e-05
ENSG00000162368	CMPK1	5590.63	1.51583	0.600106	0.127024	4.72437	2.30832e-06	5.16531e-05
ENSG00000068366	ACSL4	1804.18	1.52276	0.606693	0.128492	4.72166	2.33933e-06	5.22869e-05
ENSG00000123178	SPRYD7	931.327	1.26569	0.33993	0.0720401	4.71862	2.37456e-06	5.30136e-05
ENSG00000100604	CHGA	27.7621	11.665	3.54412	0.75139	4.71674	2.39649e-06	5.34423e-05
ENSG00000002079	MYH16	16.3706	0.169139	-2.56372	0.543564	-4.7165	2.39931e-06	5.34441e-05
ENSG00000230096		10.6355	42.7398	5.41751	1.14891	4.71537	2.41277e-06	5.36828e-05
ENSG00000273132		109.144	0.155805	-2.68218	0.568881	-4.71484	2.41904e-06	5.37611e-05
ENSG00000172731	LRRC20	475.389	0.303777	-1.71891	0.364655	-4.71381	2.43131e-06	5.39724e-05
ENSG00000117592	PRDX6	5735.37	1.33973	0.421945	0.0895307	4.71285	2.44276e-06	5.4165e-05
ENSG00000169594	BNC1	1176.41	0.687234	-0.541127	0.114841	-4.71197	2.4534e-06	5.43391e-05
ENSG00000113448	PDE4D	175.069	2.36574	1.24229	0.263677	4.71141	2.46004e-06	5.44246e-05
ENSG00000089327	FXYD5	946.818	1.7979	0.846313	0.179738	4.70859	2.4944e-06	5.51222e-05
ENSG00000234862		12.5735	38.4474	5.26481	1.11835	4.70765	2.50587e-06	5.53133e-05
ENSG00000041353	RAB27B	1632.25	0.521612	-0.93895	0.199497	-4.7066	2.51882e-06	5.55363e-05
ENSG00000128604	IRF5	47.2081	0.407825	-1.29398	0.275013	-4.70516	2.53662e-06	5.58656e-05
ENSG00000142733	MAP3K6	424.922	0.591107	-0.758508	0.161417	-4.69906	2.61366e-06	5.74975e-05
ENSG00000156265	MAP3K7CL	173.361	0.653036	-0.614766	0.130986	-4.69337	2.68741e-06	5.89348e-05
ENSG00000155846	PPARGC1B	132.802	2.15447	1.10733	0.235937	4.69332	2.68804e-06	5.89348e-05
ENSG00000225131	PSME2P2	10.471	7.93479	2.98819	0.636658	4.69356	2.6849e-06	5.89348e-05
ENSG00000107562	CXCL12	65.9649	0.183696	-2.44461	0.520979	-4.69234	2.70103e-06	5.91422e-05
ENSG00000155265	GOLGA7B	387.006	1.49908	0.584074	0.124485	4.69192	2.70659e-06	5.91422e-05
ENSG00000246740	PLA2G4E-AS1	72.2291	0.239381	-2.06262	0.439607	-4.69196	2.70597e-06	5.91422e-05
ENSG00000131171	SH3BGRL	2727.04	1.76501	0.819679	0.174764	4.6902	2.72933e-06	5.95727e-05
ENSG00000064115	TM7SF3	4868.57	1.53525	0.618478	0.131976	4.68629	2.78197e-06	6.06539e-05
ENSG00000186806	VSIG10L	733.292	0.279975	-1.83663	0.392304	-4.68165	2.84582e-06	6.19766e-05
ENSG00000250929	LINC01181	75.563	0.0749358	-3.7382	0.798793	-4.67981	2.87139e-06	6.24639e-05
ENSG00000275216	LINC03061	508.819	0.441656	-1.17901	0.252203	-4.67483	2.94192e-06	6.39271e-05
ENSG00000196878	LAMB3	1801.32	0.450246	-1.15121	0.246384	-4.67244	2.97636e-06	6.46035e-05
ENSG00000131828	PDHA1	1146.71	1.31444	0.394448	0.0844315	4.67182	2.98548e-06	6.47296e-05
ENSG00000063180	CA11	145.635	1.73138	0.79192	0.169586	4.66973	3.01596e-06	6.53178e-05
ENSG00000011638	LDAF1	1408.39	1.5053	0.590054	0.126458	4.66601	3.07111e-06	6.64387e-05
ENSG00000156976	EIF4A2	10151.3	1.49061	0.575902	0.123471	4.66426	3.09723e-06	6.69296e-05
ENSG00000167723	TRPV3	634.062	0.437319	-1.19324	0.256003	-4.66104	3.14618e-06	6.79123e-05
ENSG00000138678	GPAT3	35.9784	0.262276	-1.93084	0.414336	-4.66009	3.16071e-06	6.81506e-05
ENSG00000196747	H2AC13	75.9018	3.52867	1.81912	0.390425	4.65934	3.17225e-06	6.83241e-05
ENSG00000181982	CCDC149	99.7906	2.41438	1.27165	0.273014	4.65783	3.19564e-06	6.8752e-05
ENSG00000146066	HIGD2A	1194.43	1.70504	0.769806	0.165305	4.65689	3.21027e-06	6.89907e-05
ENSG00000134827	TCN1	3272.1	0.174051	-2.52242	0.541694	-4.65654	3.21575e-06	6.90327e-05
ENSG00000115963	RND3	8194.12	1.7683	0.822359	0.176635	4.65569	3.22899e-06	6.92408e-05
ENSG00000236740		509.957	1.88797	0.916834	0.196943	4.65532	3.23475e-06	6.92883e-05
ENSG00000136504	KAT7	741.152	1.41611	0.501932	0.107895	4.65206	3.28643e-06	7.03181e-05
ENSG00000171492	LRRC8D	672.682	1.71472	0.777975	0.167311	4.64987	3.3215e-06	7.09907e-05
ENSG00000171357	LURAP1	35.5671	3.16408	1.66179	0.357421	4.64938	3.32942e-06	7.10822e-05
ENSG00000235823	OLMALINC	82.9782	0.503822	-0.989013	0.212767	-4.64834	3.34619e-06	7.13622e-05
ENSG00000100938	GMPR2	1329.36	1.33154	0.413097	0.0889471	4.6443	3.41225e-06	7.26917e-05
ENSG00000136100	VPS36	1737.05	1.65868	0.730033	0.157254	4.64238	3.44422e-06	7.32929e-05
ENSG00000181649	PHLDA2	714.868	0.520743	-0.941355	0.202827	-4.64118	3.46424e-06	7.36386e-05
ENSG00000111832	RWDD1	2558.35	1.56245	0.643807	0.138789	4.63876	3.50508e-06	7.44258e-05
ENSG00000166797	CIAO2A	755.898	1.57591	0.656182	0.141561	4.63533	3.56376e-06	7.55897e-05
ENSG00000166275	BORCS7	379.624	1.65763	0.729123	0.157441	4.63107	3.63774e-06	7.70751e-05
ENSG00000176840	MIR7-3HG	15.9196	0.0437238	-4.51544	0.975339	-4.62961	3.66355e-06	7.75379e-05
ENSG00000117472	TSPAN1	241.046	0.359585	-1.47559	0.318786	-4.62879	3.67808e-06	7.77612e-05
ENSG00000124098	FAM210B	2023.43	0.779126	-0.360072	0.077811	-4.62752	3.70077e-06	7.81562e-05
ENSG00000140264	SERF2	12818.5	1.64703	0.719868	0.155577	4.62708	3.70851e-06	7.82351e-05
ENSG00000115504	EHBP1	554.245	0.617532	-0.695415	0.150308	-4.6266	3.71719e-06	7.83336e-05
ENSG00000259207	ITGB3	15.9911	0.278387	-1.84484	0.398835	-4.62557	3.73569e-06	7.86388e-05
ENSG00000131686	CA6	520.425	0.0612778	-4.02849	0.871031	-4.62497	3.74656e-06	7.87826e-05
ENSG00000163406	SLC15A2	69.5704	2.19229	1.13244	0.244887	4.62432	3.7583e-06	7.89446e-05
ENSG00000166634	SERPINB12	300.546	0.309173	-1.69351	0.366238	-4.62408	3.76274e-06	7.89528e-05
ENSG00000095587	TLL2	8.46274	0.132486	-2.91609	0.630816	-4.62273	3.78729e-06	7.93827e-05
ENSG00000184304	PRKD1	45.4077	4.36835	2.12709	0.460402	4.62007	3.83608e-06	8.03192e-05
ENSG00000159399	HK2	499.904	0.329223	-1.60286	0.347011	-4.61906	3.85486e-06	8.0626e-05
ENSG00000250302	LINC01618	15.6593	4.41157	2.14129	0.463829	4.61655	3.90172e-06	8.15188e-05
ENSG00000169583	CLIC3	3441.3	0.523885	-0.932678	0.202089	-4.61517	3.9277e-06	8.18866e-05
ENSG00000139926	FRMD6	3513.45	0.58139	-0.782421	0.169526	-4.61534	3.92459e-06	8.18866e-05
ENSG00000146021	KLHL3	52.8639	2.37099	1.24549	0.269891	4.61481	3.93464e-06	8.19437e-05
ENSG00000128609	NDUFA5	1389.97	1.64164	0.715138	0.155003	4.61371	3.95544e-06	8.22891e-05
ENSG00000204228	HSD17B8	164.633	1.87685	0.908311	0.19695	4.61188	3.99046e-06	8.29294e-05
ENSG00000108219	TSPAN14	1143.86	1.41583	0.501652	0.108808	4.61044	4.01819e-06	8.3417e-05
ENSG00000126391	FRMD8	1070.17	0.592394	-0.755371	0.163946	-4.60743	4.07675e-06	8.45427e-05
ENSG00000180104	EXOC3	1089.16	1.59235	0.67116	0.145687	4.60686	4.08787e-06	8.46835e-05
ENSG00000124225	PMEPA1	528.298	0.506378	-0.981712	0.213616	-4.59568	4.31345e-06	8.91718e-05
ENSG00000277363	SRCIN1	30.5672	0.326989	-1.61268	0.350914	-4.59567	4.31366e-06	8.91718e-05
ENSG00000157423	HYDIN	14.9084	0.134733	-2.89182	0.629389	-4.59465	4.33472e-06	8.9508e-05
ENSG00000168077	SCARA3	102.994	2.04554	1.03248	0.224735	4.59422	4.34367e-06	8.9508e-05
ENSG00000104055	TGM5	677.003	0.323167	-1.62965	0.354716	-4.59423	4.34358e-06	8.9508e-05
ENSG00000166347	CYB5A	1247.67	0.678049	-0.560538	0.122077	-4.59169	4.39677e-06	9.05067e-05
ENSG00000138378	STAT4	81.9829	0.411181	-1.28215	0.279294	-4.5907	4.41755e-06	9.08388e-05
ENSG00000171792	RHNO1	378.101	1.54643	0.628941	0.137087	4.58791	4.47709e-06	9.19663e-05
ENSG00000150593	PDCD4	7158.76	1.46737	0.553233	0.120662	4.585	4.53991e-06	9.31588e-05
ENSG00000283982		25.8747	5.57222	2.47825	0.540693	4.58347	4.57314e-06	9.37421e-05
ENSG00000268104	SLC6A14	1573.54	0.36701	-1.44611	0.315645	-4.58144	4.61793e-06	9.45611e-05
ENSG00000264230	ANXA8L1	2162.13	1.55805	0.639741	0.139683	4.57994	4.65105e-06	9.51395e-05
ENSG00000162398	LEXM	13.4198	0.16212	-2.62487	0.573255	-4.57889	4.67461e-06	9.55215e-05
ENSG00000255346	NOX5	16.2393	0.19423	-2.36416	0.516752	-4.57504	4.76124e-06	9.719e-05
ENSG00000148985	PGAP2	1250.49	1.40815	0.493805	0.107994	4.57254	4.8184e-06	9.82542e-05
ENSG00000138764	CCNG2	1601.68	1.85504	0.891449	0.195222	4.56634	4.96302e-06	0.000101098
ENSG00000109099	PMP22	506.084	2.78372	1.47701	0.323496	4.56577	4.97654e-06	0.000101162
ENSG00000182010	RTKN2	44.4095	0.452313	-1.14461	0.250689	-4.56584	4.97499e-06	0.000101162
ENSG00000135346	CGA	27.4314	0.128373	-2.96158	0.649018	-4.56318	5.03856e-06	0.000102316
ENSG00000149357	LAMTOR1	1856.24	1.42925	0.515256	0.112957	4.56152	5.07835e-06	0.000103017
ENSG00000101049	SGK2	132.851	0.206657	-2.27469	0.498873	-4.55966	5.12376e-06	0.00010383
ENSG00000010256	UQCRC1	2922.62	1.54375	0.626441	0.137414	4.55879	5.14499e-06	0.000104153
ENSG00000166949	SMAD3	139.326	0.447263	-1.1608	0.254705	-4.55745	5.17793e-06	0.000104711
ENSG00000237499	WAKMAR2	408.681	0.362754	-1.46294	0.32116	-4.55517	5.23443e-06	0.000105744
ENSG00000234593	KAZN-AS1	10.5812	0.0510006	-4.29334	0.942857	-4.55354	5.27494e-06	0.000106452
ENSG00000169750	RAC3	183.21	1.80973	0.855777	0.188177	4.54771	5.42319e-06	0.000109331
ENSG00000286451		83.4875	0.545776	-0.873619	0.192142	-4.54673	5.44865e-06	0.000109731
ENSG00000170270	GON7	245.163	1.5866	0.665935	0.146571	4.54343	5.53454e-06	0.000111346
ENSG00000284606		68.634	0.45919	-1.12284	0.247153	-4.54309	5.54362e-06	0.000111414
ENSG00000102547	CAB39L	492.834	0.625183	-0.677649	0.14928	-4.53945	5.64015e-06	0.000113238
ENSG00000211448	DIO2	893.504	0.126261	-2.98552	0.658839	-4.53149	5.85697e-06	0.00011747
ENSG00000255769	GOLGA2P10	210.492	1.67223	0.741775	0.16374	4.53021	5.89259e-06	0.000117942
ENSG00000198355	PIM3	399.421	0.651846	-0.617396	0.136283	-4.53026	5.89108e-06	0.000117942
ENSG00000169469	SPRR1B	69991	0.545183	-0.875188	0.193374	-4.52589	6.01416e-06	0.000120252
ENSG00000109854	HTATIP2	2539.81	1.48395	0.569442	0.125854	4.52463	6.05018e-06	0.000120849
ENSG00000072571	HMMR	92.3898	2.26151	1.17729	0.260296	4.52287	6.10072e-06	0.000121734
ENSG00000108839	ALOX12	41.01	0.280345	-1.83473	0.405801	-4.52125	6.14754e-06	0.000122543
ENSG00000286299		61.4479	0.180858	-2.46707	0.545727	-4.5207	6.16344e-06	0.000122735
ENSG00000214063	TSPAN4	266.484	1.54004	0.622967	0.137811	4.52045	6.17087e-06	0.000122758
ENSG00000137460	FHDC1	224.976	0.392046	-1.35091	0.298929	-4.51915	6.20894e-06	0.000123389
ENSG00000285768	LINC02849	20.5793	9.21194	3.20351	0.709224	4.51692	6.27467e-06	0.000124569
ENSG00000149043	SYT8	12.3903	0.225566	-2.14838	0.475929	-4.51408	6.35917e-06	0.000126118
ENSG00000236830	CBR3-AS1	67.9054	0.444646	-1.16927	0.259074	-4.51326	6.38381e-06	0.000126478
ENSG00000185088	RPS27L	1229.31	1.46577	0.551656	0.122327	4.50968	6.49266e-06	0.000128505
ENSG00000171346	KRT15	1444.07	0.235498	-2.08621	0.462869	-4.50713	6.57091e-06	0.000129922
ENSG00000031081	ARHGAP31	193.56	1.83602	0.876583	0.194504	4.50677	6.58225e-06	0.000130014
ENSG00000172164	SNTB1	278.519	0.291214	-1.77985	0.394947	-4.50654	6.58929e-06	0.000130022
ENSG00000175061	SNHG29	9321.76	1.42867	0.514669	0.114257	4.50449	6.65316e-06	0.00013115
ENSG00000129055	ANAPC13	1162.99	1.84793	0.885911	0.196709	4.50366	6.67945e-06	0.000131535
ENSG00000123473	STIL	103.644	1.81789	0.862268	0.191515	4.50234	6.72091e-06	0.000132218
ENSG00000163682	RPL9	21015.7	1.34636	0.429067	0.0953281	4.50095	6.76504e-06	0.000132953
ENSG00000167323	STIM1	717.604	1.60723	0.684574	0.15215	4.49933	6.81664e-06	0.000133832
ENSG00000145879	SPINK7	897.279	0.319911	-1.64426	0.365679	-4.49645	6.9098e-06	0.000135525
ENSG00000169762	TAPT1	214.35	1.61835	0.694524	0.154481	4.49586	6.92891e-06	0.000135764
ENSG00000128185	DGCR6L	633.509	1.62601	0.70134	0.156031	4.49488	6.96087e-06	0.000136253
ENSG00000091640	SPAG7	1515.43	1.4431	0.529168	0.117821	4.49129	7.07926e-06	0.000138432
ENSG00000176273	SLC35G1	294.406	2.45039	1.29301	0.287988	4.4898	7.12894e-06	0.000139264
ENSG00000109255	NMU	96.9797	0.445961	-1.16501	0.25951	-4.48927	7.14674e-06	0.000139472
ENSG00000118689	FOXO3	474.459	0.484401	-1.04573	0.233014	-4.48782	7.19549e-06	0.000140283
ENSG00000139233	LLPH	547.57	1.53776	0.62083	0.138378	4.48647	7.24113e-06	0.000140939
ENSG00000115286	NDUFS7	1044.1	1.55664	0.638435	0.142304	4.4864	7.24356e-06	0.000140939
ENSG00000102316	MAGED2	1850.69	1.42988	0.515897	0.115117	4.48151	7.41154e-06	0.000144064
ENSG00000167733	HSD11B1L	177.535	1.64288	0.716231	0.160029	4.47564	7.61834e-06	0.000147937
ENSG00000112312	GMNN	325.657	1.45026	0.536309	0.119867	4.47419	7.67019e-06	0.000148796
ENSG00000164087	POC1A	84.4981	1.81371	0.858947	0.192127	4.47073	7.79519e-06	0.00015107
ENSG00000162688	AGL	658.769	1.66944	0.739361	0.165409	4.46989	7.82588e-06	0.000151515
ENSG00000227001	NBPF2P	21.4168	3.34747	1.74307	0.390366	4.46521	7.99893e-06	0.000154712
ENSG00000234996	ACTG1P25	25.8222	0.242005	-2.04689	0.458681	-4.46256	8.09854e-06	0.000156484
ENSG00000169474	SPRR1A	70986.1	0.577597	-0.791865	0.177502	-4.46116	8.15182e-06	0.000157357
ENSG00000165672	PRDX3	1766.62	1.65366	0.725659	0.16267	4.46092	8.16074e-06	0.000157374
ENSG00000164116	GUCY1A1	188.933	0.402303	-1.31364	0.294638	-4.4585	8.25371e-06	0.00015901
ENSG00000136247	ZDHHC4	730.652	1.5254	0.609186	0.136723	4.45564	8.36441e-06	0.000160984
ENSG00000205220	PSMB10	91.4072	2.23262	1.15874	0.260101	4.45496	8.39105e-06	0.000161338
ENSG00000089050	RBBP9	754.975	1.39375	0.478971	0.107538	4.45399	8.42899e-06	0.000161908
ENSG00000240184	PCDHGC3	158.696	0.465264	-1.10388	0.247988	-4.45134	8.53375e-06	0.000163759
ENSG00000259033		18.1871	7.37337	2.88232	0.647759	4.44969	8.5995e-06	0.000164859
ENSG00000226887	ERVMER34-1	113.022	2.20887	1.14331	0.256979	4.44902	8.62613e-06	0.000165207
ENSG00000182983	ZNF662	430.128	0.411404	-1.28137	0.288271	-4.44503	8.78806e-06	0.000168144
ENSG00000145293	ENOPH1	807.492	1.28931	0.366594	0.0824858	4.44433	8.81674e-06	0.000168363
ENSG00000114648	KLHL18	904.288	0.485562	-1.04227	0.234513	-4.44442	8.81311e-06	0.000168363
ENSG00000164172	MOCS2	948.981	1.56831	0.649212	0.146088	4.44398	8.83115e-06	0.000168473
ENSG00000107719	PALD1	15.535	0.14417	-2.79416	0.628866	-4.44317	8.86437e-06	0.000168942
ENSG00000175063	UBE2C	142.917	2.31093	1.20847	0.272097	4.44133	8.94033e-06	0.000170224
ENSG00000135114	OASL	914.758	0.141481	-2.82132	0.635555	-4.43915	9.03163e-06	0.000171794
ENSG00000006377	DLX6	6.77937	0.0982175	-3.34788	0.754303	-4.43837	9.0643e-06	0.000172248
ENSG00000169021	UQCRFS1	2292.08	1.38566	0.470576	0.106043	4.4376	9.0968e-06	0.000172698
ENSG00000167754	KLK5	17457.3	0.442071	-1.17765	0.265395	-4.43734	9.10753e-06	0.000172734
ENSG00000133101	CCNA1	39.9901	0.181218	-2.4642	0.555393	-4.43686	9.12806e-06	0.000172955
ENSG00000127920	GNG11	42.0643	0.277061	-1.85172	0.417495	-4.43532	9.19359e-06	0.000173926
ENSG00000112293	GPLD1	190.828	0.292792	-1.77205	0.39954	-4.43524	9.19712e-06	0.000173926
ENSG00000148700	ADD3	2400.44	1.83977	0.879525	0.198425	4.43254	9.31301e-06	0.000175947
ENSG00000164742	ADCY1	21.9729	0.174554	-2.51826	0.568184	-4.43212	9.33131e-06	0.000176103
ENSG00000140832	MARVELD3	304.824	1.69557	0.761767	0.171881	4.43193	9.33928e-06	0.000176103
ENSG00000183765	CHEK2	253.609	1.56697	0.647974	0.146231	4.43117	9.37212e-06	0.000176552
ENSG00000221963	APOL6	294.324	1.9207	0.94163	0.212533	4.43052	9.4007e-06	0.00017692
ENSG00000172432	GTPBP2	1055.03	0.588111	-0.76584	0.172887	-4.42972	9.43534e-06	0.000177019
ENSG00000107968	MAP3K8	664.48	0.485437	-1.04265	0.235383	-4.42957	9.44223e-06	0.000177019
ENSG00000124380	SNRNP27	703.568	1.46424	0.550155	0.124197	4.42971	9.43583e-06	0.000177019
ENSG00000131747	TOP2A	415.948	1.9695	0.977831	0.220738	4.42982	9.43138e-06	0.000177019
ENSG00000255248	MIR100HG	97.4067	0.451416	-1.14747	0.259312	-4.42506	9.64152e-06	0.000180582
ENSG00000137491	SLCO2B1	99.6953	9.3911	3.23129	0.730422	4.42387	9.69475e-06	0.000181405
ENSG00000139263	LRIG3	602.958	0.67404	-0.569093	0.128672	-4.42281	9.74235e-06	0.000182121
ENSG00000185100	ADSS1	98.2656	0.472441	-1.08179	0.244641	-4.42196	9.78107e-06	0.00018267
ENSG00000211460	TSN	1820.06	1.33455	0.416351	0.0941623	4.42163	9.79596e-06	0.000182774
ENSG00000137944	KYAT3	988.049	1.32917	0.410529	0.0928509	4.42138	9.80708e-06	0.000182807
ENSG00000173457	PPP1R14B	2601.27	1.41327	0.499042	0.112968	4.41754	9.9832e-06	0.000185735
ENSG00000076382	SPAG5	187.391	1.65296	0.72505	0.164128	4.41759	9.98095e-06	0.000185735
ENSG00000138085	ATRAID	1291.52	1.49336	0.578567	0.130979	4.41726	9.9959e-06	0.000185794
ENSG00000127125	PPCS	2068.58	1.42445	0.510404	0.115594	4.41548	1.00784e-05	0.00018715
ENSG00000229719	MIR194-2HG	12.7553	0.141453	-2.8216	0.639097	-4.41498	1.0102e-05	0.00018741
ENSG00000197448	GSTK1	3253.13	1.42013	0.506024	0.114732	4.41047	1.03146e-05	0.000191172
ENSG00000270069	MIR222HG	401.502	2.18458	1.12736	0.255672	4.40939	1.0366e-05	0.000191943
ENSG00000109107	ALDOC	569.592	0.357247	-1.48501	0.336896	-4.40791	1.04372e-05	0.000193055
ENSG00000136002	ARHGEF4	1284.38	0.518052	-0.94883	0.215265	-4.40773	1.04458e-05	0.000193055
ENSG00000169100	SLC25A6	10798.3	1.53498	0.618219	0.140274	4.40723	1.04703e-05	0.000193141
ENSG00000253768		14.5383	0.216129	-2.21003	0.501449	-4.4073	1.04669e-05	0.000193141
ENSG00000198146	ZNF770	2458.08	0.592825	-0.754322	0.171223	-4.40548	1.0555e-05	0.000194521
ENSG00000176463	SLCO3A1	554.581	1.63608	0.710247	0.161337	4.40225	1.07133e-05	0.000197253
ENSG00000072274	TFRC	1143	0.537941	-0.894479	0.203288	-4.40005	1.08227e-05	0.000199079
ENSG00000110852	CLEC2B	455.557	3.48466	1.80102	0.409358	4.39961	1.08443e-05	0.000199289
ENSG00000166394	CYB5R2	887.461	0.693875	-0.527252	0.119862	-4.39882	1.08839e-05	0.00019964
ENSG00000141738	GRB7	313.861	0.383281	-1.38353	0.314516	-4.39891	1.08795e-05	0.00019964
ENSG00000138777	PPA2	1913.88	1.46908	0.554912	0.12621	4.39675	1.09886e-05	0.000201371
ENSG00000153292	ADGRF1	45.2332	0.268506	-1.89697	0.431496	-4.39627	1.10129e-05	0.000201628
ENSG00000183828	NUDT14	260.402	1.86895	0.902227	0.205248	4.3958	1.10368e-05	0.000201876
ENSG00000169857	AVEN	285.25	1.43657	0.522633	0.118906	4.39536	1.10591e-05	0.000202094
ENSG00000136449	MYCBPAP	20.317	0.113674	-3.13702	0.71389	-4.39426	1.11151e-05	0.000202929
ENSG00000205629	LCMT1	2910.52	1.48144	0.567004	0.129044	4.3939	1.11336e-05	0.000203077
ENSG00000183963	SMTN	941.309	0.616814	-0.697091	0.158675	-4.39321	1.11691e-05	0.000203534
ENSG00000053747	LAMA3	6959.29	0.550271	-0.861787	0.196182	-4.39278	1.11908e-05	0.000203549
ENSG00000184792	OSBP2	85.882	0.287259	-1.79958	0.409653	-4.39293	1.11834e-05	0.000203549
ENSG00000169188	APEX2	844.503	1.405	0.490572	0.111694	4.3921	1.12259e-05	0.000203998
ENSG00000137877	SPTBN5	152.135	0.40385	-1.30811	0.298019	-4.38934	1.13696e-05	0.000206417
ENSG00000170860	LSM3	926.064	1.56738	0.648352	0.147886	4.38412	1.16455e-05	0.000211229
ENSG00000080845	DLGAP4	1129.68	0.441739	-1.17873	0.268933	-4.383	1.17058e-05	0.000212126
ENSG00000265190	ANXA8	2859.11	1.60519	0.682741	0.155785	4.38259	1.17278e-05	0.000212329
ENSG00000134057	CCNB1	499.986	1.88994	0.918344	0.209557	4.38231	1.17429e-05	0.000212405
ENSG00000164615	CAMLG	1043.56	1.32081	0.401424	0.091627	4.38107	1.18097e-05	0.000213417
ENSG00000120549	KIAA1217	336.054	0.588538	-0.764794	0.174642	-4.37922	1.19104e-05	0.000215037
ENSG00000100784	RPS6KA5	68.9066	0.548019	-0.867703	0.19817	-4.37858	1.19454e-05	0.000215469
ENSG00000157456	CCNB2	129.057	2.14949	1.104	0.252262	4.37639	1.2066e-05	0.000217444
ENSG00000134153	EMC7	1308.14	1.33877	0.420913	0.096235	4.37381	1.22099e-05	0.000219835
ENSG00000152766	ANKRD22	1953.95	0.533645	-0.906048	0.207189	-4.37305	1.22523e-05	0.000220192
ENSG00000269821	KCNQ1OT1	35.4978	0.2253	-2.15008	0.491662	-4.37308	1.22505e-05	0.000220192
ENSG00000090889	KIF4A	74.7253	2.08334	1.0589	0.242244	4.37121	1.23562e-05	0.000221856
ENSG00000164796	CSMD3	49.7718	0.34099	-1.5522	0.355377	-4.36776	1.25526e-05	0.000225174
ENSG00000248362		11.6858	0.172539	-2.535	0.58043	-4.36746	1.257e-05	0.000225281
ENSG00000171992	SYNPO	759.055	1.84666	0.884919	0.202648	4.36678	1.26094e-05	0.000225779
ENSG00000011422	PLAUR	136.367	0.54099	-0.886326	0.20301	-4.36592	1.26591e-05	0.000226461
ENSG00000168394	TAP1	504.328	1.6213	0.697155	0.159739	4.36435	1.27501e-05	0.00022788
ENSG00000099260	PALMD	3273.1	1.54466	0.627292	0.143897	4.3593	1.30478e-05	0.000232988
ENSG00000130349	MTRES1	285.464	1.6839	0.751804	0.172508	4.35809	1.31201e-05	0.000234065
ENSG00000204178	MACO1	573.668	0.64267	-0.63785	0.146367	-4.35788	1.31326e-05	0.000234075
ENSG00000184459	BPIFC	1650.39	0.342648	-1.5452	0.354709	-4.35625	1.32309e-05	0.000235157
ENSG00000198898	CAPZA2	2117.36	1.43137	0.517398	0.118781	4.35588	1.32534e-05	0.000235157
ENSG00000204315	FKBPL	429.064	0.45315	-1.14194	0.262161	-4.35588	1.32535e-05	0.000235157
ENSG00000167183	PRR15L	17.4844	3.91516	1.96907	0.452016	4.3562	1.32339e-05	0.000235157
ENSG00000072858	SIDT1	30.7843	3.81423	1.93139	0.44333	4.35655	1.32126e-05	0.000235157
ENSG00000066248	NGEF	23.1258	0.297469	-1.74919	0.401866	-4.35266	1.34493e-05	0.000238413
ENSG00000089006	SNX5	1915.86	1.56543	0.646559	0.148586	4.35141	1.35262e-05	0.00023956
ENSG00000137821	LRRC49	78.4604	0.536861	-0.897379	0.206239	-4.35115	1.35425e-05	0.000239632
ENSG00000153044	CENPH	144.362	1.62883	0.703838	0.161783	4.3505	1.35828e-05	0.000239909
ENSG00000116761	CTH	294.55	0.332007	-1.59071	0.365629	-4.35063	1.35747e-05	0.000239909
ENSG00000261268	QKILA	94.4085	0.533805	-0.905615	0.208256	-4.34856	1.37036e-05	0.000241824
ENSG00000232973	CYP1B1-AS1	51.3594	3.28382	1.71538	0.394537	4.34782	1.37495e-05	0.000242415
ENSG00000159658	EFCAB14	1347.17	0.661632	-0.595899	0.137133	-4.34542	1.39007e-05	0.000244861
ENSG00000140470	ADAMTS17	21.3104	0.339076	-1.56032	0.359103	-4.34504	1.39248e-05	0.000245065
ENSG00000172340	SUCLG2	957.709	1.37381	0.458185	0.10552	4.34215	1.41093e-05	0.000248087
ENSG00000184060	ADAP2	853.758	0.425952	-1.23124	0.283605	-4.34137	1.41594e-05	0.000248745
ENSG00000163817	SLC6A20	6.53749	0.0608879	-4.0377	0.930549	-4.33905	1.43099e-05	0.000251163
ENSG00000178150	ZNF114	7.96172	0.138732	-2.84962	0.656852	-4.3383	1.43587e-05	0.000251792
ENSG00000287364		20.8908	8.88155	3.15081	0.726348	4.33788	1.43861e-05	0.000252046
ENSG00000164919	COX6C	3296.61	1.50067	0.585608	0.135051	4.33619	1.44974e-05	0.00025377
ENSG00000170006	TMEM154	6772.34	0.65843	-0.602899	0.139164	-4.33229	1.47563e-05	0.00025807
ENSG00000140526	ABHD2	212.444	0.644509	-0.633727	0.146314	-4.33128	1.48244e-05	0.000259029
ENSG00000114013	CD86	103.977	2.29308	1.19728	0.276457	4.33081	1.48561e-05	0.00025935
ENSG00000083857	FAT1	2601.84	0.545064	-0.875501	0.202192	-4.33006	1.49071e-05	0.00026001
ENSG00000124766	SOX4	263.014	0.636132	-0.652603	0.150723	-4.3298	1.49244e-05	0.000260079
ENSG00000113600	C9	12.0127	0.123115	-3.02193	0.698055	-4.32906	1.49746e-05	0.00026072
ENSG00000105889	STEAP1B	239.581	0.390589	-1.35628	0.313615	-4.32466	1.52768e-05	0.000265745
ENSG00000178605	GTPBP6	496.167	1.3612	0.444883	0.102907	4.32315	1.53816e-05	0.000267331
ENSG00000206150	RNASE13	17.5787	0.0959541	-3.38151	0.782365	-4.32217	1.54504e-05	0.000268288
ENSG00000028203	VEZT	3748.21	1.73721	0.796775	0.184369	4.32164	1.54874e-05	0.000268692
ENSG00000170054	SERPINA9	211.543	2.90226	1.53718	0.355727	4.32123	1.55161e-05	0.000268951
ENSG00000227300	KRT16P2	119.719	2.25544	1.17341	0.271643	4.31968	1.56256e-05	0.000270608
ENSG00000167552	TUBA1A	1303.56	0.558279	-0.840941	0.194689	-4.31941	1.56448e-05	0.000270701
ENSG00000155760	FZD7	40.0369	0.373916	-1.41921	0.328592	-4.31907	1.56686e-05	0.000270872
ENSG00000159921	GNE	130.502	0.544101	-0.878054	0.203557	-4.31355	1.60655e-05	0.000277302
ENSG00000115365	LANCL1	2854.25	1.60449	0.682118	0.158139	4.3134	1.60763e-05	0.000277302
ENSG00000187391	MAGI2	19.3006	0.257574	-1.95694	0.453699	-4.31331	1.60831e-05	0.000277302
ENSG00000110768	GTF2H1	2443.65	1.42349	0.509434	0.118117	4.31294	1.61095e-05	0.000277512
ENSG00000084693	AGBL5	600.282	1.65026	0.722698	0.167674	4.31015	1.63147e-05	0.000280553
ENSG00000100523	DDHD1	509.208	0.450344	-1.1509	0.267018	-4.31021	1.63102e-05	0.000280553
ENSG00000167600	CYP2S1	108.739	2.46404	1.30103	0.302074	4.30699	1.65494e-05	0.000284283
ENSG00000164104	HMGB2	343.026	1.62444	0.699944	0.162519	4.30683	1.65607e-05	0.000284283
ENSG00000163607	GTPBP8	287.218	1.75488	0.811371	0.188415	4.3063	1.6601e-05	0.000284724
ENSG00000157833	GAREM2	53.6337	4.65363	2.21836	0.515364	4.30445	1.67404e-05	0.000286594
ENSG00000104312	RIPK2	635.725	0.514999	-0.957357	0.222421	-4.30427	1.6754e-05	0.000286594
ENSG00000006715	VPS41	1946.96	1.29058	0.368016	0.0854944	4.30457	1.67312e-05	0.000286594
ENSG00000129353	SLC44A2	1190.37	0.554558	-0.85059	0.197708	-4.30226	1.69065e-05	0.000288948
ENSG00000167759	KLK13	81.6714	0.515403	-0.956228	0.222314	-4.30124	1.69844e-05	0.000289774
ENSG00000124120	TTPAL	843.032	0.512657	-0.963933	0.224101	-4.30134	1.69769e-05	0.000289774
ENSG00000198643	FAM3D	259.782	0.368258	-1.44121	0.335211	-4.29942	1.71247e-05	0.000291911
ENSG00000164855	TMEM184A	685.673	0.575136	-0.798026	0.185713	-4.29708	1.73059e-05	0.000294744
ENSG00000116791	CRYZ	3225.98	1.45579	0.541803	0.126165	4.29438	1.75179e-05	0.000298094
ENSG00000142197	DOP1B	283.322	0.442379	-1.17665	0.274151	-4.29196	1.77102e-05	0.000301104
ENSG00000256751	PLBD1-AS1	125.453	0.366375	-1.44861	0.337624	-4.29059	1.78198e-05	0.000302704
ENSG00000120318	ARAP3	35.7274	0.325589	-1.61888	0.377372	-4.28987	1.78775e-05	0.00030342
ENSG00000171517	LPAR3	235.455	0.585293	-0.772769	0.180232	-4.28764	1.80583e-05	0.000306224
ENSG00000188483	IER5L	243.479	0.685175	-0.545456	0.127254	-4.28636	1.81621e-05	0.000307716
ENSG00000080503	SMARCA2	703.859	1.4573	0.543301	0.126758	4.28611	1.81826e-05	0.000307797
ENSG00000000971	CFH	867.253	2.94919	1.56032	0.364107	4.28533	1.82471e-05	0.000308621
ENSG00000274070	CASTOR2	79.1898	0.474627	-1.07513	0.251035	-4.2828	1.84554e-05	0.000311874
ENSG00000197279	ZNF165	194.201	0.360068	-1.47366	0.344107	-4.28256	1.84759e-05	0.000311951
ENSG00000156804	FBXO32	101.026	0.50543	-0.984416	0.230016	-4.27977	1.87087e-05	0.000315609
ENSG00000137364	TPMT	1020.03	1.20736	0.271858	0.0635561	4.27746	1.89042e-05	0.000318631
ENSG00000163516	ANKZF1	588.85	0.723833	-0.466271	0.109024	-4.27678	1.8962e-05	0.00031933
ENSG00000163382	NAXE	1205.99	1.67875	0.747388	0.174772	4.27636	1.89978e-05	0.000319657
ENSG00000005059	MCUB	239.106	0.590896	-0.759023	0.177549	-4.27501	1.91132e-05	0.000321322
ENSG00000049130	KITLG	1030.43	1.68463	0.752435	0.176021	4.2747	1.91392e-05	0.000321483
ENSG00000285556		9.62007	17.8646	4.15903	0.973003	4.27443	1.9163e-05	0.000321606
ENSG00000173598	NUDT4	566.842	0.424657	-1.23563	0.289098	-4.27409	1.91916e-05	0.00032181
ENSG00000164746	C7orf57	65.9163	0.414453	-1.27072	0.297361	-4.27332	1.92586e-05	0.000322379
ENSG00000156508	EEF1A1	209169	1.37024	0.454433	0.10634	4.27339	1.92521e-05	0.000322379
ENSG00000171621	SPSB1	444.251	1.53023	0.61375	0.14366	4.27224	1.93521e-05	0.000323666
ENSG00000176209	SMIM19	388.094	1.51787	0.602046	0.140986	4.27027	1.95238e-05	0.00032626
ENSG00000187017	ESPN	154.16	1.75127	0.808402	0.189339	4.2696	1.95827e-05	0.000326965
ENSG00000254726	MEX3A	45.5774	0.476211	-1.07033	0.250733	-4.26878	1.96543e-05	0.00032788
ENSG00000228474	OST4	3585.34	1.55173	0.633879	0.148552	4.26706	1.98067e-05	0.000330139
ENSG00000163597	SNHG16	964.609	1.4045	0.49006	0.114864	4.26643	1.98625e-05	0.000330788
ENSG00000204542	C6orf15	119.036	0.232349	-2.10563	0.493738	-4.26468	2.00191e-05	0.000332829
ENSG00000156282	CLDN17	52.5104	0.200523	-2.31816	0.543551	-4.26485	2.00036e-05	0.000332829
ENSG00000148429	USP6NL	513.93	0.48538	-1.04281	0.244587	-4.26357	2.01184e-05	0.000334194
ENSG00000124721	DNAH8	20.8138	0.171061	-2.54742	0.597928	-4.26041	2.04054e-05	0.000338673
ENSG00000178462	TUBAL3	17.6	0.270665	-1.88542	0.442617	-4.2597	2.04698e-05	0.000339454
ENSG00000172765	TMCC1	1045.13	0.562706	-0.829548	0.194795	-4.25856	2.05745e-05	0.000340902
ENSG00000237550		2685.38	1.34325	0.425728	0.099981	4.25809	2.06182e-05	0.000341335
ENSG00000126861	OMG	49.7108	0.0545254	-4.19693	0.985736	-4.25766	2.06578e-05	0.000341702
ENSG00000174749	FAM241A	408.58	1.41445	0.500243	0.117519	4.2567	2.07471e-05	0.000342888
ENSG00000121207	LRAT	345.953	1.78968	0.839701	0.197348	4.25493	2.09118e-05	0.000345318
ENSG00000144063	MALL	274.533	0.525302	-0.92878	0.218306	-4.25448	2.09535e-05	0.000345715
ENSG00000176171	BNIP3	2955.22	0.510091	-0.971174	0.228347	-4.25306	2.10868e-05	0.00034762
ENSG00000159199	ATP5MC1	1190.21	1.58947	0.668549	0.157202	4.2528	2.11111e-05	0.000347728
ENSG00000131459	GFPT2	26.5193	0.304306	-1.7164	0.403813	-4.25049	2.13301e-05	0.000351039
ENSG00000287656		37.2647	2.43236	1.28235	0.30175	4.24973	2.14032e-05	0.000351946
ENSG00000106211	HSPB1	62676.8	0.570048	-0.810845	0.190842	-4.24878	2.14934e-05	0.000353131
ENSG00000118520	ARG1	7852.49	0.105872	-3.2396	0.762576	-4.24823	2.15464e-05	0.000353409
ENSG00000125148	MT2A	1464.86	0.385665	-1.37458	0.323557	-4.24833	2.15367e-05	0.000353409
ENSG00000224020	MIR181A2HG	16.7403	0.276067	-1.85691	0.437146	-4.2478	2.15877e-05	0.000353788
ENSG00000148053	NTRK2	139.514	4.08862	2.03161	0.478376	4.2469	2.16752e-05	0.000354925
ENSG00000163738	MTHFD2L	244.942	0.594857	-0.749385	0.176476	-4.24638	2.17249e-05	0.000355441
ENSG00000117691	NENF	381.005	1.71273	0.776294	0.182979	4.24253	2.21017e-05	0.000361303
ENSG00000233221	ARHGEF4-AS1	24.8233	0.328332	-1.60677	0.378961	-4.23994	2.23579e-05	0.000365185
ENSG00000188846	RPL14	14021.1	1.35347	0.436659	0.103047	4.23747	2.26049e-05	0.000368911
ENSG00000160588	MPZL3	1906.98	0.505345	-0.984659	0.232427	-4.23643	2.27105e-05	0.000370325
ENSG00000171033	PKIA	199.196	2.2183	1.14946	0.271408	4.23516	2.28388e-05	0.000371796
ENSG00000148082	SHC3	36.3733	0.299312	-1.74028	0.410897	-4.23531	2.28238e-05	0.000371796
ENSG00000106367	AP1S1	3369.27	1.54808	0.630483	0.148915	4.23384	2.29731e-05	0.000373671
ENSG00000188277	C15orf62	199.748	0.273511	-1.87033	0.441782	-4.23361	2.29973e-05	0.000373753
ENSG00000106178	CCL24	22.2946	0.0821316	-3.60592	0.851833	-4.23313	2.30463e-05	0.000374239
ENSG00000108242	CYP2C18	260.039	0.531345	-0.912279	0.215539	-4.23255	2.31053e-05	0.000374886
ENSG00000173207	CKS1B	389.28	1.48855	0.573906	0.135643	4.23099	2.3266e-05	0.000376867
ENSG00000102195	GPR50	10.9136	0.133516	-2.90491	0.686577	-4.231	2.3265e-05	0.000376867
ENSG00000228451	SDAD1P1	86.4707	0.467243	-1.09776	0.259475	-4.23068	2.32988e-05	0.000377085
ENSG00000178363	CALML3	4931.95	0.234535	-2.09212	0.494776	-4.22842	2.35336e-05	0.00038057
ENSG00000076242	MLH1	584.019	1.47257	0.558338	0.132062	4.22784	2.35949e-05	0.000381246
ENSG00000135253	KCP	16.2705	0.23294	-2.10197	0.497232	-4.22734	2.36468e-05	0.000381768
ENSG00000171729	TMEM51	194.6	0.641796	-0.639812	0.151414	-4.22558	2.38325e-05	0.000384449
ENSG00000086065	CHMP5	4803.4	1.34291	0.425366	0.100717	4.22339	2.40656e-05	0.000387889
ENSG00000255221	CARD17P	89.0987	1.99317	0.995067	0.235657	4.22252	2.4159e-05	0.000389074
ENSG00000011132	APBA3	316.792	1.37412	0.458503	0.108644	4.22022	2.44063e-05	0.000392732
ENSG00000246223	LINC01550	190.566	1.75723	0.813302	0.192725	4.22001	2.44287e-05	0.000392769
ENSG00000111432	FZD10	53.5671	2.78152	1.47587	0.349813	4.21904	2.45344e-05	0.000394144
ENSG00000170734	POLH	872.978	1.36438	0.448246	0.106277	4.21769	2.46814e-05	0.000396179
ENSG00000154518	ATP5MC3	5527.15	1.4052	0.490771	0.116436	4.21494	2.49849e-05	0.000400723
ENSG00000182923	CEP63	498.407	1.5105	0.595028	0.141233	4.2131	2.51893e-05	0.00040367
ENSG00000146278	PNRC1	833.286	0.704778	-0.504759	0.119834	-4.21216	2.52937e-05	0.000405011
ENSG00000214814	FER1L6	9.47714	0.100487	-3.31491	0.787132	-4.21138	2.53816e-05	0.000406085
ENSG00000185950	IRS2	84.3253	0.444662	-1.16922	0.27766	-4.21097	2.5428e-05	0.000406495
ENSG00000168078	PBK	92.0376	2.23753	1.1619	0.27595	4.21055	2.54745e-05	0.000406904
ENSG00000135940	COX5B	4306.41	1.50879	0.593395	0.140976	4.20919	2.56292e-05	0.000409041
ENSG00000231574	LINC02015	22.9752	2.99447	1.5823	0.376373	4.20408	2.62148e-05	0.000418045
ENSG00000188229	TUBB4B	4225.77	0.566501	-0.81985	0.195167	-4.20075	2.6603e-05	0.00042389
ENSG00000112561	TFEB	116.558	1.72121	0.783425	0.18655	4.19955	2.67442e-05	0.000425793
ENSG00000160712	IL6R	122.413	0.46806	-1.09523	0.260958	-4.19698	2.70496e-05	0.000430304
ENSG00000253125		36.0805	0.219423	-2.18821	0.5216	-4.1952	2.72634e-05	0.000433353
ENSG00000136159	NUDT15	606.964	1.32058	0.401174	0.0956586	4.19381	2.74304e-05	0.000435653
ENSG00000100129	EIF3L	7056.22	1.25826	0.33143	0.0790447	4.19294	2.75366e-05	0.000436983
ENSG00000132510	KDM6B	315.216	0.641121	-0.641331	0.152994	-4.19185	2.76684e-05	0.000438719
ENSG00000088387	DOCK9	1315.32	0.485013	-1.04391	0.249187	-4.18924	2.79891e-05	0.000443444
ENSG00000134419	RPS15A	8217.77	1.41416	0.499949	0.119358	4.18867	2.80597e-05	0.000444203
ENSG00000115457	IGFBP2	172.661	2.98951	1.57991	0.377258	4.18787	2.81585e-05	0.000445406
ENSG00000173239	LIPM	1457.72	0.440218	-1.18371	0.282687	-4.18735	2.82227e-05	0.00044606
ENSG00000155269	GPR78	28.9532	0.26636	-1.90855	0.455852	-4.18678	2.82937e-05	0.000446821
ENSG00000151883	PARP8	602.705	1.7847	0.835678	0.19961	4.18655	2.83224e-05	0.000446914
ENSG00000111247	RAD51AP1	47.4097	2.20886	1.1433	0.27313	4.18594	2.83993e-05	0.000447765
ENSG00000170458	CD14	115.895	3.1491	1.65494	0.395467	4.18477	2.85454e-05	0.000449704
ENSG00000188100	FAM25A	1466.88	0.268903	-1.89484	0.453	-4.18288	2.8784e-05	0.000453098
ENSG00000174013	FBXO45	1137.39	0.344252	-1.53846	0.367945	-4.18123	2.89932e-05	0.000456024
ENSG00000145781	COMMD10	498.104	1.72515	0.786719	0.188192	4.18039	2.91004e-05	0.000457342
ENSG00000119673	ACOT2	146.741	1.78924	0.839346	0.200883	4.17829	2.93711e-05	0.000461225
ENSG00000183780	SLC35F3	52.2185	0.350362	-1.51308	0.362229	-4.17714	2.95202e-05	0.000463194
ENSG00000155511	GRIA1	56.2999	3.21424	1.68448	0.403403	4.17566	2.9712e-05	0.000465456
ENSG00000109180	OCIAD1	2901.53	1.37153	0.45579	0.109151	4.17577	2.96981e-05	0.000465456
ENSG00000174130	TLR6	89.373	0.255917	-1.96625	0.471373	-4.17133	3.02831e-05	0.000474023
ENSG00000235481	UBE2R2-AS1	18.3945	0.229052	-2.12625	0.509777	-4.17095	3.03335e-05	0.000474431
ENSG00000089250	NOS1	90.5961	2.58939	1.37261	0.32936	4.16752	3.07937e-05	0.000481244
ENSG00000117054	ACADM	852.057	1.55827	0.639949	0.153634	4.16542	3.10776e-05	0.000485292
ENSG00000166452	AKIP1	372.365	1.68744	0.75484	0.18125	4.16464	3.11847e-05	0.000486576
ENSG00000104964	TLE5	2909.23	1.41014	0.495835	0.119094	4.16339	3.13552e-05	0.000488846
ENSG00000126787	DLGAP5	119.456	2.19244	1.13254	0.272198	4.16071	3.17263e-05	0.000494238
ENSG00000088451	TGDS	264.234	1.69851	0.764268	0.183718	4.16001	3.18238e-05	0.000494966
ENSG00000104219	ZDHHC2	69.9817	0.547263	-0.869693	0.209058	-4.16005	3.18185e-05	0.000494966
ENSG00000171914	TLN2	79.8708	0.428242	-1.2235	0.294208	-4.15863	3.20163e-05	0.000497565
ENSG00000012963	UBR7	603.561	1.47835	0.563986	0.135643	4.15788	3.21215e-05	0.000498802
ENSG00000105875	WDR91	349.092	0.730026	-0.453981	0.109198	-4.15739	3.219e-05	0.000499469
ENSG00000092931	MFSD11	824.515	1.4673	0.55316	0.133086	4.15641	3.23285e-05	0.00050122
ENSG00000137819	PAQR5	325.312	0.50584	-0.983248	0.236621	-4.15537	3.24759e-05	0.000503106
ENSG00000269556	TMEM185A	191.707	0.422883	-1.24167	0.298852	-4.15481	3.25564e-05	0.000503954
ENSG00000197958	RPL12	28434.7	1.38956	0.474629	0.114294	4.15271	3.28567e-05	0.0005082
ENSG00000145604	SKP2	307.615	1.40506	0.490632	0.118177	4.15168	3.30047e-05	0.000510084
ENSG00000178425	NT5DC1	850.644	1.41408	0.499866	0.12043	4.15068	3.31494e-05	0.000511916
ENSG00000165304	MELK	369.848	1.40776	0.4934	0.118888	4.15011	3.3231e-05	0.000512721
ENSG00000116473	RAP1A	1067.64	1.35062	0.433627	0.104489	4.14996	3.3254e-05	0.000512721
ENSG00000258955	LINC00519	11.3986	0.163916	-2.60897	0.628912	-4.14839	3.34825e-05	0.000515703
ENSG00000171056	SOX7	58.8387	0.471627	-1.08428	0.261382	-4.14827	3.35002e-05	0.000515703
ENSG00000177879	AP3S1	2804.66	1.3592	0.442757	0.106748	4.14767	3.35873e-05	0.000516636
ENSG00000204540	PSORS1C1	126.543	0.587929	-0.766286	0.18479	-4.14679	3.37173e-05	0.000518227
ENSG00000054148	PHPT1	2036.34	1.57116	0.651832	0.157213	4.14617	3.3808e-05	0.000519213
ENSG00000154134	ROBO3	367.513	0.677264	-0.56221	0.135608	-4.14585	3.38553e-05	0.000519532
ENSG00000176678	FOXL1	26.3665	0.314506	-1.66884	0.402707	-4.14406	3.41209e-05	0.000523197
ENSG00000138193	PLCE1	90.3088	2.94818	1.55982	0.376475	4.14324	3.42436e-05	0.000524254
ENSG00000137831	UACA	1282.23	0.620413	-0.688699	0.166216	-4.14339	3.42211e-05	0.000524254
ENSG00000187764	SEMA4D	115.053	0.402735	-1.3121	0.316785	-4.14191	3.4443e-05	0.000526894
ENSG00000125356	NDUFA1	2163.37	1.56041	0.641928	0.155011	4.14118	3.45526e-05	0.00052788
ENSG00000112079	STK38	1341.9	0.690658	-0.533956	0.12894	-4.14112	3.45615e-05	0.00052788
ENSG00000152409	JMY	444.176	0.383613	-1.38228	0.333833	-4.14062	3.46369e-05	0.000528619
ENSG00000135900	MRPL44	641.158	1.40363	0.48916	0.118181	4.13908	3.48695e-05	0.000531753
ENSG00000143816	WNT9A	12.7322	0.240083	-2.05839	0.49787	-4.1344	3.5589e-05	0.000542303
ENSG00000132793	LPIN3	476.003	0.479146	-1.06146	0.256917	-4.13154	3.60342e-05	0.000548657
ENSG00000105143	SLC1A6	36.9056	0.165416	-2.59583	0.628417	-4.13074	3.6159e-05	0.000550129
ENSG00000110871	COQ5	829.601	1.46999	0.55581	0.13466	4.1275	3.66722e-05	0.000557503
ENSG00000011465	DCN	3837.84	0.25637	-1.9637	0.475939	-4.12595	3.69201e-05	0.000560835
ENSG00000013297	CLDN11	19.5877	0.228516	-2.12963	0.516289	-4.12489	3.70919e-05	0.000563008
ENSG00000198774	RASSF9	86.4858	0.595879	-0.746909	0.181239	-4.12113	3.7702e-05	0.000571824
ENSG00000120327	PCDHB14	19.2049	0.342561	-1.54557	0.375109	-4.12032	3.78342e-05	0.000573383
ENSG00000006432	MAP3K9	437.775	0.389571	-1.36004	0.330427	-4.11601	3.8548e-05	0.000583748
ENSG00000079931	MOXD1	149.81	0.55304	-0.854544	0.207634	-4.11562	3.86139e-05	0.000584293
ENSG00000033867	SLC4A7	1120.81	2.19218	1.13237	0.27521	4.11456	3.87915e-05	0.000586527
ENSG00000232780	GAPDHP74	10.4105	22.2858	4.47805	1.08839	4.11438	3.88222e-05	0.000586536
ENSG00000101096	NFATC2	40.4848	0.335994	-1.57349	0.382499	-4.11371	3.89344e-05	0.000587323
ENSG00000163810	TGM4	20.9432	0.259833	-1.94434	0.472637	-4.11382	3.89165e-05	0.000587323
ENSG00000104687	GSR	129.509	2.08294	1.05862	0.25748	4.11146	3.93163e-05	0.000592498
ENSG00000108309	RUNDC3A	547.001	0.372419	-1.425	0.346603	-4.11133	3.93381e-05	0.000592498
ENSG00000085276	MECOM	195.032	3.43256	1.77929	0.433035	4.10887	3.97599e-05	0.000598389
ENSG00000196597	ZNF782	78.6002	0.38739	-1.36814	0.33308	-4.10755	3.99883e-05	0.000601364
ENSG00000140859	KIFC3	801.21	0.490064	-1.02896	0.250523	-4.10724	4.00408e-05	0.00060169
ENSG00000171711	DEFB4A	81.4994	0.286835	-1.80171	0.438771	-4.10626	4.02124e-05	0.000603804
ENSG00000165629	ATP5F1C	4659.56	1.33399	0.415746	0.101257	4.10586	4.02813e-05	0.000604375
ENSG00000113194	FAF2	1381.4	0.693703	-0.527609	0.128536	-4.10476	4.0474e-05	0.000606799
ENSG00000113657	DPYSL3	83.6764	0.334269	-1.58092	0.385164	-4.10453	4.05135e-05	0.000606925
ENSG00000255874	PRECSIT	8.92281	0.173199	-2.5295	0.616299	-4.10434	4.05479e-05	0.000606976
ENSG00000128283	CDC42EP1	902.523	1.72758	0.78875	0.192261	4.1025	4.08715e-05	0.000611351
ENSG00000170396	ZNF804A	42.5936	0.126939	-2.9778	0.726148	-4.10082	4.11697e-05	0.00061534
ENSG00000166268	MYRFL	234.083	1.96142	0.971899	0.237043	4.1001	4.12975e-05	0.000616378
ENSG00000089723	OTUB2	479.056	0.313908	-1.67159	0.407697	-4.10007	4.13022e-05	0.000616378
ENSG00000140450	ARRDC4	2097.3	0.402	-1.31473	0.320676	-4.09988	4.13372e-05	0.00061643
ENSG00000118680	MYL12B	18200.5	1.41887	0.504741	0.123135	4.09908	4.14803e-05	0.00061762
ENSG00000187514	PTMA	6790.79	1.33006	0.41149	0.100382	4.09923	4.14523e-05	0.00061762
ENSG00000171960	PPIH	339.898	1.55591	0.637754	0.155608	4.09848	4.15876e-05	0.00061858
ENSG00000171227	TMEM37	15.3303	4.61962	2.20777	0.538696	4.09836	4.16081e-05	0.00061858
ENSG00000166128	RAB8B	515.662	1.56171	0.643122	0.156983	4.09675	4.18988e-05	0.000622428
ENSG00000166477	LEO1	1846.25	1.39775	0.483108	0.11795	4.09587	4.20589e-05	0.000624331
ENSG00000139998	RAB15	82.2669	1.76975	0.823545	0.201219	4.09278	4.26238e-05	0.000632237
ENSG00000026103	FAS	474.666	1.85653	0.892606	0.218116	4.09234	4.27043e-05	0.00063295
ENSG00000117139	KDM5B	1564.77	0.738391	-0.437544	0.106966	-4.09051	4.30422e-05	0.000637474
ENSG00000117650	NEK2	49.2414	2.24519	1.16684	0.285286	4.09006	4.3126e-05	0.000638232
ENSG00000177406	NINJ2-AS1	46.9457	0.326965	-1.61279	0.394385	-4.08938	4.32519e-05	0.00063961
ENSG00000188690	UROS	868.271	1.41512	0.50092	0.122519	4.08851	4.34159e-05	0.00064155
ENSG00000115204	MPV17	926.553	1.41319	0.498956	0.122064	4.08767	4.35736e-05	0.000643393
ENSG00000169679	BUB1	93.948	1.88163	0.911984	0.223218	4.08562	4.39586e-05	0.000648589
ENSG00000231213	PLSCR5	12.2108	20.2186	4.33761	1.06192	4.08468	4.41377e-05	0.00065074
ENSG00000230587	LINC02580	31.0337	2.43622	1.28464	0.314559	4.08394	4.42784e-05	0.000652322
ENSG00000131143	COX4I1	9088.09	1.40703	0.49265	0.120643	4.08353	4.43566e-05	0.000652981
ENSG00000104043	ATP8B4	33.7375	2.84332	1.50757	0.369284	4.08242	4.45682e-05	0.000654764
ENSG00000088305	DNMT3B	66.7336	0.482677	-1.05087	0.257429	-4.08217	4.46171e-05	0.000654764
ENSG00000187210	GCNT1	134.569	0.220975	-2.17805	0.533552	-4.08217	4.46179e-05	0.000654764
ENSG00000143847	PPFIA4	19.3038	0.27153	-1.88082	0.460756	-4.08202	4.46453e-05	0.000654764
ENSG00000128789	PSMG2	983.062	1.36977	0.453929	0.111191	4.08242	4.45686e-05	0.000654764
ENSG00000147677	EIF3H	9309.26	1.29446	0.372352	0.0912483	4.08064	4.49112e-05	0.000657835
ENSG00000107829	FBXW4	422.722	1.61931	0.695378	0.170418	4.08041	4.49557e-05	0.000657835
ENSG00000120093	HOXB3	21.9023	0.324561	-1.62344	0.397847	-4.08055	4.49287e-05	0.000657835
ENSG00000075303	SLC25A40	247.306	1.78795	0.838309	0.205501	4.07935	4.51626e-05	0.000660368
ENSG00000110700	RPS13	13896.2	1.36425	0.448106	0.109852	4.07917	4.51977e-05	0.000660387
ENSG00000049245	VAMP3	4642.41	1.38193	0.466684	0.114423	4.07857	4.53137e-05	0.000661587
ENSG00000285294		42.0209	2.42448	1.27767	0.313385	4.07701	4.56186e-05	0.000665541
ENSG00000162390	ACOT11	188.02	0.599889	-0.737234	0.180949	-4.07426	4.61616e-05	0.00067296
ENSG00000173281	PPP1R3B	283.724	0.595119	-0.74875	0.183869	-4.0722	4.65707e-05	0.000678418
ENSG00000125726	CD70	6.89447	0.0840755	-3.57217	0.877413	-4.07126	4.67603e-05	0.000680673
ENSG00000136695	IL36RN	5382.13	0.48306	-1.04973	0.257897	-4.07032	4.69483e-05	0.000682901
ENSG00000178982	EIF3K	4542.56	1.43639	0.522443	0.128391	4.06915	4.71849e-05	0.000685831
ENSG00000127948	POR	695.888	0.399611	-1.32333	0.325248	-4.06868	4.72808e-05	0.000686715
ENSG00000105613	MAST1	10.4557	0.127294	-2.97377	0.73124	-4.06674	4.76745e-05	0.000691918
ENSG00000106078	COBL	123.869	0.540607	-0.887347	0.218216	-4.06637	4.7751e-05	0.000692514
ENSG00000094963	FMO2	416.1	0.137923	-2.85806	0.70305	-4.06523	4.79856e-05	0.000695399
ENSG00000122420	PTGFR	28.6475	0.201669	-2.30994	0.568533	-4.06298	4.84501e-05	0.00070161
ENSG00000180613	GSX2	3.56638	0.0154612	-6.0152	1.48069	-4.06242	4.85659e-05	0.000702766
ENSG00000136895	GARNL3	83.6786	1.94858	0.962421	0.236926	4.06211	4.86311e-05	0.000703189
ENSG00000145088	EAF2	57.6624	1.89234	0.920174	0.226549	4.06171	4.87154e-05	0.000703888
ENSG00000178385	PLEKHM3	212.97	0.510767	-0.969264	0.238708	-4.06046	4.89766e-05	0.000707139
ENSG00000163931	TKT	4274.56	1.63348	0.707952	0.174413	4.05905	4.92735e-05	0.0007109
ENSG00000116774	OLFML3	45.9583	0.259663	-1.94529	0.479501	-4.05689	4.97294e-05	0.000716948
ENSG00000172183	ISG20	93.8464	0.518178	-0.948481	0.233888	-4.05528	5.00746e-05	0.000721391
ENSG00000119471	HSDL2	2299.71	0.472242	-1.0824	0.267015	-4.05372	5.04092e-05	0.000725678
ENSG00000147403	RPL10	29359.9	1.37983	0.464496	0.114606	4.05297	5.05713e-05	0.000727474
ENSG00000112294	ALDH5A1	267.033	0.425653	-1.23225	0.304163	-4.05129	5.0937e-05	0.000732196
ENSG00000081041	CXCL2	15.5343	0.156336	-2.67728	0.660906	-4.05092	5.10157e-05	0.000732788
ENSG00000112096	SOD2	1522.78	0.518352	-0.947996	0.234032	-4.05071	5.10632e-05	0.000732931
ENSG00000237232	ZNF295-AS1	34.1507	0.326348	-1.61552	0.398959	-4.04933	5.13648e-05	0.000736719
ENSG00000180228	PRKRA	808.482	1.30331	0.38218	0.0943984	4.04858	5.15285e-05	0.000738525
ENSG00000168116	KIAA1586	309.784	1.8162	0.860923	0.21278	4.04608	5.20835e-05	0.000745386
ENSG00000142623	PADI1	86.1821	0.0860536	-3.53862	0.874578	-4.04609	5.20801e-05	0.000745386
ENSG00000183291	SELENOF	2571.83	1.40644	0.49205	0.121636	4.04526	5.2265e-05	0.000747436
ENSG00000116459	ATP5PB	5817.52	1.33089	0.412394	0.10196	4.04468	5.23946e-05	0.000748741
ENSG00000108771	DHX58	59.6885	1.87992	0.910674	0.225196	4.04392	5.25641e-05	0.000750297
ENSG00000168938	PPIC	1756.66	1.55727	0.639023	0.158023	4.04385	5.25803e-05	0.000750297
ENSG00000104413	ESRP1	3736.25	0.683354	-0.549296	0.135854	-4.04328	5.27077e-05	0.000751566
ENSG00000170759	KIF5B	5654.51	0.718541	-0.476858	0.117947	-4.04298	5.27756e-05	0.000751985
ENSG00000107798	LIPA	2599.61	1.71919	0.781731	0.193464	4.04071	5.32906e-05	0.00075877
ENSG00000231290	APCDD1L-DT	56.0322	0.375308	-1.41385	0.349974	-4.03988	5.34793e-05	0.000760902
ENSG00000030419	IKZF2	186.122	1.69686	0.762868	0.188852	4.03951	5.35634e-05	0.000761543
ENSG00000153006	SREK1IP1	1038.05	0.545398	-0.874619	0.216541	-4.03904	5.36702e-05	0.000762507
ENSG00000132185	FCRLA	12.2374	0.240225	-2.05754	0.509475	-4.03856	5.3781e-05	0.000763526
ENSG00000156299	TIAM1	677.681	0.47325	-1.07933	0.267392	-4.0365	5.42553e-05	0.000769701
ENSG00000074964	ARHGEF10L	569.852	0.428408	-1.22294	0.303045	-4.03551	5.44829e-05	0.000770342
ENSG00000242193	CRYZL2P	84.6336	0.590301	-0.760477	0.188434	-4.03578	5.44206e-05	0.000770342
ENSG00000105755	ETHE1	1295.59	1.70639	0.770948	0.191044	4.03545	5.44977e-05	0.000770342
ENSG00000179826	MRGPRX3	27.3937	0.206024	-2.27912	0.564701	-4.03597	5.43775e-05	0.000770342
ENSG00000132825	PPP1R3D	172.28	1.49311	0.578319	0.1433	4.03573	5.44332e-05	0.000770342
ENSG00000110195	FOLR1	7.95197	0.0999398	-3.3228	0.823565	-4.03465	5.46834e-05	0.000772408
ENSG00000134056	MRPS36	923.633	1.50435	0.589143	0.146033	4.03431	5.47632e-05	0.000772976
ENSG00000198001	IRAK4	553.781	1.41989	0.505783	0.125387	4.03378	5.48869e-05	0.000774163
ENSG00000125871	MGME1	650.787	1.31818	0.398549	0.0988383	4.03234	5.52247e-05	0.000778365
ENSG00000102409	BEX4	628.102	1.34323	0.425705	0.105671	4.0286	5.61102e-05	0.000790275
ENSG00000117748	RPA2	712.98	1.39794	0.483299	0.120067	4.02523	5.69194e-05	0.000801095
ENSG00000091947	TMEM101	622.142	1.46586	0.551745	0.137089	4.02471	5.70454e-05	0.000802291
ENSG00000272668		22.5321	3.41543	1.77207	0.440337	4.02434	5.71351e-05	0.000802974
ENSG00000144619	CNTN4	40.7817	3.83085	1.93766	0.481614	4.02328	5.73938e-05	0.00080603
ENSG00000262655	SPON1	71.8947	0.36578	-1.45095	0.360672	-4.02291	5.74823e-05	0.000806187
ENSG00000132274	TRIM22	1330.98	1.46608	0.551966	0.137206	4.02289	5.74875e-05	0.000806187
ENSG00000113108	APBB3	181.568	1.57242	0.652983	0.162359	4.02183	5.77467e-05	0.00080924
ENSG00000116106	EPHA4	1012.94	0.604219	-0.726858	0.180757	-4.02119	5.79045e-05	0.00081087
ENSG00000187122	SLIT1	14.8147	0.199594	-2.32486	0.578309	-4.0201	5.81726e-05	0.000814042
ENSG00000110080	ST3GAL4	221.141	1.67948	0.748014	0.186132	4.01872	5.85151e-05	0.000817662
ENSG00000100271	TTLL1	101.663	1.94364	0.958759	0.238563	4.01889	5.84734e-05	0.000817662
ENSG00000242147	LASTR	13.4716	0.190105	-2.39513	0.596114	-4.01791	5.87163e-05	0.000819888
ENSG00000254027	LNMICC	44.753	0.491472	-1.02482	0.255121	-4.01698	5.8948e-05	0.000822162
ENSG00000164520	RAET1E	612.52	1.49244	0.577678	0.143811	4.01692	5.89634e-05	0.000822162
ENSG00000205639	MFSD2B	26.6653	0.319956	-1.64405	0.409335	-4.01641	5.90923e-05	0.000823372
ENSG00000242612	DECR2	184.154	1.60161	0.679527	0.169259	4.01471	5.95178e-05	0.000828119
ENSG00000228502	EEF1A1P11	602.647	1.42228	0.508206	0.126585	4.01474	5.95108e-05	0.000828119
ENSG00000130203	APOE	14679.8	1.44704	0.533108	0.132827	4.01354	5.98159e-05	0.000831675
ENSG00000248964		7.2372	0.1093	-3.19363	0.795812	-4.01304	5.99406e-05	0.000832816
ENSG00000196954	CASP4	6814.34	1.86775	0.901304	0.224626	4.01247	6.00878e-05	0.000834268
ENSG00000143434	SEMA6C	35.806	0.409221	-1.28905	0.321289	-4.01211	6.0179e-05	0.000834941
ENSG00000173432	SAA1	376.991	1.75065	0.807894	0.201386	4.01166	6.02926e-05	0.000835923
ENSG00000159423	ALDH4A1	1142.2	1.56307	0.644383	0.160634	4.01149	6.03356e-05	0.000835926
ENSG00000138286	FAM149B1	427.949	1.30583	0.384965	0.0959992	4.01009	6.06963e-05	0.000840328
ENSG00000143774	GUK1	7452.67	1.42588	0.511854	0.127746	4.0068	6.15471e-05	0.000851504
ENSG00000134955	SLC37A2	787.624	0.22338	-2.16243	0.539804	-4.00595	6.17687e-05	0.000853964
ENSG00000108557	RAI1	241.2	0.569553	-0.812099	0.202781	-4.00481	6.20676e-05	0.00085749
ENSG00000015133	CCDC88C	123.259	1.6097	0.686792	0.171506	4.00448	6.21537e-05	0.000858072
ENSG00000155755	TMEM237	681.362	1.37291	0.457239	0.114197	4.00394	6.22968e-05	0.000859441
ENSG00000249641	HOXC13-AS	138.687	1.81479	0.859802	0.21476	4.00355	6.23998e-05	0.000860254
ENSG00000169258	GPRIN1	98.4896	0.545271	-0.874954	0.218598	-4.00258	6.26556e-05	0.000863171
ENSG00000084090	STARD7	1704.61	1.4218	0.507723	0.126877	4.00169	6.28924e-05	0.000865824
ENSG00000053501	USE1	346.539	1.37612	0.460605	0.115166	3.99947	6.34836e-05	0.000873346
ENSG00000004487	KDM1A	1282.11	0.783327	-0.352313	0.088114	-3.99838	6.37773e-05	0.00087677
ENSG00000100216	TOMM22	1747.52	1.31464	0.394666	0.0987205	3.99781	6.39314e-05	0.00087827
ENSG00000146476	ARMT1	698.229	1.54368	0.626374	0.156808	3.99453	6.48229e-05	0.000889266
ENSG00000187653	TMSB4XP8	271.262	0.593028	-0.753828	0.188714	-3.99454	6.4819e-05	0.000889266
ENSG00000284428		39.1492	0.297251	-1.75025	0.438224	-3.99396	6.49796e-05	0.000890791
ENSG00000172831	CES2	3240.55	1.61212	0.688961	0.172524	3.99343	6.51242e-05	0.000892147
ENSG00000143179	UCK2	415.016	1.37848	0.463083	0.116035	3.99088	6.58284e-05	0.000901162
ENSG00000281406	BLACAT1	45.0101	0.441587	-1.17923	0.295512	-3.99047	6.59435e-05	0.000902105
ENSG00000167468	GPX4	2967.43	1.56007	0.641611	0.160794	3.99026	6.60005e-05	0.000902253
ENSG00000111231	GPN3	242.278	1.48393	0.569421	0.142764	3.98855	6.64775e-05	0.000908139
ENSG00000006059	KRT33A	23.161	0.301871	-1.728	0.43328	-3.98817	6.65845e-05	0.000908965
ENSG00000204020	LIPN	814.666	0.236684	-2.07897	0.521432	-3.98704	6.69025e-05	0.000912031
ENSG00000196655	TRAPPC4	1220.68	1.49288	0.578099	0.144993	3.98709	6.68899e-05	0.000912031
ENSG00000145425	RPS3A	19187.7	1.34633	0.429032	0.107616	3.98671	6.69958e-05	0.000912666
ENSG00000115738	ID2	175.426	1.88345	0.913377	0.229346	3.98252	6.81884e-05	0.000928266
ENSG00000205488	CALML3-AS1	175.649	0.353185	-1.5015	0.377116	-3.98154	6.84691e-05	0.000930215
ENSG00000177225	GATD1	676.471	0.777077	-0.363871	0.0913898	-3.98153	6.84745e-05	0.000930215
ENSG00000203785	SPRR2E	42836.3	0.514328	-0.959239	0.240916	-3.98164	6.84425e-05	0.000930215
ENSG00000119686	FLVCR2	480.487	0.57394	-0.801028	0.201214	-3.98097	6.86341e-05	0.000931088
ENSG00000178980	SELENOW	6474.03	1.53645	0.619601	0.155639	3.98101	6.86217e-05	0.000931088
ENSG00000166451	CENPN	151.787	1.41206	0.497805	0.125057	3.98063	6.87342e-05	0.000931799
ENSG00000287987		17.4222	0.321905	-1.63529	0.410858	-3.98019	6.88603e-05	0.000932861
ENSG00000102287	GABRE	848.64	0.56895	-0.813626	0.204457	-3.97945	6.90754e-05	0.000935127
ENSG00000172350	ABCG4	214.835	0.37469	-1.41623	0.356009	-3.97807	6.94775e-05	0.000939759
ENSG00000270547	LINC01235	159.362	2.91721	1.54459	0.388302	3.9778	6.95558e-05	0.000939759
ENSG00000173597	SULT1B1	11.7039	0.142541	-2.81055	0.706562	-3.97778	6.95619e-05	0.000939759
ENSG00000188112	C6orf132	1645.7	0.535639	-0.900666	0.226488	-3.97666	6.98888e-05	0.000943523
ENSG00000009780	FAM76A	230.056	1.43718	0.523236	0.131587	3.97634	6.99831e-05	0.000944144
ENSG00000204568	MRPS18B	1085.53	1.32297	0.403779	0.101554	3.97598	7.00895e-05	0.000944643
ENSG00000166228	PCBD1	515.085	1.89396	0.921406	0.231748	3.97589	7.01168e-05	0.000944643
ENSG00000172840	PDP2	375.879	1.48434	0.569819	0.143355	3.97487	7.04168e-05	0.00094803
ENSG00000244607	CCDC13	18.4751	0.232978	-2.10174	0.528903	-3.97376	7.07458e-05	0.000951803
ENSG00000128944	KNSTRN	491.23	0.572408	-0.804884	0.202625	-3.97228	7.11894e-05	0.000957112
ENSG00000170426	SDR9C7	2323.61	0.396032	-1.33631	0.336578	-3.97028	7.17878e-05	0.000964494
ENSG00000113163	CERT1	560.57	0.741174	-0.432116	0.108852	-3.96978	7.19404e-05	0.00096569
ENSG00000233476	EEF1A1P6	775.455	1.55415	0.636122	0.160246	3.96966	7.19756e-05	0.00096569
ENSG00000078237	TIGAR	403.625	1.42415	0.510102	0.128506	3.96949	7.20267e-05	0.000965711
ENSG00000125089	SH3TC1	90.5085	0.433864	-1.20469	0.303639	-3.96749	7.26339e-05	0.000973185
ENSG00000198825	INPP5F	648.68	1.58405	0.663621	0.167293	3.96682	7.28395e-05	0.00097527
ENSG00000102384	CENPI	49.914	2.4746	1.30719	0.329632	3.96561	7.32075e-05	0.000979526
ENSG00000100316	RPL3	42587.2	1.29054	0.367977	0.0928334	3.96384	7.37529e-05	0.000986149
ENSG00000273225	FAM25BP	196.818	0.420965	-1.24823	0.314976	-3.96293	7.40347e-05	0.000989239
ENSG00000167325	RRM1	2301.57	1.5016	0.5865	0.148043	3.96168	7.44254e-05	0.00099378
ENSG00000116711	PLA2G4A	848.542	1.60602	0.683485	0.17261	3.95971	7.50422e-05	0.00100133
ENSG00000138835	RGS3	575.479	1.90251	0.927907	0.234386	3.95888	7.53036e-05	0.00100413
ENSG00000120278	PLEKHG1	387.896	0.586463	-0.769889	0.194665	-3.95495	7.65516e-05	0.00102008
ENSG00000177189	RPS6KA3	876.628	0.728506	-0.456987	0.115579	-3.95391	7.68847e-05	0.00102382
ENSG00000113658	SMAD5	1653.05	1.57365	0.65411	0.165521	3.95184	7.75537e-05	0.00103202
ENSG00000214595	EML6	81.0162	0.394353	-1.34244	0.33979	-3.95079	7.78927e-05	0.00103583
ENSG00000137656	BUD13	298.011	1.36355	0.447371	0.113313	3.94812	7.87686e-05	0.00104676
ENSG00000160868	CYP3A4	45.2772	2.7726	1.47124	0.372773	3.94674	7.92213e-05	0.00105207
ENSG00000251595	ABCA11P	25.9293	2.76471	1.46713	0.371764	3.94639	7.93373e-05	0.00105289
ENSG00000122257	RBBP6	1224.53	0.55495	-0.84957	0.215306	-3.94588	7.95065e-05	0.00105442
ENSG00000130787	HIP1R	1140.29	0.479742	-1.05967	0.268682	-3.94396	8.01467e-05	0.00106219
ENSG00000108774	RAB5C	1092.37	1.43392	0.51996	0.131858	3.94334	8.03546e-05	0.00106422
ENSG00000168785	TSPAN5	877.867	0.63922	-0.645615	0.163743	-3.94286	8.05165e-05	0.00106564
ENSG00000168575	SLC20A2	1390.75	1.38355	0.468376	0.118813	3.94211	8.07665e-05	0.00106823
ENSG00000166272	WBP1L	3014.57	1.75323	0.810013	0.205544	3.94082	8.1203e-05	0.00107327
ENSG00000204323	SMIM5	334.557	0.453238	-1.14166	0.28972	-3.94056	8.12913e-05	0.00107372
ENSG00000254858	MPV17L2	277.331	1.48609	0.571518	0.14505	3.94015	8.14291e-05	0.00107481
ENSG00000125246	CLYBL	54.8247	1.80023	0.848178	0.215279	3.93991	8.15131e-05	0.00107519
ENSG00000134755	DSC2	4422.86	0.696861	-0.521057	0.132282	-3.939	8.18211e-05	0.00107853
ENSG00000115488	NEU2	19.7884	0.115749	-3.11093	0.789818	-3.93879	8.18934e-05	0.00107875
ENSG00000075413	MARK3	1352.19	0.711333	-0.491403	0.124768	-3.93854	8.19803e-05	0.00107917
ENSG00000198919	DZIP3	317.836	2.0716	1.05075	0.26682	3.93804	8.21503e-05	0.00108
ENSG00000159200	RCAN1	1098.09	0.570396	-0.809964	0.205678	-3.93803	8.21539e-05	0.00108
ENSG00000146192	FGD2	27.3415	0.324104	-1.62547	0.412982	-3.93594	8.28731e-05	0.00108872
ENSG00000135709	KIAA0513	519.297	0.501881	-0.994583	0.252799	-3.93429	8.34433e-05	0.00109547
ENSG00000116285	ERRFI1	1203.66	0.645081	-0.632447	0.160779	-3.93364	8.36703e-05	0.00109772
ENSG00000176422	SPRYD4	341.662	1.59583	0.674305	0.171458	3.93276	8.39754e-05	0.00110098
ENSG00000162783	IER5	1788.08	0.661314	-0.596592	0.151719	-3.93223	8.41622e-05	0.00110269
ENSG00000107362	ABHD17B	365.902	0.475823	-1.0715	0.27262	-3.9304	8.48052e-05	0.00111037
ENSG00000180871	CXCR2	267.917	0.515426	-0.956162	0.243294	-3.93007	8.49224e-05	0.00111116
ENSG00000117362	APH1A	1821.31	1.3601	0.443715	0.11291	3.92981	8.50124e-05	0.00111159
ENSG00000133661	SFTPD	63.4302	0.322917	-1.63076	0.415119	-3.92842	8.55057e-05	0.00111655
ENSG00000160446	ZDHHC12	396.543	1.60144	0.679371	0.17293	3.92858	8.54487e-05	0.00111655
ENSG00000173548	SNX33	319.142	0.68927	-0.536858	0.136693	-3.92748	8.584e-05	0.00112016
ENSG00000109016	DHRS7B	498.773	1.4451	0.531172	0.135254	3.92723	8.5931e-05	0.0011206
ENSG00000103342	GSPT1	3922.06	0.863068	-0.212454	0.0541098	-3.92635	8.62438e-05	0.00112393
ENSG00000240409	MTATP8P1	30.5653	2.54554	1.34797	0.343358	3.92585	8.64223e-05	0.00112551
ENSG00000185634	SHC4	78.2999	11.305	3.49888	0.891547	3.92451	8.69066e-05	0.00113106
ENSG00000197872	CYRIA	235.617	0.591951	-0.756451	0.192827	-3.92296	8.74693e-05	0.00113762
ENSG00000104936	DMPK	138.159	0.583305	-0.777677	0.198274	-3.92222	8.77353e-05	0.00114032
ENSG00000150938	CRIM1	590.961	1.5304	0.613907	0.156585	3.9206	8.83295e-05	0.00114598
ENSG00000070886	EPHA8	5.44664	0.0598936	-4.06145	1.03592	-3.92062	8.83211e-05	0.00114598
ENSG00000198088	NUP62CL	81.5687	1.69143	0.758245	0.193411	3.92039	8.84049e-05	0.00114598
ENSG00000106399	RPA3	192.483	1.56868	0.649556	0.165685	3.92043	8.83924e-05	0.00114598
ENSG00000243478	AOX2P	22.316	0.133765	-2.90223	0.740367	-3.91999	8.85527e-05	0.00114676
ENSG00000198753	PLXNB3	84.5852	0.55046	-0.86129	0.219722	-3.91991	8.85829e-05	0.00114676
ENSG00000111229	ARPC3	8522.16	1.30934	0.388841	0.0992487	3.91784	8.9345e-05	0.00115569
ENSG00000103145	HCFC1R1	579.16	1.72192	0.784014	0.20012	3.91772	8.93908e-05	0.00115569
ENSG00000259326		10.499	7.21176	2.85035	0.727764	3.91659	8.98102e-05	0.00116034
ENSG00000206145	P2RX6P	18.9016	3.42892	1.77775	0.454056	3.91527	9.03025e-05	0.00116593
ENSG00000176641	RNF152	479.201	1.61099	0.687952	0.175776	3.9138	9.08555e-05	0.0011723
ENSG00000133433	GSTT2B	49.7992	0.190554	-2.39173	0.611351	-3.9122	9.14604e-05	0.00117933
ENSG00000153774	CFDP1	925.559	1.29697	0.375145	0.0958965	3.91198	9.15426e-05	0.00117961
ENSG00000153015	CWC27	881.029	0.67054	-0.576604	0.147425	-3.91118	9.18469e-05	0.00118275
ENSG00000168438	CDC40	544.333	1.36773	0.451788	0.115526	3.91071	9.20238e-05	0.00118425
ENSG00000172380	GNG12	12734	1.67972	0.748217	0.191337	3.91046	9.21194e-05	0.0011847
ENSG00000169372	CRADD	310.41	1.66119	0.732217	0.187257	3.91023	9.22084e-05	0.00118506
ENSG00000139433	GLTP	21758.3	0.434195	-1.20358	0.307831	-3.90989	9.23381e-05	0.00118571
ENSG00000138119	MYOF	6407.04	1.39265	0.477829	0.122214	3.90978	9.23807e-05	0.00118571
ENSG00000158158	CNNM4	154.494	0.252562	-1.98529	0.507846	-3.90923	9.2589e-05	0.00118595
ENSG00000170468	RIOX1	181.429	1.55422	0.636192	0.162747	3.9091	9.26419e-05	0.00118595
ENSG00000236876	TMSB4XP1	84.8392	0.459536	-1.12175	0.28694	-3.90935	9.25458e-05	0.00118595
ENSG00000168038	ULK4	148.988	0.590564	-0.759834	0.194354	-3.90953	9.24745e-05	0.00118595
ENSG00000141540	TTYH2	32.534	3.61626	1.8545	0.475043	3.90385	9.46729e-05	0.00121116
ENSG00000137875	BCL2L10	54.6667	1.94145	0.957134	0.245244	3.90278	9.50959e-05	0.00121577
ENSG00000117448	AKR1A1	1425.52	1.42031	0.506202	0.129719	3.9023	9.52831e-05	0.00121737
ENSG00000136840	ST6GALNAC4	203.044	0.510456	-0.970141	0.248623	-3.90206	9.53767e-05	0.00121777
ENSG00000148572	NRBF2	2715.34	0.619864	-0.689976	0.176848	-3.90152	9.55895e-05	0.00121969
ENSG00000133121	STARD13	167.383	1.63061	0.705415	0.180829	3.90101	9.57933e-05	0.00122149
ENSG00000108306	FBXL20	263.258	0.563024	-0.828733	0.2125	-3.89993	9.62224e-05	0.00122536
ENSG00000103335	PIEZO1	937.44	0.53052	-0.914522	0.234495	-3.89997	9.62065e-05	0.00122536
ENSG00000122970	IFT81	200.872	0.660824	-0.597661	0.153265	-3.89953	9.63799e-05	0.00122657
ENSG00000100170	SLC5A1	670.409	0.428693	-1.22198	0.313392	-3.89922	9.65023e-05	0.00122733
ENSG00000204564	C6orf136	160.383	1.52481	0.608625	0.156148	3.89775	9.70895e-05	0.00123399
ENSG00000179846	NKPD1	237.004	0.176368	-2.50334	0.642657	-3.89529	9.80794e-05	0.00124576
ENSG00000104856	RELB	205.758	1.60867	0.685865	0.176108	3.89458	9.83701e-05	0.00124864
ENSG00000140044	JDP2	346.764	1.8964	0.923267	0.237088	3.89419	9.85265e-05	0.00124981
ENSG00000247081	BAALC-AS1	40.8551	0.49686	-1.00909	0.259161	-3.89367	9.87389e-05	0.0012517
ENSG00000140323	DISP2	9.42086	0.146246	-2.77353	0.712802	-3.89102	9.9824e-05	0.00126439
ENSG00000141441	GAREM1	420.597	0.603306	-0.729038	0.18737	-3.89091	9.98696e-05	0.00126439
ENSG00000198612	COPS8	1301.56	1.49292	0.578136	0.148636	3.88961	0.000100404	0.00127033
ENSG00000156453	PCDH1	491.591	0.446741	-1.16249	0.298928	-3.88886	0.000100716	0.00127345
ENSG00000198830	HMGN2	783.801	1.55133	0.633505	0.16298	3.887	0.000101489	0.00128157
ENSG00000124107	SLPI	18227.4	0.476954	-1.06808	0.274778	-3.88706	0.000101466	0.00128157
ENSG00000133216	EPHB2	51.213	0.398771	-1.32637	0.341258	-3.8867	0.000101616	0.00128234
ENSG00000105176	URI1	1565.17	1.27997	0.356109	0.0916303	3.88637	0.000101754	0.00128326
ENSG00000145375	SPATA5	397.392	0.333481	-1.58433	0.407851	-3.88457	0.000102512	0.00129198
ENSG00000144895	EIF2A	2837.99	1.30734	0.386639	0.0995624	3.88338	0.000103013	0.00129746
ENSG00000115661	STK16	495.923	1.43245	0.518485	0.13353	3.88291	0.000103216	0.00129917
ENSG00000092820	EZR	9260.11	0.709533	-0.495058	0.127545	-3.88144	0.000103838	0.00130533
ENSG00000116251	RPL22	4546.12	1.28655	0.363508	0.0936492	3.88159	0.000103775	0.00130533
ENSG00000092295	TGM1	5093.72	0.43293	-1.2078	0.311282	-3.88006	0.00010443	0.00131192
ENSG00000171867	PRNP	10060.4	1.34563	0.428286	0.110414	3.87892	0.000104922	0.00131726
ENSG00000144029	MRPS5	1063.76	1.34825	0.431092	0.111143	3.87872	0.000105006	0.00131746
ENSG00000143067	ZNF697	108.892	1.55717	0.638922	0.164841	3.87599	0.000106191	0.00133148
ENSG00000100567	PSMA3	2035.36	1.46452	0.550424	0.142106	3.87334	0.000107354	0.0013452
ENSG00000057149	SERPINB3	86256.5	2.29738	1.19999	0.309839	3.87294	0.00010753	0.00134654
ENSG00000148841	ITPRIP	398.729	0.557805	-0.842166	0.217542	-3.87128	0.000108265	0.00135487
ENSG00000186591	UBE2H	1440.32	0.601744	-0.732779	0.18934	-3.87017	0.000108758	0.00136018
ENSG00000145386	CCNA2	157.217	1.86518	0.899311	0.232407	3.86956	0.000109034	0.00136275
ENSG00000154065	ANKRD29	235.295	1.91117	0.934454	0.241532	3.86886	0.000109344	0.0013651
ENSG00000070018	LRP6	313.03	0.644111	-0.634619	0.164034	-3.86882	0.000109361	0.0013651
ENSG00000184867	ARMCX2	151.707	0.596589	-0.745191	0.192625	-3.8686	0.000109462	0.00136547
ENSG00000124596	OARD1	590.58	1.44584	0.53191	0.137582	3.86612	0.000110581	0.00137855
ENSG00000197696	NMB	221.547	0.544196	-0.877803	0.227089	-3.86545	0.000110885	0.00138146
ENSG00000144452	ABCA12	10460.8	0.46468	-1.10569	0.286185	-3.86355	0.000111751	0.00139137
ENSG00000072310	SREBF1	784.471	0.699313	-0.515991	0.133566	-3.86318	0.000111922	0.00139261
ENSG00000158715	SLC45A3	26.6975	0.446169	-1.16434	0.301486	-3.862	0.000112464	0.00139846
ENSG00000135636	DYSF	128.995	0.406469	-1.29878	0.336344	-3.86147	0.000112705	0.00140057
ENSG00000128965	CHAC1	758.512	0.405506	-1.30221	0.337437	-3.85911	0.000113801	0.00141329
ENSG00000115290	GRB14	58.1968	0.45328	-1.14152	0.295849	-3.85848	0.000114096	0.00141606
ENSG00000142082	SIRT3	283.395	1.44682	0.532886	0.138151	3.85726	0.000114666	0.00142132
ENSG00000095637	SORBS1	30.8277	0.411741	-1.28019	0.331891	-3.85726	0.000114663	0.00142132
ENSG00000134602	STK26	1136.87	1.55608	0.637916	0.165421	3.85633	0.000115103	0.00142584
ENSG00000138823	MTTP	48.3681	0.155546	-2.68458	0.69622	-3.85594	0.000115284	0.00142717
ENSG00000111863	ADTRP	949.348	0.606011	-0.722584	0.187431	-3.8552	0.000115635	0.0014306
ENSG00000188897		44.5022	0.260523	-1.94052	0.503375	-3.85501	0.000115725	0.00143082
ENSG00000099875	MKNK2	2116.98	0.671744	-0.574017	0.148908	-3.85484	0.000115805	0.00143089
ENSG00000089157	RPLP0	53291	1.35863	0.442151	0.114736	3.85365	0.000116368	0.00143694
ENSG00000251364	SYT9-AS1	56.8914	2.19472	1.13403	0.294335	3.85287	0.00011674	0.00144063
ENSG00000113248	PCDHB15	17.9608	0.355917	-1.49039	0.386896	-3.85216	0.000117078	0.00144389
ENSG00000154319	FAM167A	131.841	0.611998	-0.7084	0.183937	-3.85133	0.00011748	0.00144794
ENSG00000107758	PPP3CB	456.251	1.33382	0.415565	0.107932	3.85026	0.000117993	0.00145334
ENSG00000119392	GLE1	620.954	1.34919	0.432092	0.112238	3.84978	0.000118224	0.00145526
ENSG00000136688	IL36G	1246.39	0.467474	-1.09704	0.285041	-3.84872	0.000118737	0.00146065
ENSG00000136938	ANP32B	1708.55	1.3727	0.457016	0.118788	3.84734	0.000119406	0.00146797
ENSG00000138459	SLC35A5	734.408	1.66853	0.73858	0.192042	3.84594	0.000120092	0.00147546
ENSG00000125772	GPCPD1	854.423	1.75052	0.807783	0.210188	3.84314	0.000121468	0.00149144
ENSG00000114902	SPCS1	2096.94	1.45468	0.5407	0.140735	3.84198	0.000122047	0.0014976
ENSG00000010803	SCMH1	232.996	1.40077	0.48622	0.126704	3.83745	0.000124318	0.00152451
ENSG00000088826	SMOX	223.199	0.291272	-1.77956	0.463932	-3.83582	0.000125148	0.00153374
ENSG00000095970	TREM2	60.7508	2.55243	1.35187	0.35251	3.83499	0.000125569	0.00153792
ENSG00000164331	ANKRA2	585.451	1.47397	0.559705	0.145988	3.83392	0.000126117	0.00154367
ENSG00000158023	CFAP251	818.695	1.47084	0.556644	0.145208	3.83342	0.000126376	0.00154587
ENSG00000132305	IMMT	2501.32	1.28493	0.361691	0.0944292	3.83029	0.000127993	0.00156438
ENSG00000196172	ZNF681	197.944	0.439552	-1.18589	0.309619	-3.83018	0.00012805	0.00156438
ENSG00000242808	SOX2-OT	11.5822	0.0954314	-3.38939	0.885953	-3.8257	0.0001304	0.0015921
ENSG00000138756	BMP2K	355.138	0.679938	-0.556526	0.145523	-3.82432	0.000131131	0.00159992
ENSG00000142856	ITGB3BP	104.366	1.71659	0.779543	0.203845	3.82419	0.000131204	0.00159992
ENSG00000196511	TPK1	53.6516	2.32992	1.22028	0.319191	3.82304	0.000131815	0.00160636
ENSG00000140391	TSPAN3	2829.3	1.41076	0.496471	0.129877	3.82264	0.000132032	0.00160801
ENSG00000177917	ARL6IP6	356.785	1.44798	0.534043	0.139736	3.8218	0.00013248	0.00161246
ENSG00000285777		5.64808	23.3892	4.54777	1.19007	3.82143	0.000132682	0.00161391
ENSG00000127947	PTPN12	1422.36	0.730491	-0.453062	0.118584	-3.82061	0.000133124	0.00161828
ENSG00000187837	H1-2	2398.17	1.70471	0.769528	0.201505	3.81891	0.000134044	0.00162846
ENSG00000101384	JAG1	1519.97	0.627809	-0.671602	0.176009	-3.81573	0.000135782	0.00164854
ENSG00000050748	MAPK9	384.508	1.28094	0.357201	0.0936179	3.81552	0.000135896	0.0016489
ENSG00000151176	PLBD2	267.856	0.642788	-0.637586	0.16716	-3.81423	0.000136607	0.0016565
ENSG00000197903	H2BC12	1895.88	1.60019	0.678243	0.177849	3.81358	0.000136966	0.00165879
ENSG00000018408	WWTR1	501.169	0.592589	-0.754897	0.197948	-3.81361	0.00013695	0.00165879
ENSG00000148154	UGCG	1565.81	0.508737	-0.975008	0.255742	-3.81247	0.000137587	0.00166501
ENSG00000256087	ZNF432	338.919	0.647884	-0.626193	0.164254	-3.81235	0.00013765	0.00166501
ENSG00000183696	UPP1	1237.78	0.574294	-0.800138	0.209937	-3.81132	0.000138224	0.00167092
ENSG00000135823	STX6	1148.04	0.828424	-0.271558	0.0712988	-3.80873	0.000139682	0.0016875
ENSG00000155761	SPAG17	59.4298	0.481255	-1.05513	0.277044	-3.80852	0.000139799	0.00168787
ENSG00000051596	THOC3	445.329	1.34826	0.431099	0.113207	3.80805	0.000140065	0.00169004
ENSG00000174748	RPL15	26432.9	1.28284	0.359336	0.0943776	3.80743	0.00014042	0.00169328
ENSG00000134504	KCTD1	884.692	1.47138	0.55717	0.146367	3.80665	0.00014086	0.00169753
ENSG00000099942	CRKL	849.25	0.627928	-0.671328	0.176369	-3.80639	0.00014101	0.00169829
ENSG00000143252	SDHC	2615.04	1.32965	0.411042	0.108002	3.80586	0.000141312	0.00169983
ENSG00000255325		12.4619	4.43109	2.14766	0.564291	3.80594	0.000141265	0.00169983
ENSG00000163864	NMNAT3	44.4557	0.41194	-1.27949	0.336213	-3.8056	0.000141459	0.00170056
ENSG00000140463	BBS4	316.116	1.47975	0.565355	0.148612	3.80423	0.000142246	0.00170897
ENSG00000135144	DTX1	29.2907	0.267911	-1.90017	0.499529	-3.80393	0.000142418	0.00170966
ENSG00000104660	LEPROTL1	1294.84	0.748832	-0.417285	0.109706	-3.80367	0.000142567	0.00170966
ENSG00000227500	SCAMP4	554.888	1.58955	0.668617	0.175781	3.80369	0.000142557	0.00170966
ENSG00000229035	SPRR2C	110.034	0.389609	-1.3599	0.357556	-3.80332	0.000142769	0.00171104
ENSG00000104408	EIF3E	11663.8	1.30578	0.384916	0.10126	3.80128	0.00014395	0.00172414
ENSG00000171954	CYP4F22	702.438	0.384112	-1.3804	0.363197	-3.80069	0.000144292	0.00172717
ENSG00000123096	SSPN	137.519	2.45002	1.29279	0.340179	3.80033	0.000144503	0.00172864
ENSG00000278828	H3C10	167.075	2.13887	1.09685	0.288849	3.79732	0.000146268	0.00174868
ENSG00000099940	SNAP29	1657.74	0.515394	-0.956253	0.251922	-3.79583	0.000147149	0.00175814
ENSG00000087076	HSD17B14	57.3262	2.13145	1.09183	0.287674	3.79538	0.000147415	0.00176024
ENSG00000109919	MTCH2	3620.04	1.33853	0.420652	0.110837	3.79522	0.000147514	0.00176035
ENSG00000122545	SEPTIN7	7402.12	1.37226	0.456558	0.120334	3.79409	0.000148188	0.00176731
ENSG00000164305	CASP3	1322.47	2.0252	1.01807	0.268346	3.79385	0.000148329	0.00176791
ENSG00000131018	SYNE1	208.52	0.613324	-0.705279	0.185916	-3.79354	0.000148517	0.00176907
ENSG00000196262	PPIA	29218.1	1.38664	0.471594	0.124389	3.79129	0.000149868	0.00178408
ENSG00000156515	HK1	3130.9	1.63603	0.710195	0.187346	3.79081	0.000150154	0.0017864
ENSG00000143217	NECTIN4	844.854	0.586904	-0.768803	0.202817	-3.79062	0.000150269	0.00178667
ENSG00000102471	NDFIP2	6538.74	1.37162	0.45588	0.120299	3.78957	0.000150908	0.00179319
ENSG00000141098	GFOD2	503.579	0.516546	-0.953031	0.251533	-3.78888	0.000151326	0.00179706
ENSG00000164830	OXR1	1929.95	0.545546	-0.874228	0.23081	-3.78765	0.000152077	0.00180487
ENSG00000278952		15.5502	0.219086	-2.19043	0.578438	-3.78681	0.000152593	0.0018099
ENSG00000169019	COMMD8	644.728	1.52398	0.607844	0.160538	3.7863	0.000152906	0.00181251
ENSG00000103888	CEMIP	199.542	0.489906	-1.02942	0.272005	-3.78458	0.00015397	0.00182402
ENSG00000224167	LINC01357	16.5078	3.38852	1.76066	0.465239	3.78441	0.000154073	0.00182413
ENSG00000271573		118.636	0.295703	-1.75778	0.464516	-3.78411	0.000154259	0.00182522
ENSG00000233930	KRTAP5-AS1	3.72087	0.0655129	-3.93208	1.04018	-3.78018	0.000156716	0.00185318
ENSG00000106538	RARRES2	37.8249	0.318444	-1.65089	0.436747	-3.77997	0.000156849	0.00185362
ENSG00000115884	SDC1	7779.29	0.678088	-0.560456	0.148292	-3.77941	0.000157202	0.00185667
ENSG00000162222	TTC9C	338.648	1.32251	0.403281	0.106727	3.77864	0.000157689	0.0018613
ENSG00000268307	LINC02560	75.5617	0.339469	-1.55865	0.412529	-3.77827	0.000157919	0.00186289
ENSG00000090661	CERS4	3829.57	0.519291	-0.945385	0.250263	-3.77756	0.000158373	0.00186599
ENSG00000136603	SKIL	500.315	0.627914	-0.671362	0.177718	-3.77769	0.000158292	0.00186599
ENSG00000152348	ATG10	228.13	1.54806	0.630463	0.166931	3.7768	0.000158857	0.00186944
ENSG00000090581	GNPTG	645.127	1.31061	0.390235	0.103322	3.77689	0.000158796	0.00186944
ENSG00000197712	FAM114A1	419.391	0.715993	-0.481983	0.127647	-3.77591	0.000159426	0.001875
ENSG00000163464	CXCR1	55.7683	0.287959	-1.79607	0.475738	-3.77533	0.000159798	0.00187825
ENSG00000143401	ANP32E	621.612	1.44482	0.530889	0.140726	3.7725	0.000161619	0.00189733
ENSG00000122756	CNTFR	6.27027	0.0948764	-3.39781	0.900669	-3.77254	0.000161595	0.00189733
ENSG00000175065	DSG4	18.1422	0.328973	-1.60396	0.425188	-3.77236	0.000161713	0.00189733
ENSG00000236972	FABP5P1	101.658	0.549256	-0.86445	0.229192	-3.77173	0.000162123	0.001901
ENSG00000100865	CINP	822.76	1.29148	0.369027	0.0978627	3.77087	0.00016268	0.00190639
ENSG00000203864	LINC02868	11.8652	5.614	2.48903	0.660175	3.77026	0.000163081	0.00190994
ENSG00000089902	RCOR1	430.916	0.722322	-0.469286	0.12453	-3.76846	0.000164255	0.00192254
ENSG00000106302	HYAL4	513.678	0.204601	-2.28911	0.607656	-3.76712	0.000165145	0.0019318
ENSG00000250497		13.9173	8.29299	3.05189	0.810543	3.76525	0.000166385	0.00194514
ENSG00000140367	UBE2Q2	1387.97	1.44736	0.533423	0.14177	3.7626	0.000168159	0.00196471
ENSG00000176092	CRYBG2	374.431	0.607166	-0.719838	0.191322	-3.76245	0.00016826	0.00196471
ENSG00000221914	PPP2R2A	1200.14	0.664733	-0.589154	0.156614	-3.76183	0.000168678	0.00196841
ENSG00000080854	IGSF9B	16.6198	0.269327	-1.89257	0.503143	-3.76149	0.000168901	0.00196984
ENSG00000135924	DNAJB2	1119.12	0.580143	-0.785518	0.208882	-3.76058	0.000169521	0.00197589
ENSG00000288066		145.762	0.506372	-0.981731	0.261111	-3.75982	0.000170037	0.00198073
ENSG00000146263	MMS22L	260.738	1.88704	0.916128	0.24378	3.75802	0.000171265	0.00199383
ENSG00000272666	KLHDC7B-DT	26.5732	0.37588	-1.41166	0.375673	-3.75768	0.000171498	0.00199536
ENSG00000114491	UMPS	993.02	1.26564	0.339865	0.0904904	3.75581	0.00017278	0.00200908
ENSG00000286488		23.8573	2.5078	1.32642	0.353204	3.7554	0.000173068	0.00201123
ENSG00000119986	AVPI1	1224.22	0.468254	-1.09464	0.291503	-3.75514	0.000173242	0.00201205
ENSG00000173212	MAB21L3	249.906	1.60437	0.68201	0.181782	3.7518	0.000175572	0.0020367
ENSG00000244187	TMEM141	683.583	1.412	0.49774	0.132665	3.75185	0.000175535	0.0020367
ENSG00000153113	CAST	10550.4	0.682496	-0.551107	0.146913	-3.75126	0.000175951	0.00203989
ENSG00000165794	SLC39A2	1203.42	0.46512	-1.10432	0.294559	-3.74908	0.000177485	0.00205645
ENSG00000203760	CENPW	79.3923	1.83081	0.872481	0.232728	3.74893	0.000177594	0.00205649
ENSG00000143324	XPR1	1171.45	1.44128	0.527356	0.140703	3.74801	0.000178246	0.00206281
ENSG00000213585	VDAC1	5330.6	1.1933	0.254958	0.0680379	3.7473	0.000178749	0.00206741
ENSG00000235357	LINC01621	72.4209	0.339084	-1.56028	0.416584	-3.74543	0.000180089	0.00208168
ENSG00000197892	KIF13B	466.558	0.504365	-0.987459	0.263775	-3.74357	0.000181425	0.00209589
ENSG00000075945	KIFAP3	895.58	0.7576	-0.400491	0.107013	-3.74245	0.000182234	0.00210398
ENSG00000139163	ETNK1	1196.33	1.55713	0.638893	0.170757	3.74153	0.000182904	0.00210922
ENSG00000266173	STRADA	80.9808	1.68623	0.753802	0.201467	3.74156	0.000182885	0.00210922
ENSG00000278540	ACACA	1205.53	0.676051	-0.564797	0.150991	-3.7406	0.000183583	0.00211581
ENSG00000204580	DDR1	1791.32	1.51733	0.601535	0.16087	3.73927	0.000184558	0.0021249
ENSG00000179057	IGSF22	225.504	0.330635	-1.59669	0.427011	-3.73922	0.000184589	0.0021249
ENSG00000173402	DAG1	579.311	0.545077	-0.875468	0.234365	-3.73549	0.000187354	0.00215545
ENSG00000205758	CRYZL1	302.33	1.41644	0.502272	0.134473	3.73511	0.000187637	0.00215743
ENSG00000054598	FOXC1	232.937	0.536004	-0.899685	0.240896	-3.73474	0.000187909	0.0021593
ENSG00000132313	MRPL35	718.86	1.43707	0.523131	0.140098	3.73404	0.000188435	0.00216407
ENSG00000154719	MRPL39	883.121	1.40734	0.492974	0.13204	3.73352	0.000188821	0.00216595
ENSG00000188643	S100A16	23056.2	0.741219	-0.432029	0.115714	-3.73358	0.000188776	0.00216595
ENSG00000156136	DCK	202.233	1.47174	0.557522	0.149442	3.7307	0.000190949	0.00218908
ENSG00000105971	CAV2	2113.63	1.56253	0.643882	0.172629	3.72986	0.000191587	0.00219511
ENSG00000131269	ABCB7	662.521	1.33706	0.419066	0.1124	3.72836	0.00019273	0.00220562
ENSG00000186493	IRX2-DT	434.057	1.5712	0.651866	0.174842	3.72831	0.000192768	0.00220562
ENSG00000107438	PDLIM1	3690.73	1.64422	0.717401	0.192425	3.72821	0.000192844	0.00220562
ENSG00000062282	DGAT2	1863.95	0.491666	-1.02425	0.274866	-3.72636	0.000194262	0.00222055
ENSG00000169436	COL22A1	96.3246	0.49417	-1.01692	0.27295	-3.72567	0.000194799	0.00222538
ENSG00000205740		46.3574	0.260687	-1.93961	0.52066	-3.72529	0.000195088	0.00222738
ENSG00000169758	TMEM266	54.7614	2.59664	1.37664	0.369579	3.7249	0.000195391	0.00222866
ENSG00000213144		32.163	0.374098	-1.41851	0.380824	-3.72485	0.000195429	0.00222866
ENSG00000082458	DLG3	313.568	0.670455	-0.576787	0.154899	-3.72364	0.000196369	0.00223809
ENSG00000170482	SLC23A1	9.22806	0.267207	-1.90397	0.5116	-3.7216	0.000197962	0.00225492
ENSG00000114923	SLC4A3	106.829	0.621577	-0.685995	0.184433	-3.71947	0.00019964	0.00227271
ENSG00000197780	TAF13	1558.97	1.39254	0.477719	0.128454	3.71897	0.000200033	0.00227585
ENSG00000177570	SAMD12	85.4908	2.04924	1.03509	0.278368	3.71841	0.000200482	0.00227831
ENSG00000146411	SLC2A12	37.9883	0.471207	-1.08557	0.291933	-3.71855	0.000200369	0.00227831
ENSG00000164535	DAGLB	347.611	0.489782	-1.02979	0.276968	-3.71808	0.000200745	0.00227925
ENSG00000005189	REXO5	83.6287	1.66456	0.735141	0.197724	3.71801	0.000200798	0.00227925
ENSG00000117400	MPL	6.5295	0.176448	-2.50268	0.673194	-3.71763	0.000201101	0.00228136
ENSG00000170209	ANKK1	24.08	0.402335	-1.31353	0.353457	-3.71623	0.000202215	0.00228879
ENSG00000047346	ATOSA	1278.31	0.426815	-1.22832	0.330514	-3.71639	0.000202091	0.00228879
ENSG00000135842	NIBAN1	301.423	0.502855	-0.991785	0.266891	-3.71607	0.000202342	0.00228879
ENSG00000107281	NPDC1	53.3378	1.97448	0.981469	0.264112	3.71612	0.000202309	0.00228879
ENSG00000100100	PIK3IP1	729.608	1.59387	0.672536	0.180956	3.71656	0.000201951	0.00228879
ENSG00000144644	GADL1	13.5996	5.37523	2.42633	0.652993	3.7157	0.000202642	0.00229087
ENSG00000114450	GNB4	431.928	1.65854	0.729911	0.196549	3.71364	0.000204302	0.0023083
ENSG00000142541	RPL13A	70057.3	1.3716	0.455861	0.122766	3.71326	0.000204604	0.00231037
ENSG00000233791	BTG2-DT	18.4952	0.316061	-1.66173	0.447735	-3.71141	0.000206107	0.002326
ENSG00000198356	GET3	2028.24	1.39783	0.483191	0.130199	3.71118	0.000206298	0.00232681
ENSG00000269113	TRABD2B	9.98293	0.318389	-1.65114	0.44514	-3.70926	0.000207869	0.00234318
ENSG00000026652	AGPAT4	151.033	0.654465	-0.611611	0.164895	-3.7091	0.000207997	0.00234327
ENSG00000112033	PPARD	853.302	0.522524	-0.93643	0.252644	-3.70653	0.000210121	0.00236583
ENSG00000137221	TJAP1	107.017	1.49856	0.583581	0.157508	3.70508	0.000211325	0.00237802
ENSG00000142661	MYOM3	33.5245	0.393003	-1.34739	0.36379	-3.70375	0.000212433	0.0023891
ENSG00000171503	ETFDH	2231.62	0.635695	-0.653594	0.176608	-3.70082	0.000214901	0.00241408
ENSG00000232022	FAAHP1	6.23435	0.132812	-2.91254	0.786977	-3.70092	0.000214816	0.00241408
ENSG00000187688	TRPV2	19.1881	0.382334	-1.38709	0.374831	-3.70059	0.000215102	0.00241495
ENSG00000177628	GBA1	1020.16	0.413405	-1.27437	0.344435	-3.6999	0.000215688	0.00242014
ENSG00000237276	ANO7L1	211.707	1.54988	0.632158	0.170869	3.69965	0.000215894	0.00242106
ENSG00000187840	EIF4EBP1	1649.01	0.597866	-0.742105	0.200618	-3.6991	0.000216367	0.00242498
ENSG00000165169	DYNLT3	2575.05	1.79723	0.845773	0.228653	3.69893	0.000216512	0.00242521
ENSG00000286504		7.36889	0.212864	-2.23199	0.603478	-3.69855	0.000216832	0.0024274
ENSG00000272734	ADIRF-AS1	51.0158	0.437401	-1.19297	0.322573	-3.69831	0.000217041	0.00242835
ENSG00000164199	ADGRV1	14.3351	0.284731	-1.81233	0.490096	-3.69791	0.000217384	0.00243079
ENSG00000261104		8.69449	0.17896	-2.48229	0.671754	-3.69524	0.000219675	0.00245501
ENSG00000164400	CSF2	34.4943	0.292915	-1.77144	0.47945	-3.69474	0.000220114	0.0024571
ENSG00000168036	CTNNB1	8892.76	1.30959	0.389112	0.105314	3.69478	0.000220074	0.0024571
ENSG00000118495	PLAGL1	251.333	0.53187	-0.910855	0.246599	-3.69366	0.000221049	0.00246612
ENSG00000163875	MEAF6	1670.03	1.25835	0.331537	0.0897646	3.6934	0.000221272	0.00246721
ENSG00000074219	TEAD2	133.33	0.553703	-0.852817	0.230922	-3.6931	0.000221536	0.00246874
ENSG00000081181	ARG2	141.748	0.425536	-1.23265	0.333797	-3.69281	0.000221791	0.00247017
ENSG00000156970	BUB1B	102.773	1.71629	0.779295	0.211047	3.69253	0.000222037	0.0024715
ENSG00000186684	CYP27C1	194.568	0.6123	-0.707689	0.191686	-3.69191	0.000222574	0.00247607
ENSG00000148468	FAM171A1	137.196	0.605641	-0.723465	0.19597	-3.69171	0.000222751	0.00247663
ENSG00000007237	GAS7	698.615	0.477833	-1.06542	0.288635	-3.69124	0.000223163	0.0024798
ENSG00000178372	CALML5	40458	0.251343	-1.99227	0.539835	-3.69051	0.000223803	0.00248549
ENSG00000274021		37.446	2.03024	1.02165	0.276938	3.6891	0.000225053	0.00249796
ENSG00000254153	LINC02950	42.9112	0.483153	-1.04945	0.284623	-3.68715	0.000226781	0.00251571
ENSG00000127184	COX7C	4596.32	1.38252	0.467303	0.126784	3.68582	0.000227965	0.00252741
ENSG00000138760	SCARB2	2777.41	1.29395	0.371783	0.100876	3.68552	0.000228233	0.00252894
ENSG00000167757	KLK11	1507.79	0.587529	-0.767269	0.208194	-3.68536	0.000228379	0.00252913
ENSG00000158683	PKD1L1	14.4346	0.237194	-2.07586	0.563561	-3.68347	0.000230077	0.00254649
ENSG00000113810	SMC4	298.627	1.47342	0.559167	0.151934	3.68033	0.000232932	0.00257662
ENSG00000004660	CAMKK1	32.3388	0.439509	-1.18604	0.322347	-3.67938	0.000233799	0.00258475
ENSG00000120051	CFAP58	17.395	0.364263	-1.45695	0.396105	-3.67819	0.000234899	0.00259544
ENSG00000104412	EMC2	1099.69	1.39104	0.476162	0.129511	3.67661	0.000236351	0.00261002
ENSG00000149328	GLB1L2	206.005	0.290357	-1.7841	0.48535	-3.6759	0.000237013	0.00261585
ENSG00000000003	TSPAN6	792.998	0.82099	-0.284564	0.0774304	-3.6751	0.000237759	0.0026226
ENSG00000236060	HSPB1P1	271.985	0.517445	-0.950522	0.258685	-3.67444	0.000238372	0.00262788
ENSG00000101670	LIPG	503.952	0.624581	-0.679039	0.184813	-3.6742	0.0002386	0.0026289
ENSG00000114423	CBLB	285.924	1.70753	0.771907	0.210107	3.67388	0.000238895	0.00262919
ENSG00000111725	PRKAB1	376.464	1.42085	0.506754	0.137933	3.67392	0.000238862	0.00262919
ENSG00000137878	GCOM1	1808.91	0.396833	-1.3334	0.362973	-3.67354	0.000239209	0.00263117
ENSG00000167971	CASKIN1	30.0644	0.400867	-1.3188	0.35907	-3.67283	0.000239877	0.00263703
ENSG00000196678	ERI2	636.854	1.56387	0.645116	0.175657	3.67258	0.000240114	0.00263815
ENSG00000248905	FMN1	29.6492	0.476689	-1.06888	0.291253	-3.66993	0.000242616	0.00266414
ENSG00000162241	SLC25A45	36.4181	0.414215	-1.27155	0.346509	-3.6696	0.000242933	0.00266612
ENSG00000073737	DHRS9	50.3078	0.298372	-1.74481	0.475785	-3.66723	0.000245189	0.00268937
ENSG00000168883	USP39	1004.73	1.22049	0.287455	0.0783921	3.66689	0.000245519	0.00269147
ENSG00000005001	PRSS22	265.592	0.527613	-0.922449	0.251686	-3.66508	0.000247262	0.00270906
ENSG00000096063	SRPK1	2998.41	0.502812	-0.991909	0.270692	-3.66434	0.000247974	0.00271534
ENSG00000147394	ZNF185	1082.63	0.540715	-0.887059	0.242137	-3.66345	0.000248837	0.00272326
ENSG00000117122	MFAP2	420.717	0.606377	-0.721712	0.197103	-3.66159	0.000250653	0.0027416
ENSG00000183655	KLHL25	131.622	0.540756	-0.88695	0.242314	-3.66033	0.000251887	0.00275356
ENSG00000164509	IL31RA	211.399	1.74694	0.804829	0.219916	3.6597	0.000252506	0.00275879
ENSG00000119321	FKBP15	3251.15	0.564158	-0.825829	0.225735	-3.6584	0.000253791	0.00276818
ENSG00000122694	GLIPR2	45.3507	0.411643	-1.28054	0.350005	-3.65863	0.000253571	0.00276818
ENSG00000167656	LY6D	466.665	0.612594	-0.706996	0.19325	-3.65846	0.00025374	0.00276818
ENSG00000152137	HSPB8	4750.83	0.482213	-1.05226	0.287647	-3.65815	0.000254038	0.00276932
ENSG00000203727	SAMD5	54.2531	2.62511	1.39238	0.380703	3.65739	0.000254797	0.00277515
ENSG00000152484	USP12	971.276	1.7002	0.765705	0.209362	3.65733	0.000254856	0.00277515
ENSG00000138623	SEMA7A	134.1	0.368771	-1.4392	0.39353	-3.65716	0.000255024	0.00277542
ENSG00000135002	RFK	337.512	1.47026	0.556073	0.152091	3.65619	0.000255996	0.00278445
ENSG00000137691	CFAP300	67.7302	2.28644	1.1931	0.326377	3.6556	0.000256584	0.0027893
ENSG00000198843	SELENOT	3090.45	1.29031	0.367712	0.100655	3.65321	0.000258984	0.00281382
ENSG00000137074	APTX	1118.39	1.3247	0.405666	0.111085	3.65184	0.000260367	0.00282727
ENSG00000168310	IRF2	343.511	1.34809	0.43092	0.118017	3.65133	0.000260888	0.00283136
ENSG00000145349	CAMK2D	1519.14	0.680877	-0.554534	0.15189	-3.65089	0.000261334	0.00283224
ENSG00000110011	DNAJC4	389.075	1.48271	0.568237	0.15564	3.65097	0.00026125	0.00283224
ENSG00000054523	KIF1B	1160.01	0.62903	-0.668799	0.183192	-3.65082	0.000261404	0.00283224
ENSG00000011426	ANLN	364.825	1.74937	0.806835	0.221052	3.64998	0.000262264	0.00283453
ENSG00000166183	ASPG	143.409	0.565394	-0.822671	0.225395	-3.64991	0.000262331	0.00283453
ENSG00000100897	DCAF11	673.325	1.43847	0.524533	0.143696	3.65031	0.000261924	0.00283453
ENSG00000138792	ENPEP	43.2319	0.380293	-1.39481	0.382163	-3.64979	0.00026245	0.00283453
ENSG00000133731	IMPA1	299.794	1.61536	0.691851	0.189561	3.64976	0.000262486	0.00283453
ENSG00000283072		15.5518	6.59536	2.72145	0.745548	3.65027	0.000261962	0.00283453
ENSG00000167114	SLC27A4	1081.63	0.475804	-1.07156	0.29364	-3.64924	0.000263021	0.00283874
ENSG00000171360	KRT38	11.4191	0.112544	-3.15144	0.863624	-3.64908	0.000263178	0.00283886
ENSG00000131781	FMO5	88.1042	0.387787	-1.36666	0.37455	-3.64882	0.000263451	0.00284024
ENSG00000126878	AIF1L	441.078	0.58848	-0.764934	0.209708	-3.64762	0.00026468	0.0028515
ENSG00000185674	LYG2	7.94825	0.211718	-2.23979	0.614058	-3.64752	0.000264787	0.0028515
ENSG00000139044	B4GALNT3	414.139	0.569435	-0.812397	0.222757	-3.64702	0.000265299	0.00285544
ENSG00000109674	NEIL3	15.7121	3.7346	1.90096	0.52133	3.64635	0.000265987	0.00286126
ENSG00000138640	FAM13A	377.03	2.20549	1.1411	0.313106	3.64444	0.000267972	0.00287944
ENSG00000118804	STBD1	21.6941	0.424095	-1.23754	0.339568	-3.64445	0.000267961	0.00287944
ENSG00000134809	TIMM10	436.424	1.48212	0.56766	0.155771	3.64419	0.000268239	0.00288073
ENSG00000146904	EPHA1	746.376	1.35693	0.440349	0.12089	3.64255	0.000269949	0.0028975
ENSG00000159314	ARHGAP27	329.937	0.684136	-0.547645	0.150353	-3.64241	0.000270101	0.00289754
ENSG00000162069	BICDL2	1077.12	0.635061	-0.655033	0.179888	-3.64134	0.00027122	0.00290635
ENSG00000164574	GALNT10	295.422	1.62717	0.702362	0.192882	3.6414	0.000271159	0.00290635
ENSG00000151470	C4orf33	212.046	1.70071	0.766136	0.210436	3.6407	0.000271896	0.00291052
ENSG00000159228	CBR1	2616.14	1.40308	0.488599	0.134205	3.64069	0.000271907	0.00291052
ENSG00000105048	TNNT1	1017.6	0.649208	-0.623247	0.171209	-3.64027	0.000272355	0.00291372
ENSG00000170190	SLC16A5	57.262	0.505307	-0.984768	0.270551	-3.63987	0.00027278	0.00291667
ENSG00000154124	OTULIN	627.143	1.41608	0.501905	0.137912	3.63932	0.000273357	0.00292124
ENSG00000123374	CDK2	368.54	1.33186	0.413448	0.113619	3.63888	0.000273822	0.00292461
ENSG00000118454	ANKRD13C	577.262	0.539252	-0.890969	0.244881	-3.63838	0.000274355	0.00292871
ENSG00000158716	DUSP23	350.488	1.62829	0.703355	0.193329	3.63812	0.000274631	0.00293005
ENSG00000263426	RN7SL471P	8.33622	0.222028	-2.17119	0.596896	-3.63746	0.000275338	0.00293599
ENSG00000163661	PTX3	54.3922	0.248539	-2.00845	0.552288	-3.63661	0.000276252	0.00294412
ENSG00000196576	PLXNB2	1089.63	0.660782	-0.597753	0.164444	-3.635	0.000277983	0.00296096
ENSG00000119203	CPSF3	1599.52	1.35569	0.439023	0.120803	3.63419	0.000278852	0.00296697
ENSG00000178035	IMPDH2	4405.9	1.25781	0.330917	0.0910536	3.63431	0.000278726	0.00296697
ENSG00000049283	EPN3	833.799	0.386981	-1.36967	0.376949	-3.63356	0.000279539	0.00297105
ENSG00000164109	MAD2L1	146.516	1.70997	0.773969	0.213004	3.63358	0.000279514	0.00297105
ENSG00000241157	RPL32P32	6.01555	0.118597	-3.07586	0.846595	-3.63321	0.000279914	0.00297342
ENSG00000215039	CD27-AS1	109.556	1.72987	0.790665	0.217656	3.63264	0.000280533	0.0029764
ENSG00000124772	CPNE5	31.2254	0.123498	-3.01744	0.830677	-3.63251	0.000280681	0.0029764
ENSG00000128886	ELL3	94.1226	1.90576	0.930366	0.256128	3.63242	0.000280771	0.0029764
ENSG00000182379	NXPH4	32.4319	0.396878	-1.33323	0.36704	-3.63239	0.000280804	0.0029764
ENSG00000100739	BDKRB1	29.9926	0.510603	-0.969725	0.266987	-3.63211	0.000281111	0.00297769
ENSG00000287969		4.5638	0.0164733	-5.92372	1.63098	-3.632	0.000281231	0.00297769
ENSG00000111110	PPM1H	191.54	2.15275	1.10618	0.304624	3.6313	0.000281996	0.00298256
ENSG00000126858	RHOT1	985.382	1.26689	0.341295	0.0939851	3.63137	0.000281916	0.00298256
ENSG00000110046	ATG2A	661.761	0.387167	-1.36897	0.377218	-3.62913	0.000284382	0.00300617
ENSG00000224569		5.5427	10.5705	3.40198	0.937586	3.62844	0.000285138	0.00301254
ENSG00000186567	CEACAM19	466.767	0.616094	-0.698777	0.192723	-3.6258	0.000288066	0.00304182
ENSG00000154764	WNT7A	140.898	0.498833	-1.00337	0.276777	-3.6252	0.000288735	0.00304724
ENSG00000117151	CTBS	406.729	1.61647	0.692843	0.191133	3.62493	0.000289038	0.00304879
ENSG00000179046	TRIML2	57.2866	0.481389	-1.05473	0.290998	-3.62451	0.000289513	0.00305215
ENSG00000197046	SIGLEC15	5.7159	0.0499004	-4.32481	1.19352	-3.62358	0.000290556	0.0030615
ENSG00000165092	ALDH1A1	1366.57	0.539679	-0.889827	0.245578	-3.6234	0.000290754	0.00306193
ENSG00000228216		17.2785	0.336308	-1.57214	0.434192	-3.62085	0.000293634	0.00309059
ENSG00000122406	RPL5	28589.2	1.31228	0.392072	0.108302	3.62017	0.000294411	0.00309711
ENSG00000197442	MAP3K5	218.623	0.70258	-0.509265	0.140687	-3.61986	0.000294768	0.00309919
ENSG00000266074	BAHCC1	67.5925	0.57629	-0.795134	0.219696	-3.61924	0.000295472	0.00310069
ENSG00000124785	NRN1	31.7681	0.233446	-2.09884	0.579928	-3.61914	0.000295588	0.00310069
ENSG00000143367	TUFT1	1455.8	0.579994	-0.785889	0.217137	-3.61932	0.00029538	0.00310069
ENSG00000150630	VEGFC	85.1274	0.492222	-1.02262	0.282554	-3.61919	0.000295522	0.00310069
ENSG00000214189	ZNF788P	13.977	0.209451	-2.25531	0.623181	-3.61903	0.000295704	0.00310069
ENSG00000100628	ASB2	7.05703	0.203568	-2.29642	0.634676	-3.61825	0.000296597	0.00310838
ENSG00000128815	WDFY4	11.0753	0.174607	-2.51782	0.696074	-3.61717	0.000297842	0.00311975
ENSG00000181929	PRKAG1	2041.62	1.26187	0.335561	0.0928268	3.61491	0.000300451	0.0031454
ENSG00000213923	CSNK1E	942.115	0.517893	-0.949275	0.262717	-3.6133	0.000302323	0.0031633
ENSG00000100823	APEX1	2061.37	1.33106	0.412575	0.114199	3.61276	0.000302954	0.0031682
ENSG00000246375	PPM1K-DT	16.1278	0.167735	-2.57575	0.712991	-3.6126	0.000303147	0.00316852
ENSG00000189433	GJB4	107.965	0.451916	-1.14587	0.31723	-3.61212	0.0003037	0.00317261
ENSG00000173418	NAA20	2886.13	1.23935	0.309584	0.0857384	3.6108	0.000305253	0.00318713
ENSG00000237943	PRKCQ-AS1	77.4034	1.62111	0.69698	0.193079	3.60982	0.000306411	0.00319751
ENSG00000147144	CCDC120	293.854	0.552143	-0.856886	0.237391	-3.6096	0.000306666	0.00319846
ENSG00000182810	DDX28	292.225	1.32881	0.410136	0.113686	3.60763	0.000309003	0.00322101
ENSG00000171988	JMJD1C	1909.74	0.60707	-0.720064	0.199602	-3.6075	0.000309158	0.00322101
ENSG00000198853	RUSC2	159.693	0.418368	-1.25715	0.348554	-3.60677	0.000310036	0.00322844
ENSG00000176920	FUT2	98.7145	0.569139	-0.813148	0.225518	-3.6057	0.000311316	0.00324003
ENSG00000090263	MRPS33	992.014	1.37757	0.462123	0.12817	3.60556	0.00031148	0.00324003
ENSG00000084710	EFR3B	90.5809	0.32587	-1.61763	0.448766	-3.60462	0.000312606	0.00325001
ENSG00000236882	LINC01554	56.2957	0.323161	-1.62967	0.452135	-3.60439	0.000312885	0.00325118
ENSG00000105388	CEACAM5	5.59492	0.0935974	-3.41739	0.948687	-3.60223	0.000315498	0.00327659
ENSG00000183186	C2CD4C	20.1612	0.346577	-1.52875	0.424543	-3.60094	0.000317071	0.00328964
ENSG00000211450	SELENOH	607.067	1.43108	0.517108	0.143604	3.60092	0.000317092	0.00328964
ENSG00000102010	BMX	7.35989	6.15846	2.62257	0.72846	3.60016	0.000318026	0.0032965
ENSG00000269985	FARS2-AS1	166.633	0.473513	-1.07852	0.299584	-3.60008	0.00031812	0.0032965
ENSG00000099284	MACROH2A2	458.169	1.5137	0.598081	0.166135	3.59997	0.000318259	0.0032965
ENSG00000213281	NRAS	1610.3	1.48846	0.573817	0.15942	3.59941	0.00031894	0.0033018
ENSG00000125257	ABCC4	293.308	2.00119	1.00086	0.278151	3.59824	0.000320376	0.00331491
ENSG00000070729	CNGB1	83.2765	0.38911	-1.36175	0.378537	-3.59741	0.000321405	0.00332379
ENSG00000117697	NSL1	235.671	1.50257	0.587434	0.16331	3.59705	0.000321845	0.00332658
ENSG00000224945		73.2035	0.357415	-1.48433	0.41276	-3.59611	0.000323017	0.00333693
ENSG00000134444	RELCH	1506.64	0.676011	-0.564881	0.157089	-3.59593	0.000323241	0.00333748
ENSG00000170965	PLAC1	28.9636	0.298472	-1.74433	0.485113	-3.59572	0.000323492	0.00333831
ENSG00000169403	PTAFR	73.7735	0.618793	-0.692471	0.192635	-3.59474	0.000324721	0.00334922
ENSG00000206418	RAB12	482.567	1.39233	0.477504	0.132873	3.59369	0.000326027	0.00336091
ENSG00000129691	ASH2L	722.29	1.24967	0.321551	0.0894835	3.59341	0.00032638	0.00336101
ENSG00000176894	PXMP2	75.5312	1.91102	0.934341	0.260013	3.59344	0.000326346	0.00336101
ENSG00000066084	DIP2B	873.96	0.680041	-0.556306	0.154835	-3.59289	0.000327031	0.00336594
ENSG00000237222	LINC01968	4.21018	0.0598437	-4.06266	1.13118	-3.59153	0.000328746	0.00337825
ENSG00000113648	MACROH2A1	4673.16	1.2748	0.350271	0.0975254	3.59159	0.000328667	0.00337825
ENSG00000287778		52.7024	2.56225	1.35741	0.377944	3.59157	0.000328694	0.00337825
ENSG00000144283	PKP4	788.867	1.24498	0.316127	0.0880635	3.58977	0.000330972	0.00339934
ENSG00000183971	NPW	8.14648	0.201574	-2.31062	0.643773	-3.58918	0.000331719	0.00340522
ENSG00000235903	CPB2-AS1	107.532	0.49713	-1.00831	0.280956	-3.58884	0.00033215	0.00340785
ENSG00000205269	TMEM170B	137.264	0.452787	-1.14309	0.318559	-3.58833	0.000332798	0.00341271
ENSG00000114023	FAM162A	3873.52	0.62013	-0.689357	0.192157	-3.58747	0.000333897	0.00342218
ENSG00000110693	SOX6	30.7902	0.483925	-1.04715	0.292015	-3.58593	0.000335874	0.00344064
ENSG00000164266	SPINK1	570.92	4.74387	2.24606	0.626429	3.58551	0.000336426	0.00344269
ENSG00000243491		33.8796	3.58393	1.84154	0.513603	3.58554	0.000336379	0.00344269
ENSG00000251442	LINC01094	439.018	0.645851	-0.630726	0.175938	-3.58494	0.000337157	0.00344836
ENSG00000158856	DMTN	95.29	2.17393	1.12031	0.312646	3.58332	0.00033926	0.00346805
ENSG00000132164	SLC6A11	460.347	0.67131	-0.57495	0.160555	-3.58101	0.000342266	0.00349694
ENSG00000123154	WDR83	131.712	0.335781	-1.57441	0.439734	-3.58036	0.000343125	0.0035039
ENSG00000271643	PDCD6IP-DT	117.892	0.654202	-0.612192	0.171032	-3.57939	0.000344397	0.00351504
ENSG00000162552	WNT4	477.842	2.17145	1.11866	0.312567	3.57893	0.000345005	0.00351941
ENSG00000142731	PLK4	149.151	1.72599	0.787423	0.220039	3.57856	0.000345487	0.00352249
ENSG00000113048	MRPS27	967.76	1.2021	0.265563	0.0742199	3.57805	0.000346163	0.00352754
ENSG00000037042	TUBG2	222.448	0.481313	-1.05495	0.294896	-3.57737	0.000347068	0.00353492
ENSG00000274213		59.9489	0.273935	-1.8681	0.522314	-3.57658	0.000348125	0.00354384
ENSG00000250158		4.84143	16.7579	4.06677	1.13724	3.57599	0.000348907	0.00354994
ENSG00000177169	ULK1	594.796	0.504791	-0.986242	0.275821	-3.57566	0.000349348	0.00355259
ENSG00000125730	C3	252.161	0.429068	-1.22072	0.341424	-3.57539	0.000349711	0.00355442
ENSG00000072071	ADGRL1	228.34	0.576006	-0.795843	0.22264	-3.57457	0.000350806	0.00356064
ENSG00000105974	CAV1	6446.86	1.43348	0.519522	0.145331	3.57474	0.00035057	0.00356064
ENSG00000196368	NUDT11	250.311	1.39529	0.480566	0.134442	3.57452	0.00035087	0.00356064
ENSG00000140990	NDUFB10	2582	1.35633	0.439712	0.123068	3.57293	0.00035301	0.0035805
ENSG00000082781	ITGB5	682.511	0.646965	-0.62824	0.175906	-3.57146	0.000354999	0.00359881
ENSG00000162078	ZG16B	290.206	1.65354	0.725561	0.203168	3.57123	0.000355308	0.00360008
ENSG00000099246	RAB18	6740.03	1.33886	0.421007	0.117915	3.57042	0.000356415	0.00360942
ENSG00000276180	H4C9	460.819	1.62173	0.697536	0.195388	3.57	0.000356974	0.00361321
ENSG00000166073	GPR176	114.773	0.474622	-1.07515	0.30118	-3.56979	0.00035727	0.00361433
ENSG00000116489	CAPZA1	7868.07	1.40379	0.489327	0.137112	3.5688	0.000358619	0.0036261
ENSG00000185475	TMEM179B	1004.51	1.31823	0.398599	0.1117	3.56849	0.000359049	0.00362857
ENSG00000196155	PLEKHG4	65.9739	0.602866	-0.73009	0.204643	-3.56762	0.000360235	0.00363868
ENSG00000006607	FARP2	622.49	0.652675	-0.615564	0.172611	-3.56619	0.000362211	0.00365674
ENSG00000169714	CNBP	15711.5	1.23232	0.301373	0.0845163	3.56586	0.000362669	0.00365947
ENSG00000164707	SLC13A4	46.0686	0.426878	-1.2281	0.34443	-3.5656	0.000363019	0.00366111
ENSG00000186468	RPS23	18600.9	1.27665	0.352363	0.0988541	3.56448	0.000364584	0.003675
ENSG00000198887	SMC5	523.765	1.44773	0.533795	0.149776	3.56395	0.000365315	0.00368047
ENSG00000204386	NEU1	901.485	1.38972	0.474791	0.133228	3.56376	0.000365582	0.00368126
ENSG00000125817	CENPB	648.022	1.42705	0.513036	0.144014	3.5624	0.00036748	0.00369847
ENSG00000100311	PDGFB	18.8668	0.399422	-1.32401	0.371857	-3.56055	0.000370084	0.00372276
ENSG00000285972	CERNA2	23.8467	0.431613	-1.21219	0.34071	-3.55783	0.00037393	0.0037595
ENSG00000111670	GNPTAB	516.64	1.48854	0.573896	0.161333	3.55722	0.000374801	0.00376632
ENSG00000159387	IRX6	4.90596	0.0553251	-4.17592	1.17403	-3.55691	0.000375236	0.00376843
ENSG00000103184	SEC14L5	28.456	3.42772	1.77725	0.499677	3.5568	0.000375396	0.00376843
ENSG00000164715	LMTK2	255.455	0.507204	-0.979361	0.275456	-3.55542	0.000377374	0.00378634
ENSG00000198910	L1CAM	25.8568	0.314385	-1.6694	0.46957	-3.55516	0.000377747	0.00378814
ENSG00000257084	MIR200CHG	302.272	1.77957	0.831532	0.233911	3.55491	0.00037811	0.00378856
ENSG00000157637	SLC38A10	400.335	0.724281	-0.465378	0.130913	-3.55486	0.000378177	0.00378856
ENSG00000010404	IDS	472.678	0.748784	-0.417379	0.117528	-3.55131	0.000383319	0.0038381
ENSG00000127152	BCL11B	208.425	1.43763	0.523694	0.147476	3.55104	0.000383707	0.00384002
ENSG00000175267	VWA3A	11.6849	0.100015	-3.32172	0.935608	-3.55033	0.00038475	0.00384849
ENSG00000259153	MAP3K9-DT	673.51	0.461312	-1.11619	0.314439	-3.54977	0.000385563	0.00385464
ENSG00000185515	BRCC3	668.019	1.41898	0.504852	0.14224	3.5493	0.00038626	0.00385964
ENSG00000107104	KANK1	1533.16	0.672338	-0.572742	0.161427	-3.548	0.000388168	0.00387473
ENSG00000109618	SEPSECS	356.682	1.58025	0.660157	0.186064	3.548	0.000388164	0.00387473
ENSG00000160216	AGPAT3	631.846	1.32197	0.402688	0.113513	3.54749	0.000388914	0.00388021
ENSG00000084676	NCOA1	305.547	0.547287	-0.86963	0.245175	-3.54698	0.00038967	0.00388576
ENSG00000107959	PITRM1	2879.46	1.34923	0.432133	0.121854	3.54631	0.000390669	0.00389373
ENSG00000185070	FLRT2	797.505	0.668879	-0.580184	0.163637	-3.54556	0.000391779	0.00390281
ENSG00000198125	MB	5.58306	6.96202	2.79951	0.789672	3.54515	0.000392388	0.00390688
ENSG00000130844	ZNF331	147.132	1.45822	0.54421	0.153515	3.54499	0.00039263	0.0039073
ENSG00000183723	CMTM4	208.894	1.70215	0.767355	0.216544	3.54365	0.000394633	0.00392523
ENSG00000230124	ACBD6	1188.32	1.38415	0.469003	0.132409	3.54209	0.000396964	0.00393839
ENSG00000182372	CLN8	525.699	0.481594	-1.05411	0.297581	-3.54227	0.000396702	0.00393839
ENSG00000167699	GLOD4	1438.38	1.25195	0.324178	0.0915171	3.54227	0.000396698	0.00393839
ENSG00000116793	PHTF1	113.097	0.669509	-0.578826	0.163407	-3.54223	0.000396752	0.00393839
ENSG00000125691	RPL23	23380.2	1.30714	0.386417	0.109092	3.54214	0.000396901	0.00393839
ENSG00000198113	TOR4A	84.6002	0.565911	-0.821352	0.231902	-3.5418	0.000397403	0.00394075
ENSG00000231535	LINC00278	36.7891	0.323587	-1.62777	0.459626	-3.54152	0.000397822	0.0039409
ENSG00000082014	SMARCD3	158.298	1.55989	0.641441	0.181114	3.54164	0.000397655	0.0039409
ENSG00000151332	MBIP	523.158	1.35619	0.439557	0.12412	3.54139	0.000398024	0.0039409
ENSG00000183876	ARSI	19.1016	0.37215	-1.42605	0.402999	-3.53858	0.000402283	0.00398106
ENSG00000197329	PELI1	1915.07	0.645135	-0.632327	0.178801	-3.53648	0.0004055	0.00401085
ENSG00000176399	DMRTA1	305.651	1.44755	0.533616	0.150898	3.53627	0.000405815	0.00401195
ENSG00000165181	SHOC1	35.3951	0.368926	-1.4386	0.406852	-3.53592	0.000406354	0.00401321
ENSG00000186212	SOWAHB	122.409	0.668265	-0.581508	0.164456	-3.53595	0.000406318	0.00401321
ENSG00000140386	SCAPER	682.223	1.56993	0.650698	0.18404	3.53564	0.000406793	0.00401552
ENSG00000118402	ELOVL4	1657.01	0.435291	-1.19995	0.339553	-3.53391	0.000409468	0.00403988
ENSG00000137824	RMDN3	309.917	1.35192	0.435015	0.123127	3.53305	0.000410787	0.00405085
ENSG00000138639	ARHGAP24	85.7005	0.400082	-1.32163	0.374212	-3.53177	0.000412781	0.00406845
ENSG00000197191	CYSRT1	2186.27	0.438591	-1.18905	0.336706	-3.53143	0.000413324	0.00407175
ENSG00000134077	THUMPD3	780.44	1.18565	0.245675	0.0695727	3.53121	0.00041367	0.00407311
ENSG00000256268	LINC02454	33.636	0.489254	-1.03134	0.292167	-3.52998	0.000415585	0.0040899
ENSG00000127804	METTL16	296.933	0.685089	-0.545636	0.154625	-3.52877	0.00041749	0.00410658
ENSG00000156110	ADK	2422.62	1.49163	0.576892	0.163529	3.52776	0.000419098	0.00412033
ENSG00000230417		4.55135	0.100807	-3.31034	0.938593	-3.52691	0.000420434	0.00413138
ENSG00000117114	ADGRL2	4730.75	0.618152	-0.693967	0.196819	-3.52591	0.000422028	0.00414079
ENSG00000085662	AKR1B1	2623.55	0.635039	-0.655084	0.185789	-3.52596	0.000421949	0.00414079
ENSG00000012061	ERCC1	1506.48	0.635389	-0.654288	0.18556	-3.52601	0.000421871	0.00414079
ENSG00000129559	NEDD8	3004.48	1.38254	0.467316	0.132552	3.52552	0.000422647	0.00414479
ENSG00000196968	FUT11	111.33	0.59627	-0.745962	0.211628	-3.52487	0.000423684	0.00414853
ENSG00000106733	NMRK1	783.232	1.51735	0.601551	0.170661	3.52484	0.000423744	0.00414853
ENSG00000204264	PSMB8	347.777	1.4772	0.562868	0.159675	3.52508	0.00042335	0.00414853
ENSG00000162444	RBP7	172.103	0.671373	-0.574813	0.163079	-3.52475	0.000423878	0.00414853
ENSG00000026950	BTN3A1	96.772	1.63738	0.711391	0.201864	3.52411	0.000424905	0.00415649
ENSG00000238098	ABCA17P	4.13164	0.0392683	-4.67049	1.32559	-3.52333	0.000426153	0.00416662
ENSG00000153885	KCTD15	489.258	0.750687	-0.413717	0.117509	-3.52072	0.000430381	0.00420585
[truncated: 25,547 more rows]

## Sheet: IL4_IL13_vs_Ctrl
ENSEMBL_ID	HGNC_SYMBOL	baseMean	FoldChange	log2FoldChange	lfcSE	stat	pvalue	padj
ENSG00000104267	CA2	31993.5	10.2131	3.35235	0.117051	28.6401	2.13063e-180	4.61729e-176
ENSG00000127951	FGL2	1465.05	153.923	7.26607	0.258579	28.1001	9.78229e-174	1.05996e-169
ENSG00000140297	GCNT3	2417.23	45.4067	5.50483	0.217419	25.3191	1.97041e-141	1.42336e-137
ENSG00000184613	NELL2	6173.57	5.7812	2.53137	0.101339	24.9792	1.02999e-137	5.58023e-134
ENSG00000287927		6464.24	31.7901	4.99051	0.203132	24.5678	2.79208e-133	1.21014e-129
ENSG00000123610	TNFAIP6	12083.9	135.599	7.0832	0.345212	20.5184	1.47456e-93	5.32585e-90
ENSG00000104490	NCALD	287.655	21.3306	4.41486	0.235087	18.7797	1.10695e-78	3.42694e-75
ENSG00000114737	CISH	567.443	8.80526	3.13837	0.174985	17.9351	6.27466e-72	1.69973e-68
ENSG00000131620	ANO1	577.693	17.8737	4.15976	0.236632	17.5791	3.56414e-69	8.58205e-66
ENSG00000155850	SLC26A2	4924.89	24.5539	4.61788	0.265573	17.3884	1.01017e-67	2.18915e-64
ENSG00000011201	ANOS1	223.226	11.9846	3.58311	0.209231	17.1251	9.64289e-66	1.89974e-62
ENSG00000173559	NABP1	8584.31	9.48067	3.24499	0.191733	16.9245	2.96891e-64	5.36161e-61
ENSG00000137033	IL33	4055.11	11.425	3.51413	0.208793	16.8307	1.45338e-63	2.42278e-60
ENSG00000069535	MAOB	467.951	161.024	7.33113	0.440825	16.6305	4.19232e-62	6.48941e-59
ENSG00000091128	LAMB4	254.66	16.4127	4.03674	0.245936	16.4138	1.52337e-60	2.20086e-57
ENSG00000184564	SLITRK6	360.943	0.133437	-2.90577	0.177473	-16.3731	2.97886e-60	4.03468e-57
ENSG00000163053	SLC16A14	1189.69	25.9153	4.69573	0.290549	16.1616	9.41481e-59	1.20017e-55
ENSG00000172575	RASGRP1	1015.14	8.05628	3.01011	0.186407	16.1481	1.17178e-58	1.41076e-55
ENSG00000165521	EML5	240.421	12.4513	3.63822	0.226248	16.0807	3.48551e-58	3.9755e-55
ENSG00000129151	BBOX1	5318.7	4.72542	2.24044	0.14088	15.9032	6.0193e-57	6.52222e-54
ENSG00000197635	DPP4	4040.32	7.8794	2.97809	0.1877	15.8662	1.08618e-56	1.12088e-53
ENSG00000213626	LBH	1375.78	9.28914	3.21555	0.203374	15.811	2.61243e-56	2.57336e-53
ENSG00000140279	DUOX2	1194.45	17.0269	4.08974	0.263104	15.5442	1.74211e-54	1.64145e-51
ENSG00000067992	PDK3	631.048	3.11732	1.64031	0.105643	15.5269	2.28245e-54	2.06096e-51
ENSG00000006062	MAP3K14	344.93	9.5084	3.2492	0.209934	15.4772	4.94252e-54	4.28437e-51
ENSG00000099960	SLC7A4	402.835	27.727	4.79322	0.317393	15.1019	1.57448e-51	1.31233e-48
ENSG00000189221	MAOA	3640.38	4.49645	2.16879	0.150293	14.4304	3.33116e-47	2.67369e-44
ENSG00000170113	NIPA1	1025.73	4.97355	2.31427	0.160867	14.3862	6.31367e-47	4.88655e-44
ENSG00000130055	GDPD2	258.386	44.6633	5.48102	0.382652	14.3238	1.55475e-46	1.16182e-43
ENSG00000230387		222.511	9.15089	3.19391	0.224557	14.2232	6.58219e-46	4.75475e-43
ENSG00000153714	LURAP1L	4302.94	10.9191	3.44878	0.243364	14.1713	1.37924e-45	9.64177e-43
ENSG00000236204	LINC01376	124.038	19.2547	4.26714	0.30826	13.8426	1.40942e-43	9.54486e-41
ENSG00000163606	CD200R1	343.467	203.089	7.66597	0.554399	13.8275	1.739e-43	1.14199e-40
ENSG00000142619	PADI3	271.948	5.32978	2.41408	0.175111	13.786	3.09657e-43	1.9737e-40
ENSG00000093009	CDC45	541.313	10.6503	3.41282	0.248136	13.7538	4.82908e-43	2.99003e-40
ENSG00000073849	ST6GAL1	805.673	8.44007	3.07725	0.231156	13.3125	1.95858e-40	1.17901e-37
ENSG00000142973	CYP4B1	3129.9	5.11422	2.35451	0.177589	13.2582	4.04283e-40	2.3679e-37
ENSG00000250634	LINC01182	112.682	10.971	3.45563	0.262564	13.1611	1.4694e-39	8.37984e-37
ENSG00000165863	C10orf82	241.059	18.9268	4.24236	0.329252	12.8849	5.47694e-38	3.04335e-35
ENSG00000143149	ALDH9A1	7413.48	3.08175	1.62375	0.12631	12.8553	8.03585e-38	4.35362e-35
ENSG00000129422	MTUS1	2406.17	3.81	1.92979	0.150772	12.7994	1.65314e-37	8.73787e-35
ENSG00000119938	PPP1R3C	2427.43	17.0816	4.09438	0.324956	12.5998	2.11737e-36	1.09251e-33
ENSG00000035664	DAPK2	340.335	5.30787	2.40813	0.19201	12.5417	4.41423e-36	2.22467e-33
ENSG00000272168	CASC15	71.0339	0.098028	-3.35066	0.267483	-12.5267	5.33696e-36	2.62857e-33
ENSG00000124019	FAM124B	334.629	5.85522	2.54972	0.203835	12.5087	6.68686e-36	3.22024e-33
ENSG00000175264	CHST1	100.155	8.90512	3.15463	0.254887	12.3766	3.49805e-35	1.64796e-32
ENSG00000109861	CTSC	47396.2	4.10356	2.03688	0.167337	12.1723	4.36684e-34	2.01349e-31
ENSG00000070010	UFD1	5736.3	3.12192	1.64243	0.135375	12.1325	7.10714e-34	3.20872e-31
ENSG00000130600	H19	272.752	0.150938	-2.72797	0.225359	-12.105	9.93439e-34	4.39364e-31
ENSG00000163032	VSNL1	3008.5	2.7908	1.48068	0.122558	12.0814	1.32405e-33	5.7387e-31
ENSG00000223784	LINP1	169.386	6.38714	2.67517	0.22427	11.9283	8.42524e-33	3.58006e-30
ENSG00000178726	THBD	696.198	3.04073	1.60442	0.134825	11.9	1.18293e-32	4.92988e-30
ENSG00000185033	SEMA4B	528.951	0.35836	-1.48052	0.12564	-11.7838	4.72881e-32	1.93355e-29
ENSG00000178301	AQP11	203.602	35.2138	5.13807	0.437816	11.7357	8.36466e-32	3.35686e-29
ENSG00000153162	BMP6	117.152	11.5444	3.52913	0.301012	11.7242	9.5803e-32	3.77481e-29
ENSG00000120708	TGFBI	2955.73	0.266406	-1.9083	0.162852	-11.7181	1.03008e-31	3.98623e-29
ENSG00000125378	BMP4	289.737	4.73719	2.24403	0.192416	11.6624	1.98351e-31	7.54118e-29
ENSG00000184113	CLDN5	167.826	44.7471	5.48372	0.470921	11.6447	2.44257e-31	9.12638e-29
ENSG00000169851	PCDH7	441.516	5.55636	2.47414	0.21319	11.6053	3.87111e-31	1.42188e-28
ENSG00000147689	FAM83A	640.481	0.251664	-1.99043	0.171811	-11.585	4.91154e-31	1.77397e-28
ENSG00000144821	MYH15	429.603	4.18771	2.06616	0.178441	11.579	5.26647e-31	1.87098e-28
ENSG00000173918	C1QTNF1	654.452	5.55281	2.47322	0.213927	11.561	6.49198e-31	2.26916e-28
ENSG00000140519	RHCG	551.981	0.202158	-2.30645	0.199959	-11.5346	8.83086e-31	3.03768e-28
ENSG00000179241	LDLRAD3	425.93	2.28497	1.19218	0.104287	11.4317	2.9028e-30	9.82915e-28
ENSG00000125968	ID1	297.202	0.22247	-2.16832	0.190224	-11.3987	4.24177e-30	1.41421e-27
ENSG00000114948	ADAM23	206.197	6.63263	2.72958	0.239597	11.3924	4.56413e-30	1.49862e-27
ENSG00000175130	MARCKSL1	368.438	0.183332	-2.44747	0.215878	-11.3373	8.57543e-30	2.7737e-27
ENSG00000136810	TXN	20388.8	5.05966	2.33904	0.206716	11.3152	1.10328e-29	3.51606e-27
ENSG00000142794	NBPF3	546.294	3.04178	1.60492	0.14271	11.246	2.42448e-29	7.61462e-27
ENSG00000196139	AKR1C3	246.452	0.164234	-2.60618	0.232489	-11.2099	3.64536e-29	1.12855e-26
ENSG00000163331	DAPL1	3341.27	42.1871	5.39873	0.485703	11.1153	1.05719e-28	3.22681e-26
ENSG00000058085	LAMC2	7440.26	0.201728	-2.30951	0.207886	-11.1095	1.12759e-28	3.3939e-26
ENSG00000185338	SOCS1	121.224	7.89653	2.98122	0.269226	11.0733	1.69059e-28	5.01873e-26
ENSG00000198400	NTRK1	901.392	267.539	8.06361	0.730794	11.034	2.6185e-28	7.66831e-26
ENSG00000133048	CHI3L1	551.838	0.151061	-2.72679	0.248838	-10.9581	6.07659e-28	1.75581e-25
ENSG00000172345	STARD5	1130.03	3.53692	1.82249	0.166408	10.9519	6.50415e-28	1.85462e-25
ENSG00000078596	ITM2A	1686.29	3.01346	1.59142	0.146052	10.8963	1.20087e-27	3.37974e-25
ENSG00000115758	ODC1	2443.9	0.287114	-1.8003	0.165461	-10.8806	1.42686e-27	3.9643e-25
ENSG00000115415	STAT1	4468.93	2.8424	1.50711	0.139157	10.8303	2.47361e-27	6.78552e-25
ENSG00000104419	NDRG1	7111.87	0.184182	-2.4408	0.22606	-10.7971	3.55134e-27	9.62013e-25
ENSG00000206073	SERPINB4	93444.9	8.9191	3.1569	0.292773	10.7828	4.15274e-27	1.11104e-24
ENSG00000167553	TUBA1C	4078.49	0.473682	-1.07801	0.100514	-10.725	7.767e-27	2.05267e-24
ENSG00000100985	MMP9	815.232	0.10314	-3.27732	0.305806	-10.717	8.47062e-27	2.21165e-24
ENSG00000138376	BARD1	180.765	4.24212	2.08478	0.195262	10.6768	1.30639e-26	3.37033e-24
ENSG00000166922	SCG5	114.05	0.152864	-2.70967	0.254828	-10.6334	2.08482e-26	5.31531e-24
ENSG00000253819	LINC01151	87.2178	5.48807	2.4563	0.231415	10.6142	2.55863e-26	6.44746e-24
ENSG00000073282	TP63	4670.11	2.3395	1.2262	0.116387	10.5356	5.92305e-26	1.47538e-23
ENSG00000123572	NRK	199.995	4.8272	2.27119	0.215761	10.5264	6.52655e-26	1.60724e-23
ENSG00000197956	S100A6	11218.2	0.134498	-2.89434	0.275068	-10.5223	6.82093e-26	1.66086e-23
ENSG00000169242	EFNA1	891.864	0.568656	-0.814373	0.0774865	-10.5099	7.78027e-26	1.8734e-23
ENSG00000255364	SMILR	45.911	9.77761	3.28948	0.313757	10.4842	1.02125e-25	2.43203e-23
ENSG00000140274	DUOXA2	166.235	11.6177	3.53825	0.338645	10.4483	1.49238e-25	3.51537e-23
ENSG00000205622		144.309	0.0856311	-3.54572	0.340885	-10.4015	2.44012e-25	5.686e-23
ENSG00000101871	MID1	437.725	2.61428	1.38642	0.133861	10.3572	3.88346e-25	8.95303e-23
ENSG00000123609	NMI	644.839	3.9068	1.96599	0.19	10.3473	4.30336e-25	9.81665e-23
ENSG00000151224	MAT1A	62.0373	22.0395	4.46202	0.432748	10.3109	6.29134e-25	1.4202e-22
ENSG00000188641	DPYD	1028.01	4.02874	2.01033	0.195808	10.2668	9.94099e-25	2.22094e-22
ENSG00000266729	DSG1-AS1	118.074	5.70205	2.51148	0.244902	10.255	1.12324e-24	2.48384e-22
ENSG00000255663		54.0879	45.0538	5.49358	0.536499	10.2397	1.31678e-24	2.88242e-22
ENSG00000111348	ARHGDIB	690.415	2.69335	1.4294	0.140038	10.2072	1.84039e-24	3.9883e-22
ENSG00000204869	IGFL4	1346.98	142.005	7.14979	0.701895	10.1864	2.27999e-24	4.89204e-22
ENSG00000198682	PAPSS2	213.317	4.0617	2.02209	0.199052	10.1586	3.03518e-24	6.44856e-22
ENSG00000180370	PAK2	1345.01	2.2406	1.16389	0.114858	10.1333	3.93281e-24	8.27456e-22
ENSG00000157837	SPPL3	1972.73	2.48593	1.31378	0.129812	10.1206	4.47482e-24	9.3244e-22
ENSG00000196975	ANXA4	5928.49	2.34084	1.22703	0.121664	10.0854	6.41157e-24	1.32329e-21
ENSG00000110315	RNF141	3408.16	2.41361	1.27119	0.127288	9.98677	1.74166e-23	3.56072e-21
ENSG00000134463	ECHDC3	301.335	4.09591	2.03418	0.203951	9.97389	1.98309e-23	4.01642e-21
ENSG00000100077	GRK3	747.047	3.91982	1.97079	0.198084	9.94925	2.54083e-23	5.0715e-21
ENSG00000096968	JAK2	560.074	2.69341	1.42944	0.143678	9.94886	2.55085e-23	5.0715e-21
ENSG00000104332	SFRP1	1240.66	3.62901	1.85958	0.187004	9.94406	2.67685e-23	5.27363e-21
ENSG00000116667	C1orf21	1538.47	1.8746	0.906586	0.0914429	9.91424	3.61007e-23	7.04809e-21
ENSG00000253549	CA3-AS1	122.615	4.38906	2.13391	0.216703	9.84719	7.04881e-23	1.36388e-20
ENSG00000110077	MS4A6A	390.481	50.4013	5.65539	0.574872	9.83766	7.74956e-23	1.4862e-20
ENSG00000188393	CLEC2A	126.063	17.0207	4.08922	0.416782	9.81141	1.0055e-22	1.91142e-20
ENSG00000183831	ANKRD45	53.0295	35.4229	5.14661	0.526162	9.78142	1.353e-22	2.54964e-20
ENSG00000163964	PIGX	729.623	2.27721	1.18727	0.121568	9.76631	1.57073e-22	2.93442e-20
ENSG00000114698	PLSCR4	225.8	5.36712	2.42415	0.249851	9.70237	2.94562e-22	5.45595e-20
ENSG00000122952	ZWINT	355.348	3.2267	1.69006	0.175013	9.65675	4.60253e-22	8.45267e-20
ENSG00000213085	CFAP45	168.064	6.48013	2.69602	0.279334	9.65161	4.83909e-22	8.71688e-20
ENSG00000168453	HR	1556.66	0.290135	-1.7852	0.184976	-9.65102	4.86707e-22	8.71688e-20
ENSG00000127863	TNFRSF19	482.607	6.20584	2.63363	0.272875	9.65139	4.84923e-22	8.71688e-20
ENSG00000128918	ALDH1A2	237.052	6.48744	2.69765	0.279564	9.6495	4.9394e-22	8.77391e-20
ENSG00000214711	CAPN14	264.802	7.80486	2.96437	0.307815	9.63038	5.95075e-22	1.04845e-19
ENSG00000114115	RBP1	604.953	0.301791	-1.72838	0.180082	-9.59771	8.17376e-22	1.4285e-19
ENSG00000259867	DYNLRB2-AS1	77.0188	7.6638	2.93806	0.306884	9.57384	1.03011e-21	1.78588e-19
ENSG00000184384	MAML2	264.895	3.57131	1.83645	0.192146	9.55758	1.20541e-21	2.07321e-19
ENSG00000001084	GCLC	857.059	2.82715	1.49935	0.157505	9.51937	1.74235e-21	2.9731e-19
ENSG00000196177	ACADSB	664.257	2.21265	1.14578	0.120617	9.49925	2.11408e-21	3.57923e-19
ENSG00000110002	VWA5A	2947.46	1.88909	0.917688	0.0967431	9.48582	2.40483e-21	4.03993e-19
ENSG00000203857	HSD3B1	2235.38	89.3524	6.48143	0.685018	9.4617	3.02977e-21	5.05062e-19
ENSG00000196878	LAMB3	1801.32	0.198403	-2.33349	0.247303	-9.43576	3.88167e-21	6.42134e-19
ENSG00000113070	HBEGF	499.637	0.258635	-1.95101	0.20702	-9.42424	4.3324e-21	7.11268e-19
ENSG00000145687	SSBP2	2190.78	4.02848	2.01023	0.213983	9.39439	5.75527e-21	9.37763e-19
ENSG00000171302	CANT1	1050.79	2.10696	1.07516	0.114791	9.36629	7.51303e-21	1.21504e-18
ENSG00000164621	SMAD5-AS1	75.4842	14.3748	3.84547	0.413139	9.30793	1.30349e-20	2.09244e-18
ENSG00000119900	OGFRL1	1208.68	2.61886	1.38894	0.149653	9.2811	1.67737e-20	2.67281e-18
ENSG00000111266	DUSP16	482.284	0.314845	-1.66729	0.179668	-9.27982	1.69762e-20	2.68534e-18
ENSG00000086548	CEACAM6	63.1154	0.0196182	-5.67167	0.612226	-9.26401	1.96899e-20	3.09203e-18
ENSG00000028528	SNX1	3106.56	1.91664	0.938583	0.101484	9.2486	2.27457e-20	3.54619e-18
ENSG00000174485	DENND4A	756.889	3.2498	1.70035	0.184346	9.22369	2.8706e-20	4.44348e-18
ENSG00000140945	CDH13	1213.15	0.41925	-1.25412	0.136137	-9.21219	3.1955e-20	4.91132e-18
ENSG00000166670	MMP10	469.136	0.0721576	-3.7927	0.413034	-9.18254	4.21025e-20	6.42538e-18
ENSG00000083223	TUT7	7843.16	2.61695	1.38789	0.151274	9.17467	4.52969e-20	6.86454e-18
ENSG00000135838	NPL	882.01	8.0313	3.00563	0.32767	9.17273	4.61173e-20	6.94033e-18
ENSG00000225138	SLC9A3-AS1	1127.71	4.21968	2.07713	0.226958	9.15206	5.58596e-20	8.3485e-18
ENSG00000166710	B2M	19975.7	2.18818	1.12973	0.12364	9.13722	6.40808e-20	9.51161e-18
ENSG00000110756	HPS5	1834.52	2.89166	1.5319	0.168106	9.11268	8.03717e-20	1.18485e-17
ENSG00000006606	CCL26	543.758	32.0764	5.00344	0.551074	9.07944	1.09139e-19	1.59808e-17
ENSG00000183111	ARHGEF37	3607.62	2.27463	1.18563	0.130695	9.07176	1.17109e-19	1.70327e-17
ENSG00000198435	NRARP	376.72	0.399051	-1.32536	0.146571	-9.04244	1.53207e-19	2.21343e-17
ENSG00000182628	SKA2	701.694	1.67244	0.741958	0.0822788	9.01761	1.92237e-19	2.75893e-17
ENSG00000146147	MLIP	377.044	2.66537	1.41434	0.157093	9.00317	2.19286e-19	3.12641e-17
ENSG00000185633	NDUFA4L2	330.849	0.1201	-3.05769	0.340827	-8.97137	2.92837e-19	4.14777e-17
ENSG00000068079	IFI35	240.7	5.35343	2.42046	0.273214	8.85923	8.0566e-19	1.13373e-16
ENSG00000050165	DKK3	2548.45	2.67261	1.41825	0.1601	8.85851	8.10894e-19	1.13373e-16
ENSG00000105641	SLC5A5	82.8063	28.2245	4.81887	0.544082	8.8569	8.22728e-19	1.14291e-16
ENSG00000118762	PKD2	466.725	2.55566	1.3537	0.153846	8.79901	1.38023e-18	1.90516e-16
ENSG00000159388	BTG2	2042.21	0.445532	-1.1664	0.132627	-8.79455	1.43625e-18	1.96994e-16
ENSG00000131981	LGALS3	11114	2.16217	1.11248	0.126856	8.76962	1.79266e-18	2.44332e-16
ENSG00000187689	AMTN	37.5637	0.157806	-2.66378	0.304792	-8.73965	2.33825e-18	3.14918e-16
ENSG00000123689	G0S2	63.3134	0.0348963	-4.84078	0.553891	-8.73959	2.33961e-18	3.14918e-16
ENSG00000151632	AKR1C2	549.421	0.265817	-1.9115	0.2197	-8.70048	3.30488e-18	4.42099e-16
ENSG00000166033	HTRA1	1702.62	0.416627	-1.26317	0.145198	-8.69965	3.3292e-18	4.4262e-16
ENSG00000203855	HSD3BP4	86.6544	51.1958	5.67795	0.655998	8.65544	4.90999e-18	6.48807e-16
ENSG00000091436	MAP3K20	931.138	0.477574	-1.0662	0.123268	-8.64948	5.17335e-18	6.79465e-16
ENSG00000100439	ABHD4	1088	2.253	1.17185	0.135889	8.62359	6.48874e-18	8.47093e-16
ENSG00000167748	KLK1	399.991	3.24485	1.69815	0.197808	8.58485	9.09568e-18	1.18031e-15
ENSG00000076554	TPD52	589.562	2.41176	1.27009	0.148138	8.57369	1.00224e-17	1.29283e-15
ENSG00000053747	LAMA3	6959.29	0.311915	-1.68078	0.196373	-8.5591	1.13756e-17	1.4587e-15
ENSG00000124145	SDC4	969.031	0.464444	-1.10642	0.129311	-8.55628	1.16566e-17	1.48594e-15
ENSG00000125398	SOX9	329.711	0.299131	-1.74115	0.204255	-8.52441	1.53597e-17	1.94655e-15
ENSG00000181649	PHLDA2	714.868	0.299976	-1.73708	0.204397	-8.49856	1.91961e-17	2.41859e-15
ENSG00000023839	ABCC2	148.658	5.22606	2.38572	0.280921	8.49249	2.02251e-17	2.53352e-15
ENSG00000147872	PLIN2	2872.47	0.251178	-1.99322	0.235386	-8.46785	2.49962e-17	3.11318e-15
ENSG00000099260	PALMD	3273.1	2.32062	1.21451	0.143589	8.4582	2.71532e-17	3.3625e-15
ENSG00000118263	KLF7	470.041	0.37543	-1.41338	0.16783	-8.42151	3.71652e-17	4.57618e-15
ENSG00000249184		45.5392	45.0787	5.49437	0.653574	8.40666	4.21842e-17	5.16482e-15
ENSG00000134333	LDHA	23021.8	0.464813	-1.10528	0.131591	-8.39934	4.48998e-17	5.46642e-15
ENSG00000144366	GULP1	1055.67	2.75144	1.46019	0.174489	8.36836	5.84271e-17	7.0736e-15
ENSG00000087842	PIR	589.887	3.08667	1.62605	0.194454	8.36214	6.159e-17	7.4151e-15
ENSG00000099194	SCD	21884.8	0.457615	-1.12779	0.135094	-8.34819	6.93141e-17	8.29893e-15
ENSG00000162981	LRATD1	954.393	0.47038	-1.0881	0.130494	-8.3383	7.53683e-17	8.97421e-15
ENSG00000151917	BEND6	174.265	3.21996	1.68704	0.20239	8.33561	7.7098e-17	9.13001e-15
ENSG00000198732	SMOC1	51.031	0.118733	-3.0742	0.369829	-8.31251	9.37023e-17	1.1036e-14
ENSG00000110400	NECTIN1	1005.68	0.408461	-1.29173	0.155418	-8.31133	9.46383e-17	1.1086e-14
ENSG00000169594	BNC1	1176.41	0.513962	-0.960266	0.115719	-8.29829	1.0562e-16	1.23059e-14
ENSG00000261175	LINC02188	39.5754	0.177517	-2.49397	0.301103	-8.28278	1.2033e-16	1.39447e-14
ENSG00000246363	LINC02458	98.7145	18.4002	4.20165	0.507594	8.27758	1.257e-16	1.44896e-14
ENSG00000145545	SRD5A1	2130.81	2.37906	1.25039	0.151156	8.27218	1.31527e-16	1.50811e-14
ENSG00000147119	CHST7	149.14	4.67139	2.22385	0.269144	8.26268	1.42438e-16	1.62462e-14
ENSG00000231298	MANCR	55.4439	0.277519	-1.84934	0.223904	-8.25954	1.46238e-16	1.65923e-14
ENSG00000100596	SPTLC2	827.98	0.46906	-1.09216	0.132247	-8.25844	1.47586e-16	1.6658e-14
ENSG00000100994	PYGB	1525.37	0.317983	-1.65298	0.200426	-8.24735	1.61944e-16	1.81839e-14
ENSG00000125538	IL1B	82.7549	0.0830522	-3.58984	0.436244	-8.22897	1.88835e-16	2.10941e-14
ENSG00000229647	MYOSLID	128.6	0.149524	-2.74155	0.333657	-8.21666	2.09241e-16	2.32537e-14
ENSG00000179059	ZFP42	84.295	0.176343	-2.50354	0.30489	-8.21129	2.1882e-16	2.41941e-14
ENSG00000109084	TMEM97	238.505	2.27048	1.183	0.144565	8.18312	2.76592e-16	3.04265e-14
ENSG00000243244	STON1	94.0524	3.63516	1.86202	0.227646	8.17946	2.85116e-16	3.12058e-14
ENSG00000082641	NFE2L1	4610.52	2.13883	1.09682	0.134128	8.1774	2.90024e-16	3.15834e-14
ENSG00000110324	IL10RA	130.215	17.9538	4.16622	0.510707	8.15776	3.41309e-16	3.69825e-14
ENSG00000161798	AQP5	176.963	0.0228985	-5.4486	0.668796	-8.14688	3.73419e-16	4.02605e-14
ENSG00000237512	UNC5B-AS1	142.3	0.196274	-2.34906	0.288659	-8.13783	4.02423e-16	4.31728e-14
ENSG00000148120	AOPEP	995.773	3.08096	1.62338	0.199746	8.12723	4.39206e-16	4.68868e-14
ENSG00000198715	GLMP	972.529	2.24241	1.16505	0.143892	8.0967	5.64714e-16	5.99898e-14
ENSG00000271856	LINC01215	104.712	82.7552	6.37078	0.787365	8.09126	5.90503e-16	6.24234e-14
ENSG00000167107	ACSF2	431.513	2.48018	1.31044	0.162178	8.08027	6.46238e-16	6.79836e-14
ENSG00000258451	EGILA	30.7558	21.6193	4.43425	0.548872	8.07883	6.53917e-16	6.84591e-14
ENSG00000138772	ANXA3	1344.67	0.293982	-1.7662	0.219077	-8.06202	7.50432e-16	7.81856e-14
ENSG00000162927	PUS10	587.78	2.87302	1.52257	0.188902	8.06008	7.62439e-16	7.90565e-14
ENSG00000198355	PIM3	399.421	0.46107	-1.11694	0.138596	-8.05898	7.69342e-16	7.93925e-14
ENSG00000163220	S100A9	127460	0.264063	-1.92104	0.238447	-8.05648	7.85257e-16	8.06508e-14
ENSG00000151006	PRSS53	128.854	4.30078	2.1046	0.261798	8.03902	9.05606e-16	9.25726e-14
ENSG00000129636	ITFG1	952.976	1.54117	0.624026	0.0776901	8.03225	9.56997e-16	9.73666e-14
ENSG00000109670	FBXW7	1667.86	1.99891	0.999212	0.124476	8.02737	9.95826e-16	1.00844e-13
ENSG00000117036	ETV3	864.794	1.66512	0.73563	0.091837	8.01016	1.14556e-15	1.15467e-13
ENSG00000140479	PCSK6	487.064	0.402044	-1.31457	0.16429	-8.00154	1.22873e-15	1.23277e-13
ENSG00000163209	SPRR3	1303.12	0.223575	-2.16117	0.27059	-7.98688	1.38396e-15	1.38211e-13
ENSG00000139324	TMTC3	3741.75	3.82236	1.93446	0.24273	7.96962	1.5916e-15	1.58218e-13
ENSG00000102804	TSC22D1	781.924	0.533961	-0.905192	0.113819	-7.95289	1.8221e-15	1.80305e-13
ENSG00000188089	PLA2G4E	1799.5	0.175879	-2.50735	0.316015	-7.93427	2.11745e-15	2.08579e-13
ENSG00000088179	PTPN4	868.21	2.20905	1.14343	0.144346	7.92142	2.34821e-15	2.30263e-13
ENSG00000121578	B4GALT4	2839.92	3.14509	1.6531	0.208928	7.91231	2.52654e-15	2.46039e-13
ENSG00000184489	PTP4A3	60.037	7.22955	2.85391	0.360704	7.91205	2.53181e-15	2.46039e-13
ENSG00000175895	PLEKHF2	848.06	2.14263	1.09938	0.139151	7.90064	2.77464e-15	2.68434e-13
ENSG00000239704	CDRT4	44.838	11.3093	3.49943	0.443013	7.89917	2.80773e-15	2.70429e-13
ENSG00000085433	WDR47	1441.64	2.12152	1.0851	0.13741	7.89682	2.86105e-15	2.74344e-13
ENSG00000066230	SLC9A3	179.157	4.01063	2.00383	0.253918	7.89162	2.98288e-15	2.84767e-13
ENSG00000125148	MT2A	1464.86	0.169696	-2.55897	0.32455	-7.88468	3.15332e-15	2.99717e-13
ENSG00000204949	FAM83A-AS1	39.4558	0.221416	-2.17517	0.27628	-7.87307	3.46054e-15	3.27482e-13
ENSG00000003137	CYP26B1	37.0261	0.0994428	-3.32999	0.424673	-7.84131	4.4588e-15	4.20116e-13
ENSG00000122378	PRXL2A	4019.45	1.91933	0.940606	0.120083	7.83297	4.7647e-15	4.46995e-13
ENSG00000198574	SH2D1B	184.847	154.521	7.27165	0.929061	7.82689	5.00095e-15	4.67137e-13
ENSG00000178445	GLDC	503.715	73.2603	6.19496	0.794833	7.79403	6.49029e-15	6.03653e-13
ENSG00000100558	PLEK2	539.149	0.436826	-1.19487	0.153635	-7.7773	7.4087e-15	6.86128e-13
ENSG00000164543	STK17A	1236.55	0.495262	-1.01374	0.130935	-7.74228	9.76534e-15	9.00531e-13
ENSG00000125637	PSD4	377.168	0.465422	-1.10339	0.142872	-7.72289	1.13724e-14	1.04428e-12
ENSG00000154642	C21orf91	1220.23	2.38411	1.25345	0.162339	7.72118	1.15254e-14	1.05387e-12
ENSG00000144040	SFXN5	276.194	1.97438	0.981403	0.127429	7.70158	1.34394e-14	1.22372e-12
ENSG00000154134	ROBO3	367.513	0.479107	-1.06158	0.138218	-7.6805	1.58469e-14	1.43689e-12
ENSG00000272398	CD24	8378.53	0.599185	-0.738927	0.0963934	-7.66574	1.77806e-14	1.60551e-12
ENSG00000162366	PDZK1IP1	7963.55	2.40152	1.26395	0.165173	7.65226	1.97485e-14	1.77581e-12
ENSG00000137267	TUBB2A	1858.01	0.255607	-1.968	0.257352	-7.64711	2.05549e-14	1.84068e-12
ENSG00000006715	VPS41	1946.96	1.56845	0.649337	0.0851875	7.62244	2.48925e-14	2.21994e-12
ENSG00000059378	PARP12	451.645	1.88484	0.914445	0.12002	7.6191	2.55445e-14	2.26875e-12
ENSG00000104722	NEFM	44.9253	0.193337	-2.37081	0.311602	-7.60845	2.77392e-14	2.45362e-12
ENSG00000120471	TP53AIP1	890.276	2.0244	1.0175	0.133755	7.60715	2.80196e-14	2.46835e-12
ENSG00000176490	DIRAS1	42.9075	0.0921723	-3.43952	0.452421	-7.60248	2.90504e-14	2.54879e-12
ENSG00000023445	BIRC3	3871.03	13.0394	3.70481	0.487394	7.60126	2.9327e-14	2.56268e-12
ENSG00000111144	LTA4H	9781.89	2.56708	1.36013	0.179751	7.56677	3.82622e-14	3.33004e-12
ENSG00000187699	C2orf88	155.15	12.1822	3.6067	0.476835	7.56384	3.91345e-14	3.39234e-12
ENSG00000103174	NAGPA	238.202	2.33278	1.22205	0.161767	7.55438	4.20854e-14	3.63359e-12
ENSG00000136261	BZW2	1616.64	2.05972	1.04245	0.138088	7.54916	4.38091e-14	3.76741e-12
ENSG00000112992	NNT	646.07	1.80838	0.854694	0.1136	7.52373	5.32349e-14	4.54458e-12
ENSG00000122852	SFTPA1	57.8356	9.60043	3.2631	0.433712	7.52365	5.32658e-14	4.54458e-12
ENSG00000178033	CALHM5	807.794	3.59185	1.84473	0.245526	7.51339	5.76165e-14	4.8965e-12
ENSG00000005469	CROT	1033.31	2.94833	1.5599	0.208272	7.48974	6.9012e-14	5.84203e-12
ENSG00000198585	NUDT16	503.228	2.05459	1.03885	0.138881	7.48012	7.42521e-14	6.26116e-12
ENSG00000152463	OLAH	192.283	0.0433189	-4.52886	0.60567	-7.47743	7.57901e-14	6.36607e-12
ENSG00000182591	KRTAP11-1	54.3722	10.7675	3.42862	0.45882	7.47268	7.85752e-14	6.57453e-12
ENSG00000125257	ABCC4	293.308	4.16258	2.05748	0.275627	7.46473	8.34679e-14	6.95705e-12
ENSG00000082996	RNF13	1600	2.01423	1.01023	0.13612	7.42159	1.1572e-13	9.60831e-12
ENSG00000100003	SEC14L2	542.978	0.254983	-1.97153	0.265697	-7.42023	1.16919e-13	9.67081e-12
ENSG00000121691	CAT	11210.4	2.24143	1.16442	0.156962	7.4185	1.18458e-13	9.76085e-12
ENSG00000257365	FNTB	675.143	2.54462	1.34745	0.181647	7.41796	1.18939e-13	9.76337e-12
ENSG00000154127	UBASH3B	225.071	0.374452	-1.41715	0.191065	-7.4171	1.19709e-13	9.78952e-12
ENSG00000198113	TOR4A	84.6002	0.282033	-1.82606	0.2463	-7.41399	1.22553e-13	9.9844e-12
ENSG00000150054	MPP7	2242.05	2.17898	1.12365	0.151893	7.39766	1.3861e-13	1.12503e-11
ENSG00000145725	PPIP5K2	2679.9	4.30213	2.10505	0.284691	7.39417	1.42289e-13	1.14662e-11
ENSG00000239893	ZNF736P9Y	159.408	0.241933	-2.04732	0.276885	-7.39414	1.42329e-13	1.14662e-11
ENSG00000011422	PLAUR	136.367	0.34178	-1.54886	0.209553	-7.39127	1.45435e-13	1.16731e-11
ENSG00000140263	SORD	1255.7	2.646	1.40381	0.190279	7.37764	1.61121e-13	1.28843e-11
ENSG00000141485	SLC13A5	28.9126	0.0446736	-4.48443	0.608596	-7.36849	1.72578e-13	1.37498e-11
ENSG00000131669	NINJ1	1248.99	2.44754	1.29133	0.17529	7.36685	1.74711e-13	1.38445e-11
ENSG00000160703	NLRX1	773.918	0.196421	-2.34798	0.318733	-7.36659	1.75044e-13	1.38445e-11
ENSG00000129625	REEP5	6775.97	2.08591	1.06067	0.14416	7.35761	1.87231e-13	1.47545e-11
ENSG00000145860	RNF145	752.578	0.434189	-1.2036	0.163669	-7.35389	1.92524e-13	1.51166e-11
ENSG00000135587	SMPD2	465.165	1.93685	0.953715	0.129817	7.34661	2.03292e-13	1.59045e-11
ENSG00000197147	LRRC8B	1081.22	3.37477	1.75479	0.239087	7.33954	2.14328e-13	1.66477e-11
ENSG00000034693	PEX3	2373.07	1.85442	0.890967	0.121392	7.33958	2.14268e-13	1.66477e-11
ENSG00000128274	A4GALT	113.74	4.43152	2.1478	0.292908	7.33269	2.25581e-13	1.74592e-11
ENSG00000106258	CYP3A5	885.316	3.2488	1.69991	0.231999	7.32722	2.34968e-13	1.8121e-11
ENSG00000164687	FABP5	40975.9	0.590659	-0.759602	0.103701	-7.32495	2.38982e-13	1.83652e-11
ENSG00000044574	HSPA5	6805.36	0.749143	-0.416686	0.0569217	-7.32034	2.4734e-13	1.88736e-11
ENSG00000143797	MBOAT2	2960.79	0.367437	-1.44443	0.197308	-7.32068	2.46721e-13	1.88736e-11
ENSG00000133985	TTC9	463.169	2.41371	1.27125	0.174507	7.28483	3.22077e-13	2.44903e-11
ENSG00000170381	SEMA3E	104.375	3.75805	1.90998	0.26265	7.27198	3.5425e-13	2.68425e-11
ENSG00000261040	WFDC21P	8541.26	2.97088	1.57089	0.216068	7.27034	3.58575e-13	2.70755e-11
ENSG00000213462	ERV3-1	827.771	0.447271	-1.16078	0.159797	-7.26407	3.75615e-13	2.82638e-11
ENSG00000085117	CD82	847.169	0.396795	-1.33353	0.183639	-7.26171	3.82223e-13	2.86614e-11
ENSG00000175287	PHYHD1	173.279	2.14411	1.10038	0.151543	7.26115	3.83816e-13	2.86817e-11
ENSG00000188483	IER5L	243.479	0.520159	-0.942975	0.13013	-7.24642	4.27921e-13	3.18676e-11
ENSG00000205542	TMSB4X	17078.1	0.445893	-1.16523	0.161007	-7.23714	4.58242e-13	3.40088e-11
ENSG00000106524	ANKMY2	395.4	2.29754	1.20009	0.166287	7.21699	5.31497e-13	3.93108e-11
ENSG00000134107	BHLHE40	1020.17	0.495668	-1.01255	0.140377	-7.2131	5.46913e-13	4.03135e-11
ENSG00000136689	IL1RN	2695.43	0.580591	-0.784406	0.108821	-7.20819	5.66998e-13	4.16523e-11
ENSG00000092621	PHGDH	5155.78	3.86223	1.94943	0.27134	7.18446	6.7472e-13	4.93981e-11
ENSG00000188624	IGFL3	500.45	0.18534	-2.43175	0.338822	-7.17707	7.12215e-13	5.19677e-11
ENSG00000144136	SLC20A1	441.905	0.43244	-1.20943	0.168556	-7.17524	7.21823e-13	5.2492e-11
ENSG00000164400	CSF2	34.4943	0.0589302	-4.08485	0.569942	-7.16713	7.65851e-13	5.55076e-11
ENSG00000107105	ELAVL2	177.463	5.29052	2.40341	0.335944	7.1542	8.41648e-13	6.07978e-11
ENSG00000133477	FAM83F	923.858	2.21728	1.14879	0.160895	7.14	9.33343e-13	6.71976e-11
ENSG00000139344	AMDHD1	355.55	2.48416	1.31276	0.183921	7.13764	9.49479e-13	6.8133e-11
ENSG00000188613	NANOS1	528.58	3.54069	1.82403	0.255769	7.13155	9.92463e-13	7.09824e-11
ENSG00000120337	TNFSF18	34.5406	37.2664	5.21981	0.734926	7.10249	1.22532e-12	8.73485e-11
ENSG00000058668	ATP2B4	1451.23	0.529398	-0.917575	0.129208	-7.1015	1.23406e-12	8.76827e-11
ENSG00000125089	SH3TC1	90.5085	0.210683	-2.24685	0.316545	-7.09804	1.26542e-12	8.96173e-11
ENSG00000118961	LDAH	570.989	1.82178	0.865352	0.121961	7.09532	1.29053e-12	9.10982e-11
ENSG00000160888	IER2	374.608	0.350055	-1.51435	0.213491	-7.09326	1.30986e-12	9.19109e-11
ENSG00000092439	TRPM7	2046.25	2.7657	1.46765	0.206909	7.09319	1.31053e-12	9.19109e-11
ENSG00000136710	CCDC115	1273.47	1.87065	0.903539	0.127636	7.079	1.45195e-12	1.0139e-10
ENSG00000163218	PGLYRP4	982.586	0.385158	-1.37648	0.194453	-7.07871	1.45505e-12	1.0139e-10
ENSG00000127824	TUBA4A	8649.53	0.307962	-1.69918	0.240102	-7.07689	1.47422e-12	1.02397e-10
ENSG00000133454	MYO18B	170.432	7.28482	2.86489	0.405359	7.06756	1.57687e-12	1.08829e-10
ENSG00000089050	RBBP9	754.975	1.6886	0.755825	0.10694	7.06774	1.57472e-12	1.08829e-10
ENSG00000163104	SMARCAD1	1815.93	2.83307	1.50237	0.21274	7.06198	1.64152e-12	1.12931e-10
ENSG00000126233	SLURP1	3790.05	0.244179	-2.03399	0.288872	-7.04115	1.90665e-12	1.30756e-10
ENSG00000250328		30.327	38.4591	5.26525	0.748281	7.03647	1.97174e-12	1.34794e-10
ENSG00000226237	GAS1RR	66.9809	4.35698	2.12333	0.302492	7.01945	2.22744e-12	1.51795e-10
ENSG00000046604	DSG2	474.761	0.403188	-1.31047	0.186736	-7.01778	2.25414e-12	1.53133e-10
ENSG00000060762	MPC1	547.126	1.86907	0.902323	0.128601	7.01643	2.27608e-12	1.54141e-10
ENSG00000111261	MANSC1	617.413	0.284318	-1.81442	0.258763	-7.01191	2.35084e-12	1.58707e-10
ENSG00000183696	UPP1	1237.78	0.359211	-1.4771	0.210684	-7.01096	2.36688e-12	1.59294e-10
ENSG00000107679	PLEKHA1	1417.78	1.71325	0.776738	0.110804	7.01003	2.38265e-12	1.59859e-10
ENSG00000171517	LPAR3	235.455	0.41031	-1.28522	0.18366	-6.99781	2.59989e-12	1.73896e-10
ENSG00000169035	KLK7	37599.6	2.19063	1.13134	0.161714	6.99595	2.63464e-12	1.75139e-10
ENSG00000177098	SCN4B	567.764	2.17356	1.12006	0.160096	6.99615	2.63093e-12	1.75139e-10
ENSG00000135604	STX11	93.6959	0.396943	-1.333	0.190584	-6.99427	2.66651e-12	1.76716e-10
ENSG00000198736	MSRB1	1187.93	2.41768	1.27362	0.182168	6.99148	2.72001e-12	1.78826e-10
ENSG00000133195	SLC39A11	432.049	1.85847	0.894119	0.127898	6.9909	2.73136e-12	1.78826e-10
ENSG00000171729	TMEM51	194.6	0.471924	-1.08337	0.154963	-6.99116	2.72616e-12	1.78826e-10
ENSG00000131462	TUBG1	735.744	0.406087	-1.30014	0.18596	-6.9915	2.71967e-12	1.78826e-10
ENSG00000164308	ERAP2	536.657	2.47819	1.30929	0.187504	6.98272	2.8951e-12	1.88975e-10
ENSG00000169860	P2RY1	612.446	2.57311	1.36351	0.19545	6.97628	3.03093e-12	1.97247e-10
ENSG00000137364	TPMT	1020.03	1.35585	0.439193	0.0631183	6.95824	3.44544e-12	2.23552e-10
ENSG00000144824	PHLDB2	1717.99	1.79537	0.844282	0.12148	6.94996	3.65381e-12	2.36363e-10
ENSG00000205336	ADGRG1	1924.78	0.290106	-1.78535	0.257654	-6.92926	4.23051e-12	2.72856e-10
ENSG00000256029		29.5811	6.79359	2.76417	0.39901	6.92759	4.28078e-12	2.75279e-10
ENSG00000132640	BTBD3	1548.71	2.29241	1.19687	0.172921	6.92145	4.4706e-12	2.86634e-10
ENSG00000255302	EID1	4159.06	3	1.58496	0.229086	6.91864	4.55993e-12	2.91499e-10
ENSG00000101224	CDC25B	534.87	0.447253	-1.16084	0.167797	-6.91812	4.57689e-12	2.91723e-10
ENSG00000231824	AKAIN1	47.0359	118.143	6.88439	0.99551	6.91544	4.66403e-12	2.96405e-10
ENSG00000170345	FOS	177.072	0.358418	-1.48028	0.214161	-6.91202	4.77811e-12	3.02767e-10
ENSG00000187481	HSD3BP1	45.1184	35.6788	5.15699	0.746509	6.90815	4.91018e-12	3.09738e-10
ENSG00000248991		35.5147	137.732	7.10572	1.02863	6.90796	4.9167e-12	3.09738e-10
ENSG00000196747	H2AC13	75.9018	6.30212	2.65584	0.385186	6.89496	5.38814e-12	3.38453e-10
ENSG00000107201	RIGI	92.9336	3.419	1.77358	0.257454	6.88891	5.62217e-12	3.52133e-10
ENSG00000236740		509.957	2.55214	1.35171	0.196254	6.88755	5.67623e-12	3.54495e-10
ENSG00000134265	NAPG	1144.31	1.76916	0.823068	0.11952	6.88647	5.71951e-12	3.56171e-10
ENSG00000196154	S100A4	446.83	0.244469	-2.03228	0.29564	-6.87417	6.23533e-12	3.8718e-10
ENSG00000230990		35.5593	0.186796	-2.42046	0.352145	-6.87349	6.26481e-12	3.87899e-10
ENSG00000166949	SMAD3	139.326	0.289742	-1.78716	0.260082	-6.87151	6.35245e-12	3.92205e-10
ENSG00000150593	PDCD4	7158.76	1.77603	0.828653	0.120607	6.8707	6.38883e-12	3.93331e-10
ENSG00000132274	TRIM22	1330.98	1.91735	0.939115	0.136819	6.86393	6.69911e-12	4.11265e-10
ENSG00000077684	JADE1	110.519	2.31917	1.21361	0.177092	6.85299	7.23226e-12	4.42741e-10
ENSG00000186442	KRT3	105.322	0.162712	-2.6196	0.382866	-6.8421	7.80422e-12	4.76409e-10
ENSG00000197943	PLCG2	177.388	2.66446	1.41385	0.206659	6.84146	7.83916e-12	4.77198e-10
ENSG00000138944	SHISAL1	27.2539	0.119402	-3.0661	0.448232	-6.84044	7.89513e-12	4.79259e-10
ENSG00000131171	SH3BGRL	2727.04	2.28786	1.194	0.174635	6.8371	8.08124e-12	4.89186e-10
ENSG00000115839	RAB3GAP1	3523.03	1.51609	0.600355	0.0881792	6.80835	9.87215e-12	5.95931e-10
ENSG00000130821	SLC6A8	180.824	0.327296	-1.61133	0.236897	-6.80183	1.03299e-11	6.21832e-10
ENSG00000170502	NUDT9	1200.61	1.84875	0.886547	0.130349	6.80133	1.03658e-11	6.22265e-10
ENSG00000125037	EMC3	3480.3	1.6315	0.7062	0.103849	6.80026	1.04432e-11	6.25176e-10
ENSG00000197915	HRNR	402.373	0.165871	-2.59187	0.381295	-6.79754	1.06417e-11	6.35307e-10
ENSG00000142733	MAP3K6	424.922	0.465084	-1.10444	0.162668	-6.78952	1.12507e-11	6.67981e-10
ENSG00000244694	PTCHD4	186.002	4.28449	2.09912	0.309164	6.78968	1.12379e-11	6.67981e-10
ENSG00000079215	SLC1A3	181.985	0.341906	-1.54833	0.228174	-6.78574	1.15494e-11	6.83842e-10
ENSG00000101670	LIPG	503.952	0.41641	-1.26392	0.186362	-6.78209	1.18454e-11	6.99457e-10
ENSG00000137145	DENND4C	2117.05	2.84702	1.50945	0.2226	6.781	1.19347e-11	7.02816e-10
ENSG00000067798	NAV3	130.768	0.349427	-1.51694	0.223723	-6.78044	1.19813e-11	7.03648e-10
ENSG00000176014	TUBB6	3701.95	0.604489	-0.726211	0.107159	-6.77692	1.22762e-11	7.19021e-10
ENSG00000177294	FBXO39	17.0388	0.163307	-2.61434	0.38618	-6.76974	1.2901e-11	7.53578e-10
ENSG00000198130	HIBCH	767.631	2.95768	1.56447	0.231209	6.76646	1.31973e-11	7.68812e-10
ENSG00000134058	CDK7	3992.81	1.8953	0.922424	0.136681	6.74876	1.49118e-11	8.66365e-10
ENSG00000126777	KTN1	11296.3	2.18814	1.1297	0.167696	6.7366	1.6214e-11	9.39499e-10
ENSG00000205413	SAMD9	1564.37	0.50852	-0.975624	0.144982	-6.72928	1.70504e-11	9.85329e-10
ENSG00000105825	TFPI2	199.854	0.115428	-3.11493	0.463174	-6.7252	1.75356e-11	1.01067e-09
ENSG00000100911	PSME2	1784.26	1.85229	0.889309	0.132278	6.72303	1.77988e-11	1.02312e-09
ENSG00000175592	FOSL1	164.793	0.370309	-1.4332	0.213349	-6.71763	1.84701e-11	1.0589e-09
ENSG00000105427	CNFN	10661.5	0.301277	-1.73084	0.257722	-6.71591	1.86892e-11	1.06864e-09
ENSG00000197780	TAF13	1558.97	1.81475	0.85977	0.128084	6.71255	1.91246e-11	1.09066e-09
ENSG00000154059	IMPACT	1234.22	2.0114	1.0082	0.150459	6.70082	2.07257e-11	1.17788e-09
ENSG00000136158	SPRY2	116.792	0.320326	-1.64239	0.245112	-6.70056	2.07628e-11	1.17788e-09
ENSG00000042062	RIPOR3	95.7655	0.107084	-3.22318	0.481137	-6.6991	2.09708e-11	1.18658e-09
ENSG00000092010	PSME1	2640.17	1.77932	0.831323	0.124124	6.69751	2.12005e-11	1.19645e-09
ENSG00000162688	AGL	658.769	2.14743	1.10261	0.164808	6.69029	2.22727e-11	1.25369e-09
ENSG00000137857	DUOX1	4427.56	2.55616	1.35398	0.202624	6.68222	2.35348e-11	1.3163e-09
ENSG00000188293	IGFL1	354.785	0.205666	-2.28163	0.341458	-6.68202	2.35672e-11	1.3163e-09
ENSG00000005022	SLC25A5	11106.3	1.40114	0.486606	0.0728153	6.68274	2.34517e-11	1.3163e-09
ENSG00000064763	FAR2	257.805	0.127077	-2.97623	0.445513	-6.68044	2.38219e-11	1.3271e-09
ENSG00000100867	DHRS2	22.9187	0.147286	-2.76331	0.414505	-6.66653	2.6192e-11	1.4554e-09
ENSG00000166275	BORCS7	379.624	2.06181	1.04391	0.156625	6.66502	2.64638e-11	1.464e-09
ENSG00000227496		170.153	5.99511	2.58379	0.38767	6.66492	2.64818e-11	1.464e-09
ENSG00000186474	KLK12	50.3293	0.146011	-2.77585	0.416868	-6.65884	2.75999e-11	1.52193e-09
ENSG00000083799	CYLD	1817.12	1.58861	0.667764	0.100307	6.65722	2.79047e-11	1.53483e-09
ENSG00000118418	HMGN3	1904.59	2.17896	1.12364	0.168964	6.65017	2.92756e-11	1.60616e-09
ENSG00000167081	PBX3	412.621	1.59857	0.676784	0.101825	6.64653	3.00087e-11	1.64222e-09
ENSG00000128340	RAC2	294.125	0.310632	-1.68672	0.253807	-6.64569	3.01797e-11	1.64742e-09
ENSG00000277586	NEFL	300.689	0.364282	-1.45687	0.219236	-6.64522	3.02772e-11	1.64858e-09
ENSG00000137745	MMP13	87.847	0.0664776	-3.91099	0.588822	-6.64206	3.09333e-11	1.68009e-09
ENSG00000115365	LANCL1	2854.25	2.06911	1.04901	0.158014	6.63872	3.16427e-11	1.71432e-09
ENSG00000047936	ROS1	37.3246	0.0711392	-3.81321	0.575161	-6.62981	3.36109e-11	1.81641e-09
ENSG00000049130	KITLG	1030.43	2.24101	1.16415	0.175612	6.62908	3.37793e-11	1.82097e-09
ENSG00000102893	PHKB	1422.53	1.97421	0.981274	0.148103	6.62562	3.45784e-11	1.85943e-09
ENSG00000005059	MCUB	239.106	0.437093	-1.19399	0.18027	-6.62331	3.51245e-11	1.88412e-09
ENSG00000234787	LINC00458	16.2604	43.8077	5.45311	0.823635	6.62079	3.57296e-11	1.90713e-09
ENSG00000083720	OXCT1	2117.56	1.77077	0.824374	0.124509	6.62099	3.5681e-11	1.90713e-09
ENSG00000150907	FOXO1	194.666	0.503171	-0.990878	0.149775	-6.61577	3.69622e-11	1.96808e-09
ENSG00000231131	LNCAROD	35.5534	0.078492	-3.67131	0.554976	-6.61526	3.70902e-11	1.97005e-09
ENSG00000092421	SEMA6A	51.5999	0.257614	-1.95672	0.296017	-6.61015	3.83919e-11	2.03421e-09
ENSG00000121858	TNFSF10	4473.19	1.69419	0.760598	0.1151	6.60816	3.89137e-11	2.05682e-09
ENSG00000243961	PARAL1	59.938	121.422	6.92389	1.04974	6.59583	4.2289e-11	2.22979e-09
ENSG00000131738	KRT33B	83.7059	0.131419	-2.92775	0.444531	-6.58616	4.51357e-11	2.36264e-09
ENSG00000168904	LRRC28	760.134	1.98406	0.988456	0.150079	6.58625	4.5108e-11	2.36264e-09
ENSG00000229267	SNHG31	32.9019	7.03166	2.81386	0.427196	6.58682	4.49333e-11	2.36264e-09
ENSG00000163221	S100A12	295.477	0.169908	-2.55717	0.388659	-6.57948	4.72102e-11	2.46528e-09
ENSG00000188906	LRRK2	476.805	2.79491	1.4828	0.225473	6.57641	4.81931e-11	2.51056e-09
ENSG00000175183	CSRP2	332.187	0.451207	-1.14814	0.174742	-6.57049	5.01484e-11	2.60615e-09
ENSG00000143061	IGSF3	944.608	1.50782	0.592462	0.0902133	6.56734	5.12206e-11	2.65551e-09
ENSG00000112195	TREML2	97.502	44.1244	5.4635	0.833131	6.55779	5.46092e-11	2.82443e-09
ENSG00000120129	DUSP1	548.338	0.398567	-1.32711	0.202438	-6.55562	5.54096e-11	2.85901e-09
ENSG00000109854	HTATIP2	2539.81	1.77027	0.823969	0.125704	6.55484	5.57012e-11	2.86722e-09
ENSG00000172137	CALB2	438.336	0.204664	-2.28867	0.349507	-6.5483	5.81962e-11	2.98362e-09
ENSG00000123124	WWP1	1942.71	1.75897	0.814729	0.12442	6.54819	5.82377e-11	2.98362e-09
ENSG00000104427	ZC2HC1A	279.253	3.08394	1.62477	0.248197	6.5463	5.89819e-11	3.01462e-09
ENSG00000116791	CRYZ	3225.98	1.77119	0.824715	0.126033	6.54365	6.00348e-11	3.06121e-09
ENSG00000166165	CKB	2122.81	2.19891	1.13679	0.173928	6.53599	6.31915e-11	3.21461e-09
ENSG00000197249	SERPINA1	23.144	0.121108	-3.04564	0.466084	-6.53453	6.38096e-11	3.23845e-09
ENSG00000198744	MTCO3P12	667.517	5.86294	2.55163	0.390623	6.53219	6.4815e-11	3.28179e-09
ENSG00000116260	QSOX1	1152.3	0.34897	-1.51883	0.232788	-6.52451	6.82263e-11	3.44646e-09
ENSG00000122545	SEPTIN7	7402.12	1.72135	0.783543	0.120263	6.51523	7.25778e-11	3.65775e-09
ENSG00000107562	CXCL12	65.9649	0.0882103	-3.50291	0.537964	-6.51141	7.44463e-11	3.74321e-09
ENSG00000196639	HRH1	268.664	2.21923	1.15006	0.176657	6.51015	7.50752e-11	3.7661e-09
ENSG00000163281	GNPDA2	736.785	1.60733	0.684662	0.105181	6.50939	7.54547e-11	3.77639e-09
ENSG00000124785	NRN1	31.7681	0.0285988	-5.1279	0.78912	-6.49825	8.12613e-11	4.05764e-09
ENSG00000243137	PSG4	475.161	0.275519	-1.85977	0.286299	-6.49592	8.25289e-11	4.11146e-09
ENSG00000174950	CD164L2	200.82	0.38182	-1.38903	0.21399	-6.49111	8.52036e-11	4.23497e-09
ENSG00000287059		49.6526	19.1362	4.25823	0.656353	6.48772	8.71478e-11	4.32169e-09
ENSG00000137648	TMPRSS4	1198.01	2.76974	1.46975	0.226561	6.48722	8.74349e-11	4.32603e-09
ENSG00000115107	STEAP3	200.253	0.344277	-1.53836	0.237156	-6.48669	8.77451e-11	4.33149e-09
ENSG00000166974	MAPRE2	1209	1.52648	0.610204	0.0940782	6.48614	8.80642e-11	4.33736e-09
ENSG00000154957	ZNF18	220.323	1.80454	0.851627	0.131587	6.47196	9.67416e-11	4.75394e-09
ENSG00000112096	SOD2	1522.78	0.349333	-1.51732	0.234468	-6.47134	9.71382e-11	4.76263e-09
ENSG00000127329	PTPRB	49.8935	0.285136	-1.81028	0.27978	-6.47038	9.77568e-11	4.78214e-09
ENSG00000185291	IL3RA	57.9494	3.26723	1.70807	0.264014	6.4696	9.82601e-11	4.79593e-09
ENSG00000179593	ALOX15B	3898.35	2.85335	1.51266	0.233904	6.467	9.99675e-11	4.8683e-09
ENSG00000029153	BMAL2	1566.35	1.71183	0.775542	0.120017	6.46192	1.03384e-10	5.02341e-09
ENSG00000251491	OR7E28P	22.8317	43.2928	5.43606	0.8431	6.4477	1.1356e-10	5.50552e-09
ENSG00000137440	FGFBP1	7585	0.339661	-1.55783	0.241642	-6.44687	1.14183e-10	5.52333e-09
ENSG00000169762	TAPT1	214.35	1.97979	0.985349	0.15301	6.43975	1.19668e-10	5.77576e-09
ENSG00000165714	BORCS5	252.275	0.347979	-1.52293	0.236607	-6.43651	1.22251e-10	5.88734e-09
ENSG00000054219	LY75	76.79	6.03004	2.59217	0.403046	6.43144	1.26397e-10	6.07349e-09
ENSG00000196136	SERPINA3	53.4586	0.289622	-1.78776	0.278089	-6.42872	1.28681e-10	6.16958e-09
ENSG00000185303	SFTPA2	96.1271	5.40202	2.4335	0.378702	6.42589	1.31101e-10	6.27172e-09
ENSG00000106546	AHR	530.577	2.34194	1.2277	0.191085	6.42489	1.31963e-10	6.29904e-09
ENSG00000221963	APOL6	294.324	2.56148	1.35698	0.211375	6.41976	1.36491e-10	6.49363e-09
ENSG00000265096	C1QTNF1-AS1	29.8452	79.3502	6.31016	0.982954	6.41959	1.36639e-10	6.49363e-09
ENSG00000013297	CLDN11	19.5877	0.0293656	-5.08973	0.793919	-6.41089	1.44675e-10	6.86049e-09
ENSG00000164039	BDH2	778.712	2.01244	1.00895	0.157403	6.40995	1.45567e-10	6.88773e-09
ENSG00000124225	PMEPA1	528.298	0.385573	-1.37492	0.214526	-6.40912	1.46367e-10	6.91048e-09
ENSG00000164733	CTSB	14318.6	0.32077	-1.64039	0.256126	-6.40462	1.50747e-10	7.10183e-09
ENSG00000136235	GPNMB	38633.2	2.29758	1.20012	0.187485	6.40115	1.54215e-10	7.24946e-09
ENSG00000246223	LINC01550	190.566	2.33253	1.22189	0.190924	6.39989	1.55491e-10	7.2936e-09
ENSG00000014641	MDH1	4112.64	1.70123	0.76658	0.119794	6.39917	1.56227e-10	7.3123e-09
ENSG00000162545	CAMK2N1	85.6254	0.250157	-1.9991	0.31244	-6.39833	1.57084e-10	7.33658e-09
ENSG00000134259	NGF	22.058	0.12404	-3.01112	0.471278	-6.38926	1.66687e-10	7.76833e-09
ENSG00000178573	MAF	1633.42	1.74896	0.806499	0.126311	6.38501	1.71384e-10	7.95305e-09
ENSG00000102934	PLLP	278.29	1.98674	0.990401	0.155106	6.38532	1.71042e-10	7.95305e-09
ENSG00000163207	IVL	16152	0.253186	-1.98173	0.310736	-6.37755	1.79945e-10	8.33243e-09
ENSG00000151689	INPP1	466.75	1.83543	0.876119	0.137493	6.37212	1.86435e-10	8.61456e-09
ENSG00000137269	LRRC1	699.565	1.48593	0.571364	0.089678	6.37128	1.87459e-10	8.64343e-09
ENSG00000107897	ACBD5	896.664	1.63938	0.713151	0.111976	6.36876	1.90561e-10	8.76784e-09
ENSG00000233901	LINC01503	335.292	0.591003	-0.758762	0.119395	-6.35506	2.08352e-10	9.56607e-09
ENSG00000072310	SREBF1	784.471	0.553467	-0.85343	0.134376	-6.35108	2.13812e-10	9.79601e-09
ENSG00000010278	CD9	15314.3	1.82928	0.871272	0.137193	6.35069	2.14346e-10	9.79978e-09
ENSG00000147324	MFHAS1	216.798	1.78297	0.834286	0.131442	6.34716	2.19323e-10	1.00062e-08
ENSG00000159674	SPON2	304.899	0.283519	-1.81848	0.286725	-6.34225	2.26427e-10	1.03086e-08
ENSG00000075223	SEMA3C	7858.93	2.13691	1.09552	0.172838	6.33846	2.3208e-10	1.05438e-08
ENSG00000151320	AKAP6	89.159	0.323836	-1.62667	0.256832	-6.33359	2.39526e-10	1.08593e-08
ENSG00000162368	CMPK1	5590.63	1.74548	0.803625	0.126972	6.32913	2.4655e-10	1.11544e-08
ENSG00000138496	PARP9	415.15	2.4788	1.30964	0.207183	6.3212	2.59539e-10	1.17176e-08
ENSG00000286299		61.4479	0.082898	-3.59252	0.56922	-6.3113	2.76705e-10	1.24667e-08
ENSG00000120093	HOXB3	21.9023	0.125522	-2.99399	0.47459	-6.30857	2.8162e-10	1.26618e-08
ENSG00000133935	ERG28	2664.3	1.75725	0.813321	0.128936	6.30795	2.82764e-10	1.26869e-08
ENSG00000130222	GADD45G	252.811	3.57082	1.83625	0.291145	6.30702	2.84465e-10	1.27369e-08
ENSG00000163531	NFASC	124.246	0.489681	-1.03008	0.163409	-6.30371	2.90602e-10	1.29848e-08
ENSG00000185052	SLC24A3	70.9285	2.80981	1.49047	0.236509	6.30198	2.93867e-10	1.31037e-08
ENSG00000198839	ZNF277	1075.06	1.53152	0.614968	0.0976504	6.29764	3.02203e-10	1.34477e-08
[truncated: 27,059 more rows]

## Sheet: IL4_vs_IL4_IL13
ENSEMBL_ID	HGNC_SYMBOL	baseMean	FoldChange	log2FoldChange	lfcSE	stat	pvalue	padj
[truncated: 27,546 more rows]

[truncated: 3 more sheets: IL13_vs_IL4_IL13, IL4_vs_IL13, legend]
